# Supplementary material for: Comparative transcriptomics reveals similarities and differences between astrocytoma grades
Source: BMC Cancer. 2015 Dec 16;15:952. doi: 10.1186/s12885-015-1939-9 (PMC4682229; doi:10.1186/s12885-015-1939-9)
Supplement: Additional file 1 — Contains supporting Tables S1–S7. Table S1: Summary of considered astrocytoma samples. Table S2: Summary of t-test results for PA I, AS II, AS III and GBM IV. Table S3: Signature genes distinguishing PA I from AS II, AS III and GBM IV. Table S4: Regulatory network associated with expression differences of signature genes. Table S5: Summary of integrated gene annotations. Table S6: Verhaak classification results for PA I, AS II, AS III and GBM IV. Table S7: Correlation statistics for macrophage marker genes included in the Verhaak-classifier. (ZIP 3287 kb) [file 12885_2015_1939_MOESM1_ESM.zip]

Archive with 7 entries (7 files):
- TabS3_SignatureGenes.xls
- TabS1_UsedSamplesR2.xls
- TabS2_TTestResultsR2.xls
- TabS4_RegulatoryNetworkR2.xls
- TabS5_GeneAnnotationsR2.xls
- TabS6_VerhaakClassificationR2.xls
- TabS7_MacrophageMarkersInVerhaakSignatureR2.xls
