# Supplementary material for: Comparative transcriptomics reveals similarities and differences between astrocytoma grades
Source: BMC Cancer. 2015 Dec 16;15:952. doi: 10.1186/s12885-015-1939-9 (PMC4682229; doi:10.1186/s12885-015-1939-9)
Supplement: Additional file 1 — Contains supporting Tables S1–S7. Table S1: Summary of considered astrocytoma samples. Table S2: Summary of t-test results for PA I, AS II, AS III and GBM IV. Table S3: Signature genes distinguishing PA I from AS II, AS III and GBM IV. Table S4: Regulatory network associated with expression differences of signature genes. Table S5: Summary of integrated gene annotations. Table S6: Verhaak classification results for PA I, AS II, AS III and GBM IV. Table S7: Correlation statistics for macrophage marker genes included in the Verhaak-classifier. (ZIP 3287 kb) [file 12885_2015_1939_MOESM1_ESM.zip › TabS3_SignatureGenes.xls]

## Sheet: Signature_Benign__vs__Malignant
Gene	PA_I	AS_II	AS_III	GBM_IV	TF	TF_or_Cofactor	SignalingPathwayGene	KnownCancerGene	MetabolicPathwayGene
ABCB1	2.11	-0.91	-0.87	-1.19	no	no	no	yes	no
ABHD12B	1.83	-0.17	-0.27	-0.22	no	no	no	no	no
ABI3BP	4.82	3.35	1.25	0.75	no	no	no	no	no
AC005280.1	0.71	-1.73	-1.7	-1.2	-	-	-	-	-
AC007621.1	1.94	-0.23	-0.1	-0.71	-	-	-	-	-
AC011484.1	-0.49	-4.55	-4.71	-4.87	-	-	-	-	-
ACD	-1.84	0.26	0.3	0.2	no	no	yes	no	no
ACOT4	0.6	-1.95	-2.06	-1.95	no	no	no	no	no
ACSBG1	1.66	-1.16	-1.83	-1.01	no	no	yes	no	yes
ACTN4	-1.07	0.52	1.05	1.35	no	no	yes	no	no
ACVR1C	-0.52	-4.13	-4.61	-4.55	no	no	yes	no	no
ADAM23	1.36	-2.61	-2.77	-2.41	no	no	no	no	no
ADAMTS5	-3	1.09	0.99	0.81	no	no	no	no	no
ADAMTS8	0.6	-1.74	-1.88	-1.83	no	no	no	no	no
ADCY5	-0.08	-2.65	-2.95	-3.36	no	no	no	no	yes
ADORA3	4.36	2.23	2	1.68	no	no	no	no	no
ADRB1	0.58	-2.58	-2.42	-2.32	no	no	no	no	no
AEBP1	5	2.71	2.2	3.84	no	yes	no	no	no
AFAP1L2	3.03	-0.65	-1.08	-1.37	yes	yes	no	no	no
AGA	2.69	0.44	0.22	0.62	no	no	no	no	no
AIF1	3.35	1.23	0.83	0.75	no	no	no	no	no
AK5	0.61	-5.34	-6.01	-6.01	no	no	no	no	yes
AKAP8L	-1.49	0.57	0.73	0.61	yes	yes	no	no	no
ALCAM	2.44	0.73	0.13	-1.14	no	no	no	no	no
ALOX5AP	5.25	2.52	2.21	2.84	no	no	no	no	no
AMN1	-0.98	-2.6	-2.84	-3.54	no	no	no	no	no
ANGPT1	-2.1	0.04	0.99	1.3	no	no	yes	no	no
ANKRD29	-1.23	-3.93	-3.68	-4.04	yes	yes	no	no	no
ANKRD33B	-0.07	-2.77	-2.74	-2.7	-	-	-	-	-
ANKRD34A	-1.82	-5.13	-5.11	-5.23	no	no	no	no	no
ANKRD55	2.55	-0.4	-0.2	-0.47	yes	yes	no	no	no
ANKS1B	-0.77	-2.98	-2.94	-4.29	no	no	no	no	no
ANKZF1	-2.2	0.42	0.7	0.4	yes	yes	no	no	no
ANO3	0.66	-7.11	-7.09	-7.11	no	no	no	yes	no
ANO5	2.02	-3.46	-3.07	-3.25	no	no	no	no	no
ANXA1	5.78	2.75	2.6	4.58	no	no	no	no	no
ANXA11	1.02	-1.18	-1.81	-1.69	no	no	no	no	no
ANXA3	-2.91	-0.46	-0.71	-1.02	no	no	no	no	no
ANXA4	2.93	0.8	0.59	1.14	no	no	no	no	no
ANXA6	1.76	-0.33	-0.52	-0.56	no	no	no	no	no
AP1S1	0.69	-1.52	-1.35	-1.2	no	no	no	no	no
APBA1	-0.71	-2.83	-2.8	-3.1	yes	yes	no	no	no
ARF3	0.31	-1.8	-1.87	-1.66	no	no	no	no	no
ARHGAP15	4.9	0.99	0.41	0.35	no	no	no	no	no
ARHGAP22	3.06	-0.1	0.16	-0.31	yes	yes	no	no	no
ARHGAP32	0.45	-1.96	-2.23	-2.66	no	no	no	no	no
ARHGEF10L	-1.3	1.76	1.42	1.03	no	no	no	no	no
ARMCX5	1.39	-1	-1.04	-0.98	yes	yes	no	no	no
ARNT2	1.05	-1.57	-1.25	-1.46	yes	yes	no	no	no
ARPP21	-2	-5.22	-5.3	-5.36	no	no	no	no	no
ARX	0.56	-3.73	-3.5	-2.51	yes	yes	no	no	no
ASB5	3.52	0.24	0.31	0.53	yes	yes	no	no	no
ASIC2	-0.9	-3.53	-3.68	-3.76	-	-	-	-	-
ASPM	-1.98	0.4	0.8	1.06	no	no	no	no	no
ASTN1	1.49	-1.33	-0.92	-1.44	no	no	no	no	no
ATAD2B	-1.71	0.82	0.92	0.75	yes	yes	no	no	no
ATCAY	0.4	-1.62	-1.77	-2.45	no	no	no	no	no
ATF7IP2	0.26	-2.17	-2.45	-2.17	no	no	no	no	no
ATM	-0.71	1.47	1.47	1.07	yes	yes	yes	yes	no
ATP1A3	-1.55	-3.42	-3.39	-4.45	no	no	no	no	no
ATP8A2	-0.9	-3.27	-3.27	-3.26	no	no	no	no	no
ATP8B1	2.91	0.35	0.18	0.64	no	no	no	no	no
ATRNL1	1.71	-3.32	-4	-4.22	no	no	no	no	no
AURKB	-0.43	0.7	2.67	2.53	no	no	no	no	no
AVIL	-0.64	0.69	2.1	2.05	no	no	no	no	no
AZGP1	6.62	1.94	1.69	2.19	no	no	no	no	no
B3GALT2	2.3	-3.2	-3.67	-4.18	no	no	no	no	no
B3GNT1	1.42	-1	-1.28	-1.14	no	no	no	no	no
B3GNT2	1.42	-1	-1.28	-1.14	no	no	no	no	no
B4GALT6	-0.13	-2.69	-2.3	-3.05	no	no	no	no	no
BAI2	0.93	-2.28	-1.69	-1.9	no	no	no	no	no
BAMBI	4.68	0.22	0.69	-0.73	no	no	no	no	no
BATF3	2.96	0.24	0.37	0.41	yes	yes	no	no	no
BCAS1	1.29	-1.22	-1.81	-2.53	no	no	no	no	no
BCL2L2	-0.06	-2.06	-2.22	-2.11	no	no	no	no	no
BHMT2	2.11	-0.04	-0.19	0.12	no	no	no	no	no
BICD1	-1.95	-0.12	0.42	1.06	no	no	no	no	no
BLM	3.46	0.6	1.65	2.03	yes	yes	yes	yes	no
BLNK	4.96	2.02	1.14	0.54	no	no	no	no	no
BOC	-1.71	1.98	2.75	2.46	no	no	no	no	no
BRSK1	-0.58	-2.61	-2.51	-2.69	no	no	no	yes	no
BSN	-2.5	-5.66	-5.47	-5.78	no	no	no	no	no
BTG1	-1.47	1.76	1.62	1.69	no	yes	no	yes	no
BUB1B	-1.67	1.1	3.2	3.92	no	no	yes	yes	no
C10orf116	1.91	-1.02	-1.98	-2.2	no	no	no	no	no
C10orf54	2.89	1.3	0.78	0.35	no	no	no	no	no
C11orf87	-3.39	-6.37	-6.57	-6.34	no	no	no	no	no
C12orf59	3.67	0.31	0.04	-0.22	no	no	no	no	no
C16orf53	-1.83	0.86	1.22	0.93	no	no	no	no	no
C16orf54	3.43	0.87	-0.04	0.02	no	no	no	no	no
C1orf173	-0.88	-5.23	-4.18	-4.76	no	no	no	no	no
C1orf187	-1.51	0.47	1.19	1.26	no	no	no	no	no
C1orf192	-0.62	2.17	2.19	1.82	no	no	no	no	no
C1orf216	0.59	-2.24	-2.1	-2.26	no	no	no	no	no
C1QTNF3	-1.99	1.07	0.53	0.02	no	no	no	no	no
C2orf55	0.12	-2.06	-2.12	-1.96	no	no	no	no	no
C2orf68	-1.22	1.55	1.85	1.29	no	no	no	no	no
C2orf80	3.41	-2.78	-3.22	-3.16	no	no	no	no	no
C3orf80	-2.65	-5.72	-5.59	-5.29	-	-	-	-	-
C4orf47	-0.58	0.71	1.49	2.44	no	no	no	no	no
C5orf54	-1.81	0.82	1.55	1.26	no	no	no	no	no
C7orf31	-1.28	0.54	1.33	0.92	no	no	no	no	no
C8orf46	3.29	-1.63	-1.23	-2.14	no	no	no	no	no
C9orf91	-0.03	-2.73	-2.96	-3.43	no	no	no	no	no
CA10	0.5	-2.98	-3.35	-4.6	no	no	no	no	no
CA12	-1.68	1.51	2.91	5.17	no	no	no	no	no
CABLES1	0.84	-1.53	-2.09	-2.19	yes	yes	no	no	no
CABP1	-0.84	-4.99	-5.18	-5.1	no	no	no	no	no
CACNA1B	-2.52	-4.54	-4.48	-4.55	no	no	yes	no	no
CACNA1D	0.83	-1.69	-1.41	-1.77	no	no	yes	no	no
CACNA2D3	-1.32	-4.42	-5.41	-5.38	yes	yes	yes	no	no
CACNB2	-0.41	-2.49	-2.68	-3.07	no	no	yes	no	no
CACNG3	-0.07	-7.04	-7.47	-7.15	no	no	yes	yes	no
CADM2	0.25	-1.4	-1.65	-2.29	no	no	no	no	no
CALY	-3.06	-5.86	-6.4	-6.05	no	no	no	no	no
CAMK1	0.08	-2.38	-2.28	-1.66	no	no	no	no	no
CAMK1D	-0.04	-1.82	-2.39	-2.58	no	no	no	no	no
CAMK1G	0	-4.64	-4.69	-4.64	no	no	no	no	no
CAMK2A	-0.86	-3.95	-4.01	-3.89	no	no	yes	no	no
CAMK2N1	0.4	-2.45	-2.02	-1.93	no	no	no	no	no
CAMKV	-0.81	-5.3	-5.15	-5.27	no	no	no	no	no
CAP2	-0.74	-3.98	-3.77	-3.23	no	no	no	no	no
CASP3	-1.56	0.82	0.84	1.51	no	no	yes	no	no
CASQ1	0.17	-1.86	-2.14	-3.1	no	no	no	no	no
CBLB	-2.43	2.75	2.24	2.03	no	no	yes	yes	no
CBLN1	-8.36	-0.42	-0.33	-0.36	no	no	no	no	no
CBLN2	-2.27	-5.08	-5.83	-5.61	no	no	no	no	no
CBLN4	0.06	-4.92	-5.28	-4.82	no	no	no	no	no
CBS	-1.27	1.16	1.04	0.66	no	no	no	no	yes
CBX7	0.05	-1.81	-2.19	-2.63	no	no	no	no	no
CCDC109B	4.18	0.88	1.33	2.65	no	no	no	no	no
CCDC3	0.4	-4.36	-4.81	-3.11	no	no	no	no	no
CCDC76	-0.45	1.28	1.88	1.7	no	no	no	no	no
CCK	-0.44	-6.62	-7.45	-7.32	no	no	no	no	no
CCKBR	-1.96	-5.47	-5.5	-5.45	no	no	no	no	no
CCL2	5.72	0.73	-1.14	1.11	no	no	yes	no	no
CCL4	6.04	1.68	0.16	-1.17	no	no	yes	no	no
CCNA1	-1.13	-3.15	-3.28	-3.26	yes	yes	yes	no	no
CCNA2	-1.41	0.57	1.72	2.15	yes	yes	yes	no	no
CCNB1	-1.5	0.75	2.5	3.34	yes	yes	yes	no	no
CCNB2	-2.68	1.11	2.84	3.17	yes	yes	yes	no	no
CCNL2	-2.37	0.71	1.33	1.18	yes	yes	no	no	no
CCR5	2.8	0.84	0.55	0.51	no	no	yes	no	no
CCR6	-2.37	0.71	1.33	1.18	no	no	yes	no	no
CD200	-1.17	-3.08	-3.51	-3.82	no	no	no	no	no
CD55	0.32	-2.34	-2.83	-2.46	no	no	no	no	no
CD69	4.99	2.61	0.9	0.64	no	no	no	no	no
CD82	3.07	0.97	0.83	0.87	no	no	yes	no	no
CD86	4.09	1.59	0.91	0.64	no	no	no	no	no
CDC20	-1.69	1.39	3.73	4.32	yes	yes	yes	no	no
CDCA7	-1.72	3.61	5.33	5.16	no	no	no	no	no
CDH13	3.26	-3.11	-5.48	-5.25	no	no	no	no	no
CDH19	5.61	-1.33	-0.93	-0.88	no	no	no	no	no
CDH22	-3.45	-1.3	-1.44	-1.42	no	no	no	no	no
CDH7	-4.88	-0.02	-0.04	-0.04	no	no	no	yes	no
CDH8	-1.7	-4.1	-4.1	-4.08	no	no	no	no	no
CDH9	-0.03	-4.77	-4.8	-4.78	no	no	no	no	no
CDK1	-1.57	0.91	2.43	2.57	no	no	yes	no	no
CDK2	-0.25	2.02	2.66	2.9	no	yes	yes	no	no
CECR1	4.2	1.36	0.76	0.78	no	no	no	no	no
CENPA	-1.3	0.46	1.42	1.32	yes	yes	no	no	no
CENPF	-2.27	1.22	3.55	3.62	no	yes	no	no	no
CENPH	-1.06	0.86	2.49	2.04	no	no	no	no	no
CENPK	-0.95	1.72	3.89	4.91	no	no	no	no	no
CEP55	-0.42	0.77	1.75	2.3	no	no	no	no	no
CFH	3.76	0.88	0.21	0.83	no	no	no	no	no
CH25H	4.44	0.14	-1.53	-1.83	no	no	no	no	no
CHAD	2.17	-0.01	0.45	-0.02	no	no	yes	no	no
CHD5	-1.23	-4.89	-4.85	-4.83	yes	yes	no	no	no
CHD7	-1.91	2.01	2.24	1.23	yes	yes	no	no	no
CHEK1	-0.77	0.82	1.95	2.17	no	no	yes	no	no
CHN1	-0.19	-3.05	-3.08	-2.94	no	no	no	yes	no
CHRM1	0	-6.05	-6.38	-6.36	no	no	yes	no	no
CHRM3	-0.36	-4.7	-4.52	-4.09	no	no	no	no	no
CHST1	0.2	-2.63	-3.33	-2.79	no	no	no	no	no
CHSY3	1.18	-2.61	-3.29	-2.68	no	no	no	no	no
CHTF18	-2.37	0.39	0.62	0.53	no	no	no	no	no
CIT	0.75	-2.41	-2.55	-2.48	no	no	no	no	no
CKS2	-0.55	2.57	4.3	5.06	no	no	no	no	no
CLCA4	-0.16	-2.48	-2.5	-2.93	no	no	no	no	no
CLCN4	-1.12	-3.21	-3.06	-3.39	no	no	no	no	no
CLDN10	0.6	-4.14	-3.77	-3.3	no	no	no	no	no
CLGN	-4.58	-0.38	0.1	-0.8	yes	yes	no	yes	no
CLMN	-0.07	-2.15	-2.16	-2.13	no	no	no	no	no
CMTM5	2.06	-0.71	-0.82	-2.33	no	no	no	no	no
CMYA5	3.2	0.36	0.69	0.69	no	no	no	no	no
CNGA3	0.37	1.32	2.56	4.08	no	no	no	no	no
CNNM1	-0.11	-4.57	-4.72	-4.82	no	no	no	no	no
CNP	0.29	-1.59	-1.61	-2.01	no	no	no	no	no
CNPY1	-6.49	0.02	0.62	0.1	no	no	no	no	no
CNTN3	-2.49	-3.01	-5.22	-6.14	no	no	no	no	no
COBL	2.77	-2.66	-1.67	-1.9	no	no	no	no	no
COL1A1	0.57	2.79	3.02	5.21	no	no	yes	yes	no
COL1A2	1.66	3.11	3.17	5.29	no	no	yes	no	no
COL20A1	3.86	1.72	1.38	1.04	yes	yes	no	no	no
COL3A1	1.99	3.9	4.41	6.66	no	no	yes	no	no
COL5A2	3.18	0.13	0.39	2.54	no	no	yes	yes	no
COL9A2	2.93	-0.65	-0.27	-1.11	no	no	no	no	no
COL9A3	3.75	-1.3	-0.39	-0.32	no	no	no	no	no
CORO6	-0.89	-3.08	-3.13	-2.95	no	no	no	no	no
COX7A1	-1.3	-3.45	-3.96	-2.6	no	no	no	no	yes
CPEB3	0.08	-1.18	-2.04	-2.62	no	no	no	no	no
CPM	3.23	1.19	1.43	1.02	no	no	no	no	no
CPNE4	0.44	-5.71	-4.89	-3.29	no	no	no	no	no
CPNE5	0.68	-2.68	-2.57	-3.31	no	no	no	no	no
CPNE6	-1.25	-6	-5.89	-5.69	no	no	no	no	no
CPPED1	1.81	-0.53	-0.66	-0.38	no	no	no	no	no
CPQ	2.47	-0.02	0.02	0.51	-	-	-	-	-
CPXM1	-1.18	3.38	3.14	3.25	no	no	no	no	no
CREG2	-1.19	-4.82	-5.7	-4.96	no	no	no	no	no
CREM	2	0	-0.36	-0.29	yes	yes	no	no	no
CRH	0.12	-2.27	-2.36	-2.36	no	no	no	no	no
CRHBP	0.03	-3.74	-3.67	-3.73	no	no	no	no	no
CRISPLD2	5.02	0.36	-0.5	0.49	no	no	no	no	no
CRYGS	-2.19	0.92	0.66	1.09	no	no	no	no	no
CRYM	-4.88	-7.12	-8.07	-6.92	no	yes	no	no	no
CSGALNACT1	2.8	-0.44	-0.89	-1.08	no	no	no	no	no
CSMD3	1.26	-0.9	-2.05	-3.99	no	no	no	yes	no
CSRP1	1.29	-0.93	-1.37	-0.88	no	yes	no	no	no
CTBP2	-1.2	1.2	0.71	0.53	yes	yes	yes	no	no
CTGF	4.57	1.28	0.5	1.65	no	no	no	no	no
CTHRC1	5.39	1.18	2.14	3.7	no	no	no	no	no
CTNNA2	0.61	-2.08	-1.78	-1.83	no	no	yes	no	no
CTSC	4.32	2.1	1.83	2.06	no	no	no	no	no
CTXN1	0.01	-2.39	-1.92	-2.61	no	no	no	no	no
CUTC	1.82	0.02	-0.35	-1	no	no	no	no	no
CUX2	-3.26	-5	-5.53	-6.11	yes	yes	no	no	no
CX3CL1	1.32	-1.29	-1.5	-1.44	no	no	yes	no	no
CX3CR1	2.9	0.4	-0.24	-0.87	no	no	yes	no	no
CXCR4	0.94	3.89	3.44	4.06	no	no	yes	no	no
CXorf21	3.62	1.04	0.13	0.09	no	no	no	no	no
CXorf57	2.29	-0.78	-0.16	-1.71	no	no	no	no	no
CYB5D2	2.01	-0.21	-0.53	-0.38	no	no	no	no	no
CYB5R2	0.45	-2.98	-2.89	-2.25	no	no	no	no	no
CYP46A1	0.24	-3.78	-4.98	-4.23	no	no	no	no	no
CYR61	3.43	1.45	-0.22	1.82	no	no	no	no	no
CYS1	0.82	-1.65	-2.39	-2.57	no	no	no	no	no
CYTIP	3.44	1.52	0.79	1.03	no	no	no	no	no
DACH2	-1.07	-3.38	-4.85	-5.15	yes	yes	no	no	no
DACT1	-4.29	-0.42	0.24	-0.01	no	no	no	no	no
DACT3	0.87	-1.55	-1.71	-1.93	no	no	no	no	no
DBC1	-1.01	-3.67	-4.48	-4.68	no	no	no	no	no
DBF4	0.09	2.35	3.79	3.99	no	no	yes	no	no
DDIT4	-0.5	2.13	1.91	2.18	no	no	yes	no	no
DDN	0	-6.09	-6.19	-6.11	no	no	no	no	no
DDX39A	-0.43	1.94	2.4	2.53	-	-	-	-	-
DDX56	-0.79	1.12	1.71	2.02	no	no	no	no	no
DEPDC1B	-1.81	0.61	2.17	2.01	yes	yes	no	no	no
DEPTOR	1.36	-0.56	-1.71	-2.19	-	-	-	-	-
DGKD	-2.47	0.57	0.65	0.47	no	no	no	no	no
DHRS13	-1.67	-0.15	0.65	0.91	no	no	no	no	no
DHRS9	0.98	-0.54	-0.98	-1.59	no	no	no	no	no
DKK3	0.95	-1.44	-1.56	-1.49	no	no	no	no	no
DLGAP3	0	-4.1	-4.17	-4.1	no	no	no	no	no
DLGAP5	-1.87	0.83	1.91	2.89	no	no	no	no	no
DLL3	-0.27	4.72	3.82	1.77	no	no	yes	no	no
DLX1	0	-2.49	-2.41	-2.06	yes	yes	no	no	no
DMRT2	2	-0.68	0.17	-0.66	yes	yes	no	no	no
DNAJA4	-1.27	-4.9	-4.2	-4.38	no	no	no	no	no
DNAJC15	1.82	-0.12	-0.52	-0.25	no	no	no	no	no
DNMT1	-0.88	0.87	1.47	1.4	yes	yes	no	yes	yes
DOC2A	-1.38	-3.62	-3.42	-3.47	no	no	no	no	no
DONSON	-0.92	0.8	1.35	1.33	no	no	no	no	no
DPCD	1.34	-0.55	-1.05	-0.78	no	no	no	no	no
DPP10	1.23	-2.41	-2.7	-4.57	no	no	no	no	no
DRD1	0	-3.05	-3.05	-3.04	no	no	no	no	no
DRP2	0.9	-1.92	-1.96	-2.3	no	no	no	no	no
DTL	-0.81	1.26	3.07	2.99	no	no	no	no	no
DTYMK	-0.21	1.6	2.12	2.39	no	no	no	no	yes
DUSP28	1.14	-0.87	-0.65	-1.1	no	no	no	no	no
DUSP4	-1.74	0.16	0.47	1.35	no	no	yes	no	no
DUSP6	3.35	0.22	0.56	1.88	no	no	yes	no	no
DYNLT3	0.5	-2.16	-2.01	-1.03	no	no	no	no	no
ECM1	3.28	-0.43	-0.37	0.38	no	no	no	no	no
ECM2	1.71	4.01	3.01	4.28	no	no	no	no	no
EDNRB	-0.48	2.35	1.55	1.3	no	no	no	no	no
EFNA5	-3.21	-1.03	-1.04	-0.94	no	no	yes	no	no
EGFEM1P	-0.61	1.86	3.17	3.2	-	-	-	-	-
EGR1	3.77	1.13	0.37	0.94	yes	yes	no	no	no
EGR2	7.87	1.69	-0.19	0.65	yes	yes	no	no	no
EGR3	7.1	-1.91	-3.01	-3.02	yes	yes	no	no	no
EHD3	2.06	-2.69	-2.9	-3.48	no	no	no	no	no
EHD4	4.97	2.05	1.65	2.32	no	no	no	no	no
EHHADH	2.84	0.39	0.36	0.29	no	no	yes	no	yes
ELF1	4	1.51	0.8	0.95	yes	yes	no	no	no
ELFN2	0.26	-1.81	-2.2	-3.59	no	no	no	no	no
ELMOD1	-0.13	-2.72	-3.57	-2.51	no	no	no	no	no
ELOVL7	1.14	-1.47	-1.43	-2.29	no	no	no	no	no
EML1	2.04	-1.08	-0.97	-0.88	no	no	no	no	no
EMX2	0.54	-2.71	-3.21	-1.93	yes	yes	no	no	no
EN2	-6.47	0.21	1.1	0.81	yes	yes	no	no	no
ENPP4	1.29	-1.25	-1.68	-2.87	no	no	no	no	no
ENPP5	1.41	-2.26	-2.87	-2.97	no	no	no	no	no
ENTPD3	-1.33	-5.39	-5.48	-5.2	no	no	no	no	yes
EOMES	-7.89	0.41	0.08	0.02	yes	yes	no	no	no
EPB49	-1.03	-4.94	-5.29	-4.9	no	no	no	no	no
EPHA5	-0.56	-3.85	-3.26	-3.3	no	no	no	no	no
EPHA7	-4.11	-1.93	-1.88	-1.73	no	no	no	no	no
EPHB1	-2.08	1.35	1.02	-0.43	no	no	no	no	no
EPHB6	-0.37	-3.95	-4.38	-4.35	no	no	no	no	no
EPHX4	1.02	-4.68	-4.89	-4.42	no	no	no	no	no
ERBB3	2.74	-1.19	-1.31	-2.13	no	no	yes	yes	no
ERMAP	2.66	0.24	0.11	0.2	no	no	no	no	no
ESRRG	-3.92	-0.91	-0.63	-0.53	yes	yes	no	no	no
ETS2	1.86	-0.86	-1.01	-1.23	yes	yes	no	no	no
ETV1	-1.02	2.39	2.66	2.09	yes	yes	no	yes	no
EVI2A	1.7	-0.62	-1.47	-1.98	no	no	no	no	no
EXTL1	1.21	-0.98	-0.96	-1.02	no	no	no	no	no
EYA1	0.3	3.8	3.07	1.26	yes	yes	no	no	no
EZH2	-2.73	3.05	4.51	4.87	yes	yes	no	yes	no
F2R	2.9	6.71	6.33	6.85	no	no	yes	no	no
F3	2.66	-0.69	-0.47	1.06	no	no	no	no	no
F8	2.59	-0.83	-1.38	-0.7	no	no	no	no	no
FABP3	-0.15	-3.63	-3.86	-3.81	no	no	yes	no	no
FAIM2	0.1	-2.5	-2.85	-3.4	no	no	no	no	no
FAM110C	0.79	-3.13	-1.87	-0.41	no	no	no	no	no
FAM133A	1.11	0.11	-1.09	-1.87	no	no	no	no	no
FAM134B	0.6	-1.43	-1.39	-1.52	no	no	no	no	no
FAM13C	0.37	-1.18	-1.54	-2.28	no	no	no	no	no
FAM149A	0.96	-1.8	-0.95	-1.96	no	no	no	no	no
FAM155A	-0.41	-2.51	-3.42	-3.79	no	no	no	no	no
FAM161B	0.39	-1.74	-1.96	-2.06	no	no	no	no	no
FAM162B	3.22	-0.72	-0.58	-0.2	no	no	no	no	no
FAM189A1	-2.41	-4.78	-4.57	-4.52	no	no	no	no	no
FAM19A1	-0.11	-6.17	-6.75	-7.25	no	no	no	no	no
FAM19A2	0.9	-5.06	-6.17	-5.89	no	no	no	no	no
FAM49A	1.19	-2.42	-2.48	-2.5	no	no	no	no	no
FAM5B	1.29	-1.93	-1.69	-1.86	no	no	no	no	no
FAM64A	-1.7	1.29	3.63	3.53	no	no	no	no	no
FAM73A	0.14	-2.27	-1.71	-2.36	no	no	no	no	no
FAM81A	-0.01	-3.05	-3	-3.04	no	no	no	no	no
FAM83D	-1.52	0.56	1.67	1.58	no	no	no	no	no
FANCG	-2.26	1.14	1.7	1.5	no	no	no	yes	no
FAR2	2.41	-1.59	-1.63	-1.15	no	no	no	no	no
FBN2	-0.5	2.77	2.62	2.28	no	no	no	no	no
FBXO2	1.11	-2.09	-2.81	-3.2	no	no	no	no	no
FBXO5	-0.86	1.69	2.72	2.9	no	no	no	no	no
FBXO6	2.93	-0.28	0.32	-0.03	no	no	no	no	no
FCER1A	3.24	0.62	0.01	0.08	no	no	no	no	no
FEZF2	0.01	-4.64	-4.66	-4.65	yes	yes	no	no	no
FGF12	-0.83	-2.53	-3.14	-4.03	no	no	yes	no	no
FGF13	-1.49	-3.17	-4.1	-5.17	no	no	yes	no	no
FGF14	-0.46	-2.5	-2.73	-3.82	no	no	yes	no	no
FGF2	3.05	1.03	0.38	0.58	no	yes	yes	no	no
FHDC1	-2.85	1.7	1.09	0.89	no	no	no	no	no
FHL2	2.48	-3.1	-2.93	-2.63	yes	yes	no	no	no
FLNA	0.28	2.75	2.79	3.81	no	yes	yes	no	no
FLRT1	2.77	-0.25	-0.42	-1.21	no	no	no	no	no
FLRT2	0.46	-1.95	-2.06	-2.24	no	no	no	no	no
FMO2	2.44	0.58	0.34	0.24	no	no	no	no	no
FNBP1L	-1.84	0.44	1.15	1.03	no	no	no	no	no
FNBP4	-1.45	0.45	0.64	0.7	no	no	no	no	no
FNDC9	-0.07	-3.65	-4.12	-4.06	-	-	-	-	-
FOSB	1.65	-0.88	-3.42	-3.04	yes	yes	no	no	no
FOXM1	-0.47	1.18	2.46	2.11	yes	yes	no	no	no
FUS	-2.22	0.61	0.75	0.71	yes	yes	no	yes	no
FXYD1	0.54	-3.33	-3.8	-3	no	no	no	no	no
FXYD7	-0.21	-5.84	-5.52	-5.47	no	no	no	no	no
FZD6	3.62	-0.38	0.85	1.31	no	no	yes	no	no
FZD7	-4.55	2.74	3.01	4.75	no	no	yes	no	no
GABRA4	-1.16	-3.44	-3.58	-3.53	no	no	no	no	no
GABRA5	-0.04	-5.34	-5.84	-5.9	no	no	no	no	no
GABRB1	-1.14	-2.6	-3.51	-3.96	no	no	no	no	no
GAD1	0.2	-2.31	-1.95	-2.36	no	no	no	no	yes
GAL3ST1	1.63	-0.6	-0.57	-1.19	no	no	no	no	no
GALNTL5	0	-2.05	-2.04	-2.05	no	no	no	no	no
GAS2L3	-2.31	0.79	0.53	1.1	no	no	no	no	no
GCC2	0.44	-1.32	-1.73	-1.67	no	no	no	no	no
GCFC1	-0.96	1.23	1.32	1.36	no	no	no	no	no
GDA	1.45	-6.86	-7.16	-7.05	no	no	no	no	yes
GDAP1L1	-4.11	-1.65	-1.8	-2.88	no	no	no	no	no
GDF10	-3.77	1.06	-0.19	-0.79	no	no	no	no	no
GFOD2	-2.95	-0.41	-0.33	-0.42	no	no	no	no	no
GFRA1	2.39	0.01	0.29	0.08	no	no	no	no	no
GGH	-2.07	-0.76	0.46	1.21	no	no	no	no	no
GINS1	-2.37	0.98	2.76	3.08	no	no	no	no	no
GINS2	-2.07	1.35	3.13	3.11	no	no	no	no	no
GINS3	-0.55	1.74	1.69	1.74	no	no	no	no	no
GJB6	-4.52	-6.69	-7.25	-7.22	no	no	no	no	no
GJC1	-1.65	0.23	0.28	0.65	no	no	no	no	no
GLCCI1	-1.85	1.31	1.74	0.67	no	no	no	no	no
GLDN	1.28	-1.13	-1.01	-1.66	no	no	no	no	no
GLIS2	-0.56	1.44	1.49	1.47	yes	yes	no	no	no
GLRB	0.67	-3.03	-3.19	-3.6	no	no	no	no	no
GLT1D1	-0.84	-4.88	-5.16	-5.17	no	no	no	no	no
GLT8D2	0.55	-1.43	-2.06	-1.68	no	no	no	no	no
GMNN	-0.08	2.31	2.79	2.65	no	yes	no	no	no
GNAL	-0.07	-2.39	-2.39	-2.84	no	no	no	no	no
GNG12	4.02	1.12	1.27	1.57	no	no	yes	no	no
GNPTAB	1.81	-0.91	-1	-1.23	no	no	no	yes	no
GOLGA8A	-3.07	-0.33	-0.04	-0.83	no	no	no	no	no
GOLGA8B	-3.07	-0.33	-0.04	-0.83	no	no	no	no	no
GPC5	3.34	-3.31	-3.51	-3.02	no	no	no	no	no
GPD1L	0.6	-2.15	-1.85	-2.55	no	no	no	no	no
GPNMB	5.54	1.73	1.51	2.57	no	no	no	no	no
GPR123	2.05	-1.64	-1.6	-2.17	yes	yes	no	no	no
GPR155	1.42	-0.82	-1.16	-1.04	yes	yes	no	no	no
GPR158	0.08	-2.01	-2.63	-2.58	no	no	no	no	no
GPR183	5.48	1.6	0.05	0.32	no	no	no	no	no
GPR88	-0.48	-2.59	-3.56	-3.68	no	no	no	no	no
GPRASP1	-1.05	-3.5	-3.35	-3.23	no	no	no	no	no
GPRC5B	1.24	-0.57	-0.7	-1.09	no	no	no	no	no
GREM1	-0.65	-3.3	-3.34	-3.41	no	no	no	no	no
GRIA1	-0.42	-2.12	-2.62	-2.65	no	no	no	no	no
GRIN1	0	-4.09	-4.09	-4.08	no	no	no	no	no
GRIN2A	-1.62	-4.99	-5.33	-5.21	no	no	no	no	no
GRM5	1.15	-1.63	-1.57	-1.75	no	no	no	yes	no
GRM7	0.25	-3.07	-3.29	-3.28	no	no	no	no	no
GSG1L	2.11	0.12	0.04	0.11	no	no	no	no	no
GSTO1	1.45	-0.42	-0.86	-0.59	no	no	no	no	no
GSTO2	2.94	-1.54	-1.82	-1.87	no	no	no	no	no
HABP4	-0.02	-2.01	-2.09	-2.35	no	yes	no	no	no
HENMT1	-0.53	-3.53	-4.15	-4.24	-	-	-	-	-
HERC6	4.03	0.54	0.15	-0.22	no	no	no	no	no
HES6	-0.61	3.35	3.58	2.53	yes	yes	no	no	no
HHEX	3.17	1.36	0.74	0.48	yes	yes	no	no	no
HIGD1A	1.09	-2.08	-1.9	-1.8	no	no	no	no	no
HLA-DPA1	7.88	2.61	2.41	2.16	-	-	-	-	-
HLA-DPB1	3.58	1.41	1.04	0.79	-	-	-	-	-
HLA-DRA	7.23	3.13	2.79	2.66	no	no	no	no	no
HLF	0	-3.81	-4.3	-4.86	yes	yes	no	yes	no
HMG20B	0.51	2.69	2.9	3.15	yes	yes	no	no	no
HMOX1	4.86	2.22	1.66	3.26	no	no	no	no	no
HMP19	-1.86	-3.53	-4.09	-5.42	no	no	no	no	no
HNRNPA2B1	-1.28	0.75	1.21	1.19	no	no	no	yes	no
HNRNPH1	-1.58	0.44	0.67	0.59	no	no	no	no	no
HOMER3	-1.96	1.59	1.43	1.87	no	no	no	no	no
HOXA5	-0.49	0.69	2.75	2.4	yes	yes	no	no	no
HPCA	-1.32	-4.86	-5.08	-4.92	no	no	no	no	no
HS3ST2	-1.14	-4.09	-5.29	-4.72	no	no	no	no	no
HS6ST2	0.52	-2.2	-1.84	-1.69	no	no	no	no	no
HS6ST3	-0.57	-4.3	-4.29	-4.25	no	no	no	no	no
HSPA12A	0.82	-4.15	-4.4	-4.89	no	no	no	no	no
HSPA2	1.4	-1.69	-1.92	-1.76	no	no	yes	no	no
HSPB3	0	-2.48	-2.51	-2.41	no	no	no	no	no
HTATIP2	3.99	-0.69	-0.57	-0.61	no	yes	no	no	no
HTR2A	-0.85	-5.26	-5.51	-5.43	no	no	no	no	no
ICAM5	-0.01	-3.02	-2.99	-3.02	no	no	no	no	no
IER3	3.28	1.21	0.01	0.56	no	no	no	no	no
IFIT3	3.54	1.79	1.36	0.94	no	no	no	no	no
IGDCC3	-2.23	0.23	0.56	0.64	no	no	no	no	no
IGF2BP3	-1.74	2.13	4.41	4.99	no	no	no	no	no
IGFBP2	1.65	2.8	4.65	6.83	no	no	no	no	no
IGIP	0.74	-1.28	-1.84	-1.76	-	-	-	-	-
IGJ	3.49	1.02	1.27	0.56	no	no	no	no	no
IGSF21	0.48	-1.02	-1.67	-2.39	no	no	no	no	no
IGSF6	4.92	1.82	0.99	0.68	no	no	no	no	no
IL1B	4.08	0.26	-1.3	-1.03	no	no	yes	no	no
IL1RAPL1	0.23	-2.48	-2.32	-2.88	no	no	no	no	no
INADL	-2.79	0.55	0.89	0.75	no	no	no	no	no
INSM1	-7.69	-0.2	0.5	0.45	yes	yes	no	no	no
IP6K2	-1.57	0.03	0.94	0.76	no	no	no	no	no
IPCEF1	-2.47	-5.05	-5.34	-5.49	no	no	no	no	no
IQSEC1	-0.04	-2.63	-2.62	-2.5	no	no	no	no	no
IRAK1BP1	-1.12	0.88	1.23	1.36	no	no	no	no	no
IRF7	-0.13	2.4	2.32	2.46	yes	yes	no	no	no
IRF9	3.45	1.3	1.09	0.98	yes	yes	yes	no	no
IRX1	-0.88	3.31	3.4	2.94	yes	yes	no	no	no
IRX3	-2.31	2.95	2.66	2.45	yes	yes	no	no	no
ITGAM	3.63	1.22	0.47	0.83	no	no	no	no	no
ITM2C	3.02	0.09	0.01	-0.01	no	no	no	yes	no
ITPKA	-0.86	-5.51	-5.61	-5.36	no	no	no	no	yes
JARID2	-2.53	0.26	0.14	-0.06	yes	yes	no	no	no
JPH4	-0.68	-2.37	-3.3	-4.09	no	no	no	no	no
KALRN	0.03	-2.49	-2.54	-2.41	no	no	no	no	no
KCNA1	-4.07	-1.42	-1.53	-1.52	no	no	no	no	no
KCNAB1	-0.61	-3.17	-3.4	-3.44	no	no	no	no	no
KCNAB2	-0.49	-3.56	-3.96	-3.68	no	no	no	no	no
KCNB1	0.82	-1.43	-2.56	-3.4	no	no	no	no	no
KCNF1	1.03	-1.88	-2.06	-1.11	no	no	no	no	no
KCNH3	-0.02	-4.35	-4.51	-4.42	no	no	no	no	no
KCNJ3	-4.81	-2.73	-2.74	-2.73	no	no	no	no	no
KCNJ4	0	-4.51	-4.83	-4.7	no	no	no	no	no
KCNJ9	0	-3.78	-3.76	-3.86	no	no	no	no	no
KCNMA1	0.78	-1.67	-1.96	-2	no	no	no	no	no
KCNMB2	1.05	-1.28	-1.75	-1.91	no	no	no	no	no
KCNMB4	0.75	-1.36	-1.44	-1.72	no	no	no	no	no
KCNN2	-4.36	0.6	-0.83	-0.44	no	no	no	no	no
KCNQ5	0.81	-2.06	-2.3	-2.4	no	no	no	yes	no
KCNV1	-0.01	-5.59	-5.69	-5.66	no	no	no	no	no
KCTD16	-0.45	-3.35	-2.95	-3.26	no	no	no	no	no
KCTD21	1.69	-0.63	-0.72	-0.41	no	no	no	no	no
KCTD4	3.07	-4.82	-5.69	-5.87	no	no	no	no	no
KDELC1	-0.22	1.85	2.11	2.57	no	no	no	no	no
KIAA0101	-1.35	1.84	3.5	4.1	no	no	no	no	no
KIAA0182	-3.35	0.46	-0.06	-0.15	no	no	no	no	no
KIAA0907	-1.63	0.2	0.64	0.59	no	no	no	yes	no
KIAA1024	-3.66	-0.64	-0.54	-0.59	no	no	no	no	no
KIAA1045	-1.87	-4.71	-4.88	-4.78	no	no	no	no	no
KIAA1239	-3.57	-6.29	-6.26	-6.27	no	no	no	no	no
KIAA1462	0.34	-1.82	-1.9	-2.26	no	no	no	no	no
KIF11	-1.2	1.74	3.32	3.34	no	no	no	no	no
KIF13B	2.5	-0.4	-0.42	-0.42	no	no	no	no	no
KIF14	-0.6	0.91	2.8	3.1	no	no	no	no	no
KIF15	-1.63	0.59	1.83	1.83	no	no	no	no	no
KIF20A	-1.1	0.72	1.77	2.39	no	no	no	no	no
KIF23	-1.01	0.76	1.6	2.55	no	no	no	no	no
KIF2C	-0.59	0.65	1.9	1.77	no	no	no	no	no
KIF3C	-0.43	-2.44	-2.52	-2.79	no	no	no	no	no
KIF4A	-0.93	1	2.67	3.18	no	no	no	no	no
KIF5A	-0.02	-3.7	-3.48	-3.74	no	no	no	no	no
KLC2	-1.05	-4.73	-4.33	-4.7	no	no	no	no	no
KLHDC8A	-0.34	2.12	4.6	4.98	no	no	no	no	no
KLHDC9	-0.16	-2.88	-2.47	-2.13	no	no	no	no	no
KLHL2	0.05	-2.14	-2.3	-2.27	no	no	no	no	no
KLHL26	0.76	-3.54	-3.18	-2.69	no	no	no	no	no
KLHL32	-0.04	-2.23	-2.94	-4.45	no	no	no	no	no
KLK6	-0.88	-3.17	-2.72	-3.5	no	no	no	no	no
KNTC1	-0.3	1.47	2.68	2.93	yes	yes	no	no	no
L3MBTL4	5.77	0.22	0.17	-0.01	yes	yes	no	no	no
LACTB2	3.29	-0.11	-0.17	0.49	no	no	no	no	no
LAMA5	-1.56	0.73	0.85	1.39	no	no	yes	no	no
LAMB1	-0.74	1.26	1.03	3.13	no	no	yes	no	no
LAMP2	2.15	-0.04	-0.1	0.36	no	no	no	no	no
LAMP5	-1.78	-5.06	-5.22	-5.05	-	-	-	-	-
LARGE	0.23	-2.45	-2.49	-2.59	no	no	no	no	no
LAS1L	-1.56	1.56	1.73	1.82	no	no	no	no	no
LAT2	4.02	1.45	1.35	0.86	no	no	no	no	no
LAYN	4.08	-0.17	-0.12	0.24	no	no	no	no	no
LCAT	-2.49	2.55	2.15	1.92	no	no	no	no	no
LCP1	3.38	1.51	1.01	0.86	no	no	no	yes	no
LDB2	1.82	-3.28	-3.22	-3.62	yes	yes	no	no	no
LEAP2	-2.54	0.55	1.03	0.6	no	no	no	no	no
LGI3	-0.67	-4.37	-4.16	-4.72	no	no	no	no	no
LGI4	0.55	-2.71	-2.27	-2.07	no	no	no	no	no
LGR6	-2.69	-0.13	0.31	1.07	no	no	no	no	no
LHFPL2	3.77	1.86	1.59	1.7	no	no	no	no	no
LHPP	0.44	-1.93	-2.27	-2.92	no	no	no	no	yes
LHX1	-6.75	0	0.06	0	yes	yes	no	no	no
LHX2	2.35	-2.65	-1.6	-1.91	yes	yes	no	no	no
LIMA1	0.3	2.5	2.45	2.57	no	no	no	no	no
LIMD1	0.16	2.14	2.43	2.6	no	yes	no	no	no
LIN9	-1.12	0.84	1.32	1.15	no	no	no	yes	no
LINGO1	0.35	-1.89	-2.48	-2.6	no	no	no	no	no
LIPG	-0.9	1.78	1.72	2.59	no	no	no	no	no
LMNB1	-1.81	2.59	3.72	3.9	no	no	no	no	no
LMO3	-0.44	-2.72	-3.38	-2.8	yes	yes	no	no	no
LMO4	1.61	-2.62	-2.37	-2.14	yes	yes	no	no	no
LNX1	1.01	-4.16	-4.43	-3.5	no	no	no	no	no
LPAR1	0.63	-1.72	-2.23	-1.7	no	no	yes	no	no
LPAR6	3.59	1.37	1.33	1.46	no	no	yes	no	no
LPCAT2	3.66	0.93	0.61	-0.09	yes	yes	no	no	no
LPPR5	1.37	-2.87	-2.51	-2.94	no	no	no	no	no
LPXN	3.26	1.2	0.77	0.73	no	no	no	no	no
LRFN5	-1.92	-4.8	-5.13	-5.34	no	no	no	no	no
LRMP	3.09	-0.9	-1.43	-1.67	no	no	no	no	no
LRP1	3.35	1.15	1.15	1.4	no	no	no	no	no
LRP1B	1.37	-0.8	-1.28	-1.83	no	no	no	no	no
LRRC17	-2.2	2.35	1.79	2.77	no	no	no	no	no
LRRC2	1.2	-3.45	-3.04	-2.5	no	no	no	no	no
LRRC4C	2.77	-0.9	-1.38	-1.79	no	no	no	no	no
LRRC7	-1.41	-5.29	-5.12	-5.42	no	no	no	no	no
LRRC73	-0.45	-4.94	-4.8	-4.84	-	-	-	-	-
LRRC8B	0.91	-3.31	-3.39	-3.98	no	no	no	no	no
LRRC8C	2.24	-0.35	-0.7	-0.72	no	no	no	no	no
LRRK2	4.35	0.08	-0.27	-0.69	no	no	no	no	no
LRRTM1	-0.3	-3.92	-3.44	-4.15	no	no	no	no	no
LRRTM4	1.32	-1.44	-2.49	-3.38	no	no	no	no	no
LTC4S	3.84	1.27	0.6	0.42	no	no	no	no	no
LURAP1L	-4.29	-0.41	-0.83	-0.61	-	-	-	-	-
LY6H	0.39	-2.86	-4.19	-4.69	no	no	no	no	no
LY75	5.11	1.62	1	0.93	no	no	no	no	no
MAB21L1	-8.2	0.12	0.25	0.75	no	no	no	no	no
MACROD2	0.09	-3.98	-3.96	-4.43	no	no	no	no	no
MAG	-0.92	-2.37	-2.96	-3.7	no	no	no	no	no
MAL	-0.51	-3.52	-4.43	-4.87	no	no	no	no	no
MAN1A1	0.87	-1.23	-1.85	-1.56	no	no	no	no	no
MAN1C1	2.46	-0.41	-0.38	0.21	no	no	no	no	no
MAN2B2	2.46	-0.17	-0.22	-0.1	no	no	no	no	no
MANSC1	1.49	-0.83	-0.66	-0.83	no	no	no	no	no
MAOA	2.76	-0.68	-0.53	-0.77	no	no	no	no	yes
MAOB	5.43	-0.07	-0.18	0.77	no	no	no	no	yes
MAP7	-0.42	-2	-2.57	-3.03	no	no	no	no	no
MAPRE3	0	-2.74	-2.43	-2.9	no	no	no	no	no
MAST3	1.2	-3.54	-4.02	-4.21	no	no	no	no	no
MCF2	0.85	-2.42	-2.55	-2.49	no	no	no	no	no
MCM2	-1.28	2.34	3.99	4.14	no	yes	yes	no	no
MCM7	-0.91	1.78	2.85	2.48	no	yes	yes	no	no
MCM8	-1.09	0.55	1.08	1.13	no	no	no	no	no
MCTP1	-1.87	-3.97	-4.78	-4.38	no	no	no	no	no
MDGA2	2.63	0.26	-0.55	-1.78	no	no	no	yes	no
MDK	-1.34	0.97	3.07	3.77	no	no	no	no	no
ME1	3.02	-2.18	-3.25	-3.17	no	no	yes	no	yes
MECR	1.6	-0.86	-0.8	-0.79	no	no	no	no	no
MEF2C	1.24	-2.19	-2.46	-2.63	yes	yes	yes	no	no
MEIS1	-3.92	-0.13	1.12	1.19	yes	yes	no	no	no
MEIS3	0.02	-2	-2	-2.14	yes	yes	no	no	no
MEIS3P2	0.02	-2	-2	-2.14	-	-	-	-	-
MELK	-1.57	1.35	3.37	3.74	no	no	no	no	no
MEOX2	0	1.22	2.94	5.52	yes	yes	no	no	no
MFAP2	-2.27	1	1.52	2.17	no	no	no	no	no
MFSD10	-1.45	0.72	1.3	1.68	no	no	no	no	no
MFSD4	-1.39	-5.8	-5.92	-5.79	no	no	no	no	no
MFSD5	2.72	0.38	0.42	0.71	no	no	no	no	no
MFSD6	0.74	-1.99	-1.85	-2.79	no	no	no	no	no
MGLL	1.63	-1.2	-1.32	-1.09	no	no	no	no	no
MID1	-1.02	1.26	1.61	1.49	yes	yes	no	no	no
MIR9-2	-0.93	1.21	1.54	1.09	no	no	no	no	no
MITF	2.16	0.11	-0.08	-0.06	yes	yes	no	yes	no
MLF1IP	-0.84	1.11	1.8	2.18	no	no	no	no	no
MLIP	0.9	-0.81	-1.5	-1.36	-	-	-	-	-
MMD	0.56	-1.8	-1.91	-1.93	no	no	no	no	no
MN1	0.58	-0.4	-1.91	-2.83	yes	yes	no	yes	no
MNDA	4.42	2.03	1.11	1.32	no	yes	no	no	no
MNS1	-0.63	1.65	2.07	2.13	no	no	no	no	no
MOG	1.12	-2.54	-2.93	-4.22	no	no	no	no	no
MOXD1	2	-3.17	-1.79	0.31	no	no	no	no	no
MPEG1	2.99	1.6	0.65	0.41	no	no	no	no	no
MPP3	-6.42	-0.11	-0.15	-0.12	no	no	no	no	no
MPPED1	-0.14	-2.16	-2.19	-2.22	no	no	no	no	no
MRAS	0.82	-1.38	-1.32	-1.34	no	no	yes	no	no
MRVI1	1.67	-0.37	-1.22	-1.09	no	no	no	no	no
MSANTD2	-0.95	1.28	1.3	1.31	-	-	-	-	-
MSTN	-2.53	3.59	1.87	1.12	no	no	no	no	no
MT1F	3.03	-0.27	0.12	0.41	no	no	no	no	no
MT1G	3.78	-1.84	-2.14	-1.16	no	no	no	no	no
MTHFD2	3.1	6.44	5.43	5.1	no	no	no	no	no
MTMR7	-0.19	-2.68	-2.67	-2.78	no	no	no	no	no
MUM1L1	2.01	-5.36	-6.01	-5.82	no	no	no	no	no
MXRA5	4.4	2.2	1.58	3.02	no	no	no	no	no
MYOT	2.46	0.42	-0.77	-1.57	no	no	no	yes	no
MYRIP	-0.64	-3.67	-3.36	-4.19	no	no	no	no	no
N4BP2	-0.23	2.63	2.8	2.7	no	no	no	no	no
NAALAD2	0.57	-1.87	-1.84	-1.79	no	no	no	no	no
NAGPA	0.58	-2.35	-2.3	-2.11	no	no	no	no	no
NALCN	0.16	-1.49	-1.79	-2.72	no	no	no	no	no
NAP1L2	-1.13	-3.63	-4.84	-4.64	no	no	no	no	no
NASP	-1.43	0.63	0.91	0.81	no	no	no	no	no
NAT8L	0.55	-1.77	-1.54	-1.78	no	no	no	no	no
NBEAL1	-0.97	1.4	0.93	1.43	no	no	no	no	no
NCALD	0.23	-1.84	-2.47	-2.29	no	no	no	no	no
NCAM2	2.31	0.37	-0.93	-1.31	no	no	no	no	no
NCAPG	-2.19	0.96	2.22	2.78	no	no	no	no	no
NCAPG2	-0.23	1.14	1.99	2.31	no	no	no	no	no
NCDN	-0.5	-4.17	-4.2	-4.09	no	no	no	no	no
NCEH1	0.66	-3.56	-3.71	-2.84	no	no	no	no	no
NDC80	-0.93	2.19	4.24	4.55	no	no	no	no	no
NDFIP2	0.86	-1.7	-1.85	-1.73	no	no	no	no	no
NDN	0.29	-1.35	-1.67	-2.29	no	no	no	no	no
NDST3	-3.89	-1.09	-1.23	-1.23	no	no	no	no	no
NDUFA13	-0.44	-3.73	-3.74	-3.69	no	no	no	no	yes
NECAB1	0	-5.49	-5.42	-5.59	no	no	no	no	no
NECAB2	-0.88	-3.29	-3.47	-3.47	no	no	no	no	no
NEGR1	-1.33	-3.63	-3.74	-4.24	no	no	no	no	no
NEK7	2.38	0.46	0.02	-0.09	no	no	no	no	no
NELL1	-2.06	-4.93	-4.53	-4.92	no	no	no	no	no
NEUROD1	-10.05	-0.23	0.23	-0.27	yes	yes	no	no	no
NFIA	-0.85	1.39	1.43	1.17	yes	yes	no	no	no
NFIB	-0.95	1.27	1.42	0.54	yes	yes	no	yes	no
NFKBIZ	3.18	0.79	0.18	1.56	yes	yes	no	no	no
NGEF	0	-3.77	-3.59	-3.86	no	no	no	no	no
NID1	1.54	3.41	3.61	4.37	no	no	no	no	no
NINJ2	1.74	-1.43	-1.67	-2.23	no	no	no	no	no
NIPSNAP3B	1.02	-2.01	-2.03	-2.02	no	no	no	no	no
NKTR	-1.77	1.56	1.1	1.26	no	no	no	no	no
NNAT	-5.54	-3.19	-3.03	-2.96	no	no	no	no	no
NOV	0.64	-2.48	-2.61	-2.52	no	no	no	no	no
NPTX2	2.83	-5.3	-3.25	-3.35	no	no	no	no	no
NPTXR	-1.65	-3.98	-3.86	-4.06	no	no	no	no	no
NPY	-2.09	-4.13	-4.38	-4.32	no	no	no	no	no
NPY1R	-3.09	-6.16	-6.58	-5.98	no	no	no	no	no
NQO1	2.51	-0.25	-0.37	0.34	no	no	no	no	no
NR0B1	3.41	0.6	1.19	0.37	yes	yes	no	no	no
NR2E1	0.93	-2.24	-1.42	0.4	yes	yes	no	no	no
NR4A2	0.33	-1.18	-2.66	-2.78	yes	yes	no	no	no
NRG3	0.76	-2.21	-3.97	-4.18	no	no	yes	yes	no
NRGN	-0.13	-4.95	-5.14	-4.72	no	no	no	no	no
NRSN1	-1.01	-3.9	-4.55	-4.79	no	no	no	no	no
NT5DC2	-0.24	1.91	3.29	3.36	no	no	no	no	no
NT5DC3	1.41	-1.03	-1.28	-1.8	no	no	no	no	no
NTN4	3.38	-0.9	-2.19	-3.44	no	no	no	no	no
NTNG1	2.31	-1.94	-1.01	-1.24	no	no	no	no	no
NUF2	-1.59	1.74	3.83	4.04	no	no	no	no	no
NUP107	-0.44	1.92	3.18	2.78	no	no	no	no	no
NUP85	-1.07	1.14	1.59	1.84	no	no	no	no	no
NUSAP1	-1.68	1.99	3.77	4.16	no	no	no	no	no
ODC1	-0.69	1.47	2.32	1.94	no	no	no	no	yes
OIP5	-1.32	0.28	1.02	1.1	no	no	no	no	no
OLFML3	4.25	1.67	1.66	1.69	no	no	no	no	no
OLIG1	2.22	0.31	0.19	-0.23	yes	yes	no	no	no
OLR1	5.27	1.21	0.59	-0.27	no	no	yes	no	no
OMG	1.27	-1.75	-2.26	-3	no	no	no	no	no
OPALIN	-1.77	-6.38	-6.8	-7.01	no	no	no	no	no
OPCML	0.34	-2.93	-3.11	-3.96	no	no	no	no	no
OPN3	1.97	-2.78	-2.25	-2.11	no	no	no	no	no
OPTN	0.35	-1.45	-2.05	-2.09	yes	yes	no	no	no
OSBPL1A	0.09	-2.27	-2.11	-1.94	no	no	no	no	no
OSTF1	1.9	-1.25	-1.71	-1.28	no	no	no	no	no
P2RY1	-1.55	0.17	0.79	0.93	no	no	no	no	no
P2RY12	2.34	0.02	-1.61	-2.37	no	no	no	no	no
P2RY13	4.49	0.62	-0.39	-1.38	no	no	no	no	no
PABPC1L	0.87	1.49	3.04	4.12	no	no	no	no	no
PABPC1L2A	-0.74	-3.79	-3.84	-3.84	no	no	no	no	no
PABPC1L2B	-0.74	-3.79	-3.84	-3.84	no	no	no	no	no
PAG1	-1.29	1.58	1.44	1.04	no	no	no	no	no
PAH	2.2	-1.53	-1.85	-1.73	no	no	no	no	yes
PAK3	-0.11	-3.41	-3.63	-3.76	no	no	yes	no	no
PAK6	-1.33	-5.87	-5.58	-5.73	no	no	yes	no	no
PAMR1	5.37	-1.27	-1.16	-0.48	no	no	no	no	no
PAN2	-2.36	0.49	0.99	1.18	yes	yes	no	no	no
PARM1	-1.08	-3.12	-3.63	-3.41	no	no	no	no	no
PARN	2.09	-0.03	0.09	0.04	no	no	no	no	no
PARP6	-2.35	-0.54	-0.03	-0.17	no	no	no	no	no
PARP8	1.86	-0.37	-0.66	-1.09	no	no	no	no	no
PAX6	-5.8	-0.41	-0.05	0.15	yes	yes	no	no	no
PAXIP1	-2.38	0.46	0.98	1.12	yes	yes	no	no	no
PBK	-1.57	2.65	5.51	6.07	no	no	no	no	no
PCDH19	1.47	-1.87	-2.03	-1.59	no	no	no	no	no
PCDH20	3.88	-3.31	-4.08	-4.71	no	no	no	no	no
PCDHB4	2.56	-0.52	-0.15	-0.96	no	no	no	no	no
PCGF5	2.44	0.57	-0.14	0.01	no	no	no	no	no
PCNA	-0.15	1.43	2.09	2.15	no	no	yes	no	no
PCSK1	5.7	-4.85	-4.11	-2.79	no	no	no	no	no
PCSK1N	0.8	-0.96	-0.99	-1.91	no	no	no	no	no
PCSK2	-3.01	-5.62	-5.25	-5.54	no	no	no	no	no
PDE2A	0.52	-3.14	-4.18	-4.49	no	no	no	no	yes
PDE4B	2.7	0.24	0.39	0.53	no	no	no	no	yes
PDE7B	2.32	-0.4	-0.57	-0.27	no	no	no	yes	yes
PDE8B	4.74	0.67	-1.03	-1.29	no	no	no	no	yes
PDE9A	-2.03	1.52	1.64	1.1	no	no	no	no	yes
PDP1	-0.07	-2.29	-2.72	-2.65	no	no	no	no	no
PDYN	0.02	-4.03	-4.37	-4.07	no	no	no	yes	no
PENK	-5.04	-1.13	-0.86	-1.94	no	no	no	no	no
PGF	-0.02	2.9	1.76	2.39	no	no	yes	no	no
PHACTR3	0.35	-1.7	-1.79	-3.94	no	no	no	no	no
PHLDA2	3.02	-1.18	-1.31	1.37	no	no	no	no	no
PHYHIP	-2.88	-4.88	-5.8	-5.62	no	no	no	no	no
PHYHIPL	1.16	-0.42	-0.78	-1.68	no	no	no	no	no
PIGK	1.57	-0.71	-0.58	-0.61	no	no	no	no	no
PIK3R3	-2.44	-0.29	-0.06	-0.21	no	no	yes	no	no
PILRB	-3.24	0.59	1.2	1.31	no	no	no	no	no
PION	3.47	-0.17	0.43	1.35	no	no	no	no	no
PIP4K2A	1.09	-1.15	-1.36	-1.8	no	no	no	no	yes
PKNOX2	2.25	-0.91	-0.9	-1.33	yes	yes	no	no	no
PLAC8	4.47	2.11	1.34	0.98	no	no	no	no	no
PLCB1	0.67	-1.17	-1.88	-2.28	no	no	yes	no	yes
PLCG2	3.88	1.1	0.51	0.66	no	no	yes	no	yes
PLCXD3	-0.93	-3.36	-4.95	-4.83	no	no	no	no	no
PLD3	0.52	-1.7	-1.56	-1.42	no	no	no	no	no
PLEKHB1	3.53	-0.66	-0.71	-1.45	no	no	no	no	no
PLEKHM3	-0.02	-1.76	-1.95	-2.53	no	no	no	yes	no
PLK2	1.52	-4.41	-4.34	-3.33	no	no	no	yes	no
PLLP	3.58	-2.45	-2.65	-3.08	no	no	no	no	no
PLS3	1.83	-0.44	-0.79	0.31	no	no	no	no	no
POGZ	-1.99	0.06	0.23	-0.07	yes	yes	no	no	no
POLB	-2.92	-0.5	-0.18	-0.55	no	no	yes	no	no
POPDC3	1.49	-5.02	-3.71	-4.11	no	no	no	no	no
POSTN	6.75	2.5	2.52	5.29	no	no	no	no	no
PPAPDC1A	3.21	2.03	0.93	0.07	no	no	no	no	no
PPFIA2	-2	-4.03	-4.16	-4.59	no	no	no	no	no
PPFIBP1	1.62	-1.61	-1	-0.94	no	no	no	no	no
PPL	-0.92	-3.29	-2.85	-2.64	no	no	no	no	no
PPP1R14C	-0.79	-4.47	-4.05	-3.64	no	no	no	no	no
PPP1R16B	-1.65	-3.39	-4.29	-4.81	no	no	no	no	no
PPP1R3C	2.31	-0.84	-1.59	-1.09	no	no	no	no	no
PPP4C	-0.55	1.73	1.92	2.02	no	no	no	no	no
PPP4R4	0.01	-1.97	-2.04	-2.07	no	no	no	no	no
PQLC3	3.6	1.25	1.01	1.8	no	no	no	no	no
PRC1	-2.83	0.45	2.58	3.17	no	no	no	no	no
PRICKLE2	2.36	-1.39	-1.62	-1.73	no	no	yes	no	no
PRKAR1B	-0.38	-3.48	-3.42	-3.55	no	no	yes	no	no
PRKCB	-2.42	-4.16	-4.67	-5.03	no	yes	yes	no	no
PRKCG	-0.01	-2.56	-2.53	-2.57	no	no	yes	no	no
PRKCQ	0.11	-1.82	-1.85	-2.06	no	no	no	no	no
PRKX	1.23	4.49	4.51	2.56	no	no	yes	no	no
PRODH	-0.22	-2.44	-2.59	-2.2	no	no	no	no	yes
PRPF3	-1.6	1.1	1.47	1.51	no	no	no	no	no
PRR11	-1.31	1.82	2.12	2.17	no	no	no	no	no
PRR18	-0.2	-4.22	-4.01	-4.68	no	no	no	no	no
PRRT1	-1.5	-3.52	-3.7	-3.99	no	no	no	no	no
PRRT3	0.09	-2.58	-2.55	-2.57	no	no	no	no	no
PRSS3	-4.76	-2.14	-2.35	-2.2	no	no	no	no	no
PSMC3IP	-0.85	0.93	1.35	1.46	no	no	no	yes	no
PSTK	0.53	-1.23	-1.6	-1.68	no	no	no	no	no
PTBP1	0.58	2.23	2.71	2.85	no	no	no	no	no
PTGFRN	4.29	0.36	1.05	1.94	no	no	no	no	no
PTMS	-1.82	0.5	0.69	0.54	no	no	no	no	no
PTPLAD2	4.47	1.3	0.56	0.35	no	no	no	no	no
PTPN5	-0.69	-4.02	-4.32	-4.23	no	no	yes	no	no
PTPRE	2.67	0.19	-0.26	-0.35	no	no	no	no	no
PTPRN	-1.37	-3.73	-3.98	-3.82	no	no	no	no	no
PTPRO	0.55	-1.37	-1.4	-1.87	no	no	no	no	no
PTPRT	-0.87	-3.4	-3.62	-4.5	no	no	no	no	no
PTX3	-0.28	3.3	2.73	6.7	no	no	no	no	no
PVALB	-6.38	-2.89	-3.22	-2.98	no	no	no	no	no
QPCT	1.95	-2.74	-2.52	-1.73	no	no	no	no	no
RAB3C	1.87	-1.98	-1.69	-2.09	no	no	no	no	no
RAB40B	0.25	-2.32	-2.41	-2.79	no	no	no	no	no
RAB7L1	3.42	1.19	1.18	1.32	no	no	no	no	no
RAD51AP1	-0.24	2.11	3.16	3.15	no	no	no	no	no
RAI2	0.92	-0.8	-1.16	-1.65	no	no	no	no	no
RAPGEF4	-0.43	-2.61	-3.3	-3.51	yes	yes	no	no	no
RAPGEFL1	-0.05	-3.07	-3.05	-3.35	no	no	no	no	no
RARRES1	4.6	0.51	0.25	0.33	no	no	no	no	no
RASAL1	0	-2.33	-2.35	-2.33	no	no	no	no	no
RASD2	0	-2.83	-2.88	-2.74	no	no	no	no	no
RASGEF1A	0.37	-3.06	-3.05	-3	no	no	no	no	no
RASL10A	-0.05	-2.85	-3.76	-4.82	no	no	no	no	no
RAVER1	0.02	1.92	2.2	2.23	no	no	no	no	no
RBBP4	-1.43	0.5	0.89	0.51	no	yes	no	no	no
RBM11	-1.59	-3.98	-4.05	-4.12	no	no	no	no	no
RBM24	-1.37	-4.88	-5	-4.96	no	no	no	no	no
RBM38	-0.91	0.84	1.16	1.44	no	no	no	no	no
RBM43	2.82	0.7	0.58	0.44	no	no	no	no	no
RBM4B	-0.86	1.33	1.78	1.27	no	no	no	no	no
RBM5	-1.65	0.44	0.71	0.51	yes	yes	no	no	no
RBM6	-1.92	0.46	0.91	0.78	yes	yes	no	no	no
RBMX	-1.44	1.22	1.66	1.46	no	no	no	yes	no
RBP4	-0.43	-6.6	-6.87	-6.71	no	no	no	no	no
RCAN2	-1.53	-3.59	-3.79	-4.05	no	no	no	no	no
REPS2	-0.88	-2.97	-3.78	-4.67	no	no	no	no	no
REV3L	-0.85	0.99	1.43	1.16	no	no	no	no	no
RFC4	-0.79	1.2	2.2	2.21	no	no	yes	no	no
RGS10	3.3	1.56	1.04	0.68	no	no	no	no	no
RGS18	4.56	1.25	0.6	0.68	no	no	no	no	no
RGS20	-0.14	-2.95	-2.53	-2.23	no	no	no	no	no
RGS4	0.74	-5.86	-7.13	-6.21	no	no	no	no	no
RGS5	1.9	-1.1	-1.21	-1.02	no	no	no	no	no
RHOG	3.74	0.36	0.19	0.1	no	no	no	no	no
RILPL2	2.7	0.4	-0.07	0.16	no	no	no	no	no
RIMBP2	-1.13	-6.39	-5.94	-6.06	no	no	no	no	no
RIMS4	-2.29	-0.24	-0.25	-0.23	no	no	no	no	no
RIT2	0.08	-4.64	-3.35	-3.3	no	no	no	no	no
RNASEH2A	-0.59	1.41	2.45	2.78	no	no	yes	no	no
RNASET2	3.36	1.52	1.24	1.12	no	no	no	no	no
RNF125	1.88	-0.66	-0.93	-0.98	yes	yes	no	no	no
RNF128	5.15	-4.74	-4.7	-4	no	no	no	no	no
RNF165	-4.22	-0.7	-0.18	-1.12	no	no	no	no	no
RNF175	-0.91	-3.58	-3.57	-3.67	no	no	no	no	no
RNF208	0	-2.29	-2.12	-2.61	no	no	no	no	no
RP11-178A10.1	4.86	0.29	0.43	0.18	-	-	-	-	-
RP3-412A9.11	2.72	-2.23	-2.2	-2.22	-	-	-	-	-
RP4-788L13.1	1.79	-3.9	-3.21	-2.83	-	-	-	-	-
RP4-800J21.3	-0.91	0.84	1.16	1.44	-	-	-	-	-
RPAP2	-1.28	0.98	0.94	1.02	no	no	no	no	no
RPLP2	-0.41	1.84	1.95	1.85	no	no	no	no	no
RPRML	-0.7	-2.95	-2.97	-2.82	no	no	no	no	no
RRM1	-0.82	0.66	1.34	1.6	no	no	no	no	yes
RRM2	-1.11	2.41	5.23	6.06	no	no	yes	no	yes
RRM2B	2.19	0.27	0	0.21	no	no	yes	no	yes
RSPO2	-1.55	-4.43	-4.27	-4.17	no	no	no	no	no
RTKN	3.23	0.44	0.56	-0.12	no	no	no	no	no
RTN4R	-3.06	-5.86	-5.86	-6.16	no	no	no	no	no
RXFP1	0	-4.12	-4.12	-4.12	no	no	no	no	no
S100A1	1.66	-1.52	-1.5	-1.64	no	no	no	no	no
SAMSN1	4.54	2.33	1.71	1.79	no	no	no	no	no
SAPCD2	3.5	0.99	2.09	0.93	-	-	-	-	-
SASH1	1.7	-0.18	-0.3	-0.43	no	no	no	no	no
SASS6	-0.83	1.12	1.89	1.67	no	no	no	no	no
SATB2	2.94	-1.76	-1.87	-1.14	yes	yes	no	no	no
SBK1	-4.26	-0.26	0.33	-0.73	no	no	no	no	no
SCG3	0.71	-0.99	-1.09	-1.86	no	no	no	no	no
SCG5	-0.33	-2.92	-2.82	-2.6	no	no	no	no	no
SCN2B	-1.55	-3.72	-3.96	-3.93	no	no	no	no	no
SCN3B	-3.59	-6.03	-5.85	-6.52	no	no	no	no	no
SCN7A	2.55	0.45	0.18	0.58	no	no	no	no	no
SCRG1	3.15	1.4	0.92	0.63	no	no	no	no	no
SCUBE2	0.54	2.84	3.11	2.16	no	no	no	no	no
SDCCAG3	-0.75	1.12	1.42	1.32	no	no	no	no	no
SEC14L5	-1.6	-4.19	-4.24	-4.74	no	no	no	no	no
SELENBP1	0.18	-2.48	-2.48	-2.57	no	no	no	no	no
SEMA3E	5.46	-3.87	-3.1	-2.3	no	no	no	no	no
SEMA4A	-0.06	-2.67	-2.81	-2.79	yes	yes	no	no	no
SEMA4D	-0.17	-1.81	-2.24	-2.97	no	no	no	no	no
SEMA5A	5.1	1.14	1.59	1.57	no	no	no	no	no
SEPT8	1.49	-0.62	-0.88	-0.8	no	no	no	no	no
SERPINA5	5.34	0.6	0.63	0.94	no	no	no	no	no
SERPINE2	2.14	0.03	-0.05	-0.26	no	no	no	no	no
SERPINF1	2.71	-1.34	-1.72	-1.26	no	no	no	no	no
SERPINH1	1.13	2.57	3.11	5.67	no	no	no	no	no
SERPINI1	-1.4	-4.13	-4.27	-4.47	no	no	no	no	no
SERTM1	-0.09	-6.51	-6.69	-6.55	-	-	-	-	-
SETD6	-1.8	0.63	0.92	0.99	no	no	no	no	no
SETD9	4.02	0.69	0.67	1.13	-	-	-	-	-
SFRP1	-5.89	-0.21	-0.19	-0.29	no	no	yes	no	no
SGMS1	1.79	-0.16	-0.77	-1.41	no	no	no	no	no
SGOL2	-0.53	1.62	2.34	3.33	no	no	no	no	no
SH2B3	3.96	0.43	0.15	0.4	no	no	no	no	no
SH2D5	0	-4.72	-4.68	-4.6	no	no	no	no	no
SH3BGR	3.45	-0.59	0.17	0.12	no	no	no	no	no
SH3BGRL2	0.18	-2.34	-2.58	-3.32	no	no	no	no	no
SH3KBP1	2.06	-0.29	-0.5	-0.57	no	no	no	no	no
SHC3	2.06	-2.42	-2.07	-1.88	no	no	yes	no	no
SHCBP1	0.34	1.48	2.9	4.08	no	no	no	no	no
SHD	0.16	3.5	3.08	1.15	no	no	no	no	no
SHF	-3.29	-0.07	0.01	-0.18	no	no	no	no	no
SHISA6	-5.11	-2.53	-2.66	-1.8	no	no	no	no	no
SHMT2	-0.23	1.63	1.91	2.19	no	no	no	no	yes
SHROOM3	-4.58	-0.41	0.45	1.17	no	no	no	no	no
SKAP2	2.78	-0.72	-0.04	-0.17	no	no	no	yes	no
SLC10A4	3.65	-0.73	0.06	0.93	no	no	no	no	no
SLC17A6	-3.15	-6.75	-5.58	-6.2	no	no	no	no	no
SLC17A7	-4.09	-6.06	-6.85	-6.25	no	no	no	no	no
SLC1A1	0.86	-1.19	-0.96	-2.49	no	no	no	no	no
SLC1A2	0.67	-2.58	-2.48	-2.17	no	no	no	no	no
SLC22A4	3.47	0.88	0.31	0.95	yes	yes	no	no	no
SLC24A2	1.34	-2.34	-2.74	-2.82	no	no	no	no	no
SLC25A18	0.65	-1.74	-1.4	-1.52	no	no	no	no	no
SLC26A4	0.24	-3.44	-3.38	-3.31	no	no	no	no	no
SLC2A13	0.5	-1.8	-2.2	-2.24	no	no	no	no	no
SLC30A1	3.45	-0.06	-0.39	-0.04	no	no	no	no	no
SLC30A3	-0.6	-4.14	-4.16	-4.05	no	no	no	no	no
SLC35F3	-1.84	-5.22	-4.7	-5.06	no	no	no	no	no
SLC35F4	-4.41	0	-0.01	0.02	no	no	no	no	no
SLC39A12	1	-3.24	-5.04	-3.44	no	no	no	no	no
SLC44A3	3.14	1.17	0.81	1.39	no	no	no	no	no
SLC6A9	0	2.13	2.05	2.37	no	no	no	no	no
SLC8A2	-2.83	-5.46	-5.65	-5.54	no	no	no	no	no
SLCO1C1	1.73	-1.03	-1.13	-1.74	no	no	no	no	no
SLIT2	-0.49	-3.33	-3.2	-3.24	no	no	no	no	no
SLITRK1	1.28	-3.54	-4.26	-5.08	no	no	no	no	no
SLITRK3	2.09	-0.61	-0.21	-1.02	no	no	no	no	no
SLITRK5	-1.1	-2.2	-3.25	-5.02	no	no	no	no	no
SMAP2	1.69	-0.56	-0.91	-1.47	no	no	no	no	no
SMC3	-0.9	1.89	1.32	1.45	no	no	yes	no	no
SMC4	0.48	1.8	3.73	4.03	no	no	no	yes	no
SMO	-0.78	1.81	2.39	2.31	no	no	yes	yes	no
SMOC2	2.97	0.82	0.64	0.54	no	no	no	yes	no
SNAI2	-0.6	0.9	1.4	3.15	yes	yes	yes	no	no
SNCA	-1.53	-4.71	-5.34	-4.98	no	no	no	no	no
SNCAIP	-4.92	2.38	2.32	1.86	no	no	no	no	no
SNCG	-0.98	-5.38	-5.69	-5.78	no	no	no	no	no
SNHG12	-0.71	1.39	1.66	1.97	no	no	no	no	no
SNORD104	-1.01	2.3	2.05	1.82	-	-	-	-	-
SNPH	0.05	-2.92	-2.93	-2.95	no	no	no	no	no
SNTA1	0.85	-1.46	-1.84	-1.02	no	no	no	no	no
SNX1	2.52	0.39	0.42	0.24	no	no	no	no	no
SNX10	2.59	-2.2	-1.91	-1.36	no	no	no	no	no
SNX22	3.94	0.58	0.63	0.2	no	no	no	no	no
SOGA2	-3.86	-1.78	-1.16	-1.03	-	-	-	-	-
SORBS2	-0.26	-2.8	-2.83	-2.78	yes	yes	no	no	no
SORCS1	3.54	-3.23	-4.37	-3.9	no	no	no	no	no
SORCS3	2.38	-1.69	-1.7	-2.8	no	no	no	no	no
SOWAHA	-0.62	-5.11	-5.39	-5.38	-	-	-	-	-
SOX10	2.56	-2.08	-1.29	-2.5	yes	yes	no	no	no
SOX11	-1.85	4.79	5.45	5.08	yes	yes	no	no	no
SOX4	-1.26	4.32	4.24	3.36	yes	yes	no	no	no
SPAG5	-2.38	0.27	0.96	1.12	no	no	no	no	no
SPOCK1	0.33	-1.67	-2.28	-3.09	no	no	no	no	no
SPON2	-2.88	0.26	0.39	1.65	no	no	no	no	no
SPRYD7	-0.12	-2.46	-2.51	-2.52	-	-	-	-	-
SPTBN2	-0.38	-2.73	-2.39	-3.12	no	no	no	no	no
SPTLC2	2.17	0.35	-0.18	-0.52	no	no	no	no	no
SRGAP1	-0.3	2.55	2.89	2.25	no	no	no	no	no
SST	-2.64	-6.18	-6.57	-6.88	no	no	no	no	no
ST6GALNAC5	-2.27	-7	-6.24	-6.25	no	no	no	no	no
STAMBPL1	0.84	-1.57	-2.05	-2.69	no	no	no	no	no
STARD13	1.39	-1.21	-1.53	-0.91	no	no	no	no	no
STAT4	0	-3.71	-3.8	-3.78	yes	yes	yes	no	no
STEAP2	0.74	-3.9	-3.38	-3.74	no	no	no	no	no
STIL	-0.97	1.06	2.2	2.42	no	no	no	yes	no
STK11IP	-1.86	0.03	0.36	0.51	no	no	no	no	no
STK32B	4.11	0.76	1.03	1.38	no	no	no	no	no
STK36	-1.02	0.97	1.45	1.49	no	yes	yes	no	no
STOML1	0.37	-1.77	-1.68	-1.54	no	no	no	no	no
STX1A	-2	-5.96	-5.59	-5.66	no	no	no	no	no
STX1B	-0.52	-3.14	-3.2	-3.26	no	no	no	no	no
STXBP6	0.51	-2.24	-2.32	-2.33	no	no	no	yes	no
STYK1	-0.52	-4.56	-4.73	-4.72	no	no	no	no	no
SULF1	5.04	3.75	2.82	1.43	no	no	no	no	no
SUSD5	6.9	-1.96	-2.66	-3.56	no	no	no	no	no
SYN1	-0.59	-4.87	-5.05	-5.03	no	no	no	no	no
SYN2	-1.67	-4.54	-4.7	-4.6	no	no	no	no	no
SYNJ1	-0.45	-2.48	-2.66	-2.71	no	no	no	no	yes
SYNM	3.38	0.48	0.2	0.33	no	no	no	no	no
SYT5	-0.23	-2.47	-2.56	-2.55	no	no	no	no	no
SYTL2	2.08	-1.04	-1.95	-0.69	no	no	no	no	no
TAC1	-3.3	-5.64	-6.18	-5.44	no	no	no	no	no
TAC3	0.04	-2.95	-3.07	-2.73	no	no	no	no	no
TACC1	1.92	-0.39	-0.69	-0.56	no	no	no	no	no
TACC3	-0.09	1.46	2.74	3.21	no	no	no	no	no
TARDBP	-1.86	0.38	0.59	0.44	no	no	no	no	no
TBC1D8B	3.38	-0.06	-0.42	-0.09	no	no	no	no	no
TBR1	0	-5.96	-5.95	-5.95	yes	yes	no	no	no
TCEA3	3.85	0.59	0.9	1.21	no	no	no	no	no
TCF3	-0.37	1.45	1.78	1.98	yes	yes	no	yes	no
TCF7L1	-1.19	3.16	2.79	2.4	yes	yes	yes	no	no
TCFL5	1.65	-1.55	-0.94	-1.2	yes	yes	no	no	no
TESC	1.45	-1.61	-1.89	-1.91	no	no	no	no	no
TESPA1	0	-4.96	-5.04	-4.99	-	-	-	-	-
TF	1.14	-1.44	-1.56	-2.72	no	no	no	no	no
TFAP2B	-5.69	0	0	0.04	yes	yes	no	no	no
THBS2	3.71	0.58	-0.27	0.84	no	no	yes	no	no
THBS4	5.41	0.09	0.81	0.62	no	no	yes	no	no
THEMIS	0.08	-3.44	-3.46	-3.39	no	no	no	no	no
THRB	1.36	-3	-2.9	-3.01	yes	yes	no	no	no
THY1	1.62	-2	-2.27	-1.87	no	no	no	no	no
TIA1	-1.7	0.7	0.79	0.65	yes	yes	no	no	no
TIMP4	1.87	7.01	6.25	5.55	no	no	no	no	no
TLE2	-2.22	0.32	0.49	0.84	yes	yes	no	no	no
TLN2	-0.14	-2.2	-2.32	-2.3	no	no	yes	no	no
TM6SF1	2.83	0.13	-0.72	-1.06	no	no	no	no	no
TMEFF2	-0.69	-1.58	-2.88	-4.81	no	no	no	no	no
TMEM125	-1.46	-3.48	-3.35	-3.87	no	no	no	no	no
TMEM130	-2.5	-4.86	-5.27	-5.14	no	no	no	no	no
TMEM132B	5.09	-1.96	-1.64	-1.99	no	no	no	no	no
TMEM132C	2.31	-0.47	-0.12	-0.77	no	no	no	no	no
TMEM132D	1.34	-4.24	-4.34	-4.36	no	no	no	no	no
TMEM135	1.89	0.02	-0.44	-0.19	no	no	no	no	no
TMEM144	-0.29	-3.21	-3.2	-3.66	no	no	no	no	no
TMEM151A	-0.25	-3.38	-2.91	-3.36	no	no	no	no	no
TMEM155	-0.04	-6.11	-7.09	-6.66	no	no	no	no	no
TMEM17	3.04	-1.66	-1.44	-1.69	no	no	no	no	no
TMEM200A	-1.77	-4.44	-4.81	-5.18	no	no	no	no	no
TMEM204	0.01	2.08	2.01	2.67	no	no	no	no	no
TMEM218	0.03	2.08	2.24	2.18	no	no	no	no	no
TMEM56	-0.47	-3.71	-3.94	-4.07	no	no	no	no	no
TMEM74	-4.02	-0.61	-0.3	-0.45	no	no	no	no	no
TMOD2	0.73	-1.54	-1.84	-2.09	no	no	no	no	no
TMPO	-0.85	0.88	1.62	1.3	no	no	no	yes	no
TMSB15A	-1.36	1.19	2.07	1.5	no	no	no	no	no
TMSB15B	-1.36	1.19	2.07	1.5	no	no	no	no	no
TMTC1	0.57	-1.86	-1.77	-1.72	yes	yes	no	no	no
TNC	0.36	4.47	4.4	5.27	no	no	yes	no	no
TNFAIP8L1	-0.16	-2.34	-2.43	-1.91	no	no	no	no	no
TNFAIP8L2	3.01	0.46	0.22	0.13	no	no	no	no	no
TOP2A	-1.81	2.65	5.21	5.91	no	no	no	no	no
TOX	2.24	-0.09	-0.41	-1.35	yes	yes	no	no	no
TOX2	3.26	-2.1	-2.05	-2.72	yes	yes	no	no	no
TP53	0.01	3.4	3.51	3.74	yes	yes	yes	yes	no
TPD52L1	1.17	-2.01	-2.42	-2.32	no	no	no	no	no
TPK1	2.38	0.06	-0.04	-0.24	no	no	no	no	no
TPPP	-1.75	-3.29	-3.43	-4.64	no	no	no	no	no
TPPP3	0.91	-1.92	-1.13	-1.42	no	no	no	no	no
TPX2	-1.2	1.18	3.14	3.49	no	no	no	no	no
TRAM1L1	1.03	-0.68	-1.31	-2.51	no	no	no	no	no
TRIM52	-1.32	0.9	0.67	1.29	yes	yes	no	no	no
TRIP10	0.05	1.65	2.25	3.23	no	yes	no	no	no
TRIP13	-1.49	0.19	1.59	1.53	no	yes	no	no	no
TRPM8	6.96	0.47	0.49	0.49	no	no	no	no	no
TSPAN11	0.69	2.74	3.46	1.91	no	no	no	no	no
TSPAN18	-3.8	0.34	0.38	0.3	no	no	no	no	no
TSPAN4	-0.67	1.11	1.23	1.74	no	no	no	no	no
TSPYL5	-0.28	-2.81	-3.98	-4.08	no	no	no	no	no
TTC17	-0.87	1.11	1.47	1.3	yes	yes	no	no	no
TTK	-1.87	0.68	2.1	2.59	no	no	yes	no	no
TULP3	-1	1.08	1.11	1.1	yes	yes	no	no	no
TYMP	0.18	2.54	2.24	2.74	no	no	no	no	yes
TYRO3	0.9	-1.95	-1.93	-1.75	no	no	no	no	no
UBE2C	-1.59	2.88	4.78	5.18	no	no	no	no	no
UBTD2	-1.44	1.23	1.26	1.35	no	no	no	no	no
UGT8	0.35	-0.65	-2.1	-3.79	no	no	no	yes	no
USP3	-2.3	3.02	2.85	2.69	no	no	no	no	no
VANGL2	-0.04	3.65	4.23	3.15	no	no	yes	no	no
VAT1L	0.47	-1.01	-1.6	-2.85	no	no	no	no	no
VCAM1	-0.17	3.53	2.32	3.13	no	no	no	no	no
VIP	-0.01	-5.49	-5.5	-5.38	yes	yes	no	no	no
VIPR1	-0.23	-2.98	-3.04	-3.1	no	no	no	no	no
VRK2	2.79	-0.4	-0.35	-0.27	no	no	no	no	no
VWA5A	4.39	0.92	0.89	0.96	no	no	no	no	no
WBP2	1.86	-0.75	-0.57	-0.94	no	no	no	no	no
WBSCR17	-2.59	-4.37	-4.7	-4.79	no	no	no	yes	no
WIF1	-1.07	-6.25	-7.03	-6.46	no	no	yes	yes	no
WIPF1	3.45	1.27	0.98	0.77	no	no	no	no	no
WLS	3.83	1.93	1.71	1.8	no	no	no	no	no
WNT10B	-0.63	-2.71	-2.87	-2.83	no	no	yes	no	no
WNT5A	0.03	2.78	2.94	2.74	no	no	yes	no	no
WSCD2	-4.01	-1.51	-1.44	-1.48	no	no	no	no	no
XK	-2.69	-5.57	-5.31	-5.39	no	no	no	no	no
XRCC2	-2.69	0.67	0.33	0.52	no	no	yes	no	no
ZBTB10	0.01	2.48	2.81	2.5	yes	yes	no	no	no
ZCCHC11	-1.4	0.46	0.84	0.57	yes	yes	no	no	no
ZCCHC24	2.39	0.5	0.15	-0.26	yes	yes	no	no	no
ZDBF2	-0.18	-2.34	-2.21	-2.05	no	no	no	no	no
ZDHHC14	1.2	-1.27	-1.07	-1.16	no	no	no	no	no
ZDHHC22	1.02	-1.06	-1.21	-2.09	no	no	no	no	no
ZIC1	-5.77	1.6	2.23	2.21	yes	yes	no	no	no
ZIC2	-6.67	-1.39	-0.8	-0.54	yes	yes	yes	no	no
ZIC3	-5.92	-0.01	0.12	0.01	yes	yes	no	no	no
ZIC4	-4.27	0	0.01	0.02	yes	yes	no	no	no
ZMAT3	3.11	0.25	0.01	0.35	yes	yes	yes	no	no
ZNF100	-0.44	2.25	1.98	1.9	yes	yes	no	no	no
ZNF193	-1.91	0.35	0.65	0.59	yes	yes	no	no	no
ZNF266	-1.05	1.06	1.23	1.2	yes	yes	no	no	no
ZNF300	-1.24	2.29	3.01	2.72	yes	yes	no	no	no
ZNF337	-1.96	0.41	0.94	0.78	yes	yes	no	no	no
ZNF365	0.62	-3.63	-4.44	-4.53	yes	yes	no	no	no
ZNF367	0.25	1.39	2.76	2.83	yes	yes	no	no	no
ZNF439	-1.04	0.78	1.1	1.07	yes	yes	no	no	no
ZNF44	-0.88	1.15	1.11	1.26	yes	yes	no	no	no
ZNF488	0.36	-0.65	-1.2	-3.11	yes	yes	no	no	no
ZNF521	-2.7	1.17	1.18	1.68	yes	yes	no	yes	no
ZNF600	-1.57	1.28	1.7	1.46	yes	yes	no	no	no
ZNF662	-1.08	0.96	1.14	1.07	yes	yes	no	no	no
ZNF700	-0.29	1.49	1.97	2.2	yes	yes	no	no	no
ZNF785	-1.49	1.02	1.34	1.05	yes	yes	no	no	no
ZNF789	-2.45	0.24	0.88	0.8	yes	yes	no	no	no
ZNF793	-2.49	-0.24	-0.16	0.02	yes	yes	no	no	no
ZNF83	-0.84	0.61	1.51	1.38	yes	yes	no	no	no
