# Supplementary material for: Comparative transcriptomics reveals similarities and differences between astrocytoma grades
Source: BMC Cancer. 2015 Dec 16;15:952. doi: 10.1186/s12885-015-1939-9 (PMC4682229; doi:10.1186/s12885-015-1939-9)
Supplement: Additional file 1 — Contains supporting Tables S1–S7. Table S1: Summary of considered astrocytoma samples. Table S2: Summary of t-test results for PA I, AS II, AS III and GBM IV. Table S3: Signature genes distinguishing PA I from AS II, AS III and GBM IV. Table S4: Regulatory network associated with expression differences of signature genes. Table S5: Summary of integrated gene annotations. Table S6: Verhaak classification results for PA I, AS II, AS III and GBM IV. Table S7: Correlation statistics for macrophage marker genes included in the Verhaak-classifier. (ZIP 3287 kb) [file 12885_2015_1939_MOESM1_ESM.zip › TabS1_UsedSamplesR2.xls]

## Sheet: Overview
Tumor	Age: 0-4	Age: 5-9	Age: 10-14	Age: 15-19	Age: 20-24	Age: 25-29	Age: 30-34	Age: 35-39	Age: 40-44	Age: 45-49	Age: 50-54	Age: 55-59	Age: 60-64	Age: 65-69	Age: 70-74	Age: 75-79
PA_I	13	9	12	6	4	3	0	0	0	0	0	0	0	0	0	0
AS_II	0	0	0	2	1	1	2	2	3	1	1	2	0	1	0	0
AS_III	0	0	0	0	0	1	2	4	3	2	0	3	0	0	0	1
GBM_IV	0	0	0	0	0	0	1	3	5	7	6	7	6	2	4	4

## Sheet: PA_I
SampleID	Type	AgeAtDiagnosis
GSM1094814	PA_I	21
GSM1094815	PA_I	9
GSM1094816	PA_I	17
GSM1094817	PA_I	4
GSM1094818	PA_I	5
GSM1094819	PA_I	16
GSM1094820	PA_I	2
GSM1094821	PA_I	11
GSM1094822	PA_I	4
GSM1094823	PA_I	16
GSM1094824	PA_I	14
GSM1094825	PA_I	2
GSM1094826	PA_I	10
GSM1094827	PA_I	13
GSM1094828	PA_I	3
GSM1094829	PA_I	19
GSM1094830	PA_I	11
GSM1094831	PA_I	3
GSM1094832	PA_I	17
GSM1094833	PA_I	12
GSM1094834	PA_I	22
GSM1094835	PA_I	11
GSM1094836	PA_I	10
GSM1094837	PA_I	3
GSM1094838	PA_I	2
GSM1094839	PA_I	4
GSM1094840	PA_I	6
GSM1094841	PA_I	5
GSM1094842	PA_I	7
GSM1094843	PA_I	8
GSM1094844	PA_I	4
GSM1094846	PA_I	20
GSM1094847	PA_I	14
GSM1094848	PA_I	9
GSM1094849	PA_I	25
GSM1094850	PA_I	26
GSM1094851	PA_I	4
GSM1094852	PA_I	20
GSM1094853	PA_I	16
GSM1094854	PA_I	12
GSM1094856	PA_I	11
GSM1094857	PA_I	9
GSM1094858	PA_I	26
GSM1094859	PA_I	3
GSM1094860	PA_I	3
GSM1094861	PA_I	8
GSM1094862	PA_I	12
GSM1094863	Reference	Fetal
GSM1094864	Reference	Fetal
GSM1094866	Reference	Fetal
GSM1094867	Reference	Fetal
GSM1094868	Reference	24
GSM1094869	Reference	Adult
GSM1094870	Reference	Adult
GSM1094871	Reference	26

## Sheet: AS_II_AS_III_GBM_IV
SampleID	Type	AgeAtDiagnosis
E09673	AS_II	45
E09811	AS_II	50
E10025	AS_II	40
HF0606	AS_II	30
HF0757	AS_II	40
HF0855	AS_II	55
HF0914	AS_II	40
HF0953	AS_II	35
HF0982	AS_II	65
HF1000	AS_II	30
HF1334	AS_II	20
HF1345	AS_II	15
HF1366	AS_II	15
HF1380	AS_II	35
HF1381	AS_II	25
HF1407	AS_II	55
E09239	AS_III	30
E09826	AS_III	40
E09914	AS_III	35
E09948	AS_III	35
E09966	AS_III	55
E10105	AS_III	40
E10162	AS_III	55
E10645	AS_III	25
HF0017	AS_III	45
HF0108	AS_III	35
HF0850	AS_III	--
HF1242	AS_III	35
HF1255	AS_III	45
HF1280	AS_III	40
HF1286	AS_III	75
HF1295	AS_III	55
HF1494	AS_III	30
E09214	GBM_IV	50
E09233	GBM_IV	50
E09405	GBM_IV	40
E09483	GBM_IV	45
E09535	GBM_IV	40
E09569	GBM_IV	45
E09602	GBM_IV	70
E09605	GBM_IV	60
E09698	GBM_IV	75
E09722	GBM_IV	35
E09730	GBM_IV	40
E09742	GBM_IV	45
E09782	GBM_IV	50
E09810	GBM_IV	60
E09829	GBM_IV	55
E09833	GBM_IV	50
E09842	GBM_IV	65
E09907	GBM_IV	35
E10012	GBM_IV	70
E10488	GBM_IV	55
HF0024	GBM_IV	75
HF0031	GBM_IV	65
HF0138	GBM_IV	75
HF0212	GBM_IV	60
HF0445	GBM_IV	30
HF0583	GBM_IV	60
HF0627	GBM_IV	45
HF0654	GBM_IV	55
HF0894	GBM_IV	55
HF0986	GBM_IV	35
HF0990	GBM_IV	40
HF1139	GBM_IV	40
HF1178	GBM_IV	70
HF1262	GBM_IV	55
HF1318	GBM_IV	50
HF1356	GBM_IV	55
HF1397	GBM_IV	60
HF1540	GBM_IV	75
HF1585	GBM_IV	60
E09503	GBM_IV	45
HF0510	GBM_IV	70
HF1167	GBM_IV	45
HF0184	GBM_IV	50
HF0460	GBM_IV	55
HF1458	GBM_IV	45
HF0088	Reference	-
HF0120	Reference	-
HF0131	Reference	-
HF0137	Reference	-
HF0151	Reference	-
HF0163	Reference	-
HF0171	Reference	-
HF0178	Reference	-
HF0211	Reference	-
HF0232	Reference	-
HF0295	Reference	-
HF0303	Reference	-
HF0377	Reference	-
HF0383	Reference	-
HF0467	Reference	-
HF0512	Reference	-
HF0523	Reference	-
HF0526	Reference	-
HF0533	Reference	-
HF0593	Reference	-
HF0616	Reference	-
