# Supplementary material for: Comparative transcriptomics reveals similarities and differences between astrocytoma grades
Source: BMC Cancer. 2015 Dec 16;15:952. doi: 10.1186/s12885-015-1939-9 (PMC4682229; doi:10.1186/s12885-015-1939-9)
Supplement: Additional file 1 — Contains supporting Tables S1–S7. Table S1: Summary of considered astrocytoma samples. Table S2: Summary of t-test results for PA I, AS II, AS III and GBM IV. Table S3: Signature genes distinguishing PA I from AS II, AS III and GBM IV. Table S4: Regulatory network associated with expression differences of signature genes. Table S5: Summary of integrated gene annotations. Table S6: Verhaak classification results for PA I, AS II, AS III and GBM IV. Table S7: Correlation statistics for macrophage marker genes included in the Verhaak-classifier. (ZIP 3287 kb) [file 12885_2015_1939_MOESM1_ESM.zip › TabS2_TTestResultsR2.xls]

## Sheet: PA_I
Gene	MeanLogRatio_Tumor_vs_Normal	QValue	ExpressionState
A1BG	0.159718	0.240997	Unchanged
A1CF	0	1	Unchanged
A2LD1	0.0153514	1	Unchanged
A2M	2.86471	3.88925e-05	Overexpressed
A2ML1	-0.0001722	0.480444	Unchanged
A4GALT	0.00017331	0.457738	Unchanged
A4GNT	0	1	Unchanged
AAAS	-0.325723	0.133632	Unchanged
AACS	-0.755435	0.00233918	Unchanged
AADAC	0	1	Unchanged
AADACL2	0	1	Unchanged
AADAT	-0.506898	0.358854	Unchanged
AAED1	2.53769	5.63948e-06	Overexpressed
AAGAB	0.0807712	0.697383	Unchanged
AAK1	-3.07421	0.00336293	Unchanged
AAMP	0.454738	0.0840459	Unchanged
AANAT	0	1	Unchanged
AARS	-0.133726	0.728426	Unchanged
AARS2	-1.09828	0.00823778	Unchanged
AASDH	-0.590915	0.00898341	Unchanged
AASDHPPT	-0.503296	0.0416229	Unchanged
AASS	1.64954	0.0455067	Unchanged
AATF	-0.00640656	1	Unchanged
AATK	-1.92569	0.00838423	Unchanged
ABAT	0.129447	0.478356	Unchanged
ABCA1	3.75985	0.000357031	Unchanged
ABCA12	0	1	Unchanged
ABCA13	0.249813	0.164591	Unchanged
ABCA2	-0.111316	0.237463	Unchanged
ABCA3	-0.408016	0.0574903	Unchanged
ABCA4	-0.00407234	0.36059	Unchanged
ABCA5	-1.67204	0.00187618	Unchanged
ABCA6	0.409495	0.00426976	Unchanged
ABCA7	-1.59155	0.003802	Unchanged
ABCA8	0.0884612	0.848267	Unchanged
ABCA9	-0.326183	0.338093	Unchanged
ABCB1	2.11077	0.00555018	Unchanged
ABCB10	-1.21167	1.22136e-06	Underexpressed
ABCB11	0	1	Unchanged
ABCB4	0.120404	0.0792234	Unchanged
ABCB5	0	1	Unchanged
ABCB6	-0.369456	0.117171	Unchanged
ABCB7	0.655107	0.00166361	Unchanged
ABCB8	-0.0405732	0.467293	Unchanged
ABCB9	-0.128489	0.373386	Unchanged
ABCC1	0.0648471	0.762899	Unchanged
ABCC10	-1.42233	0.00226707	Unchanged
ABCC11	2.54777e-06	0.457738	Unchanged
ABCC12	0	1	Unchanged
ABCC2	0	1	Unchanged
ABCC3	0.907109	3.61518e-07	Overexpressed
ABCC4	0.460966	1.54921e-16	Overexpressed
ABCC5	-2.60667	0.00042234	Unchanged
ABCC6	0.000353332	0.342743	Unchanged
ABCC8	-2.24657	0.0100511	Unchanged
ABCC9	-0.000488283	0.640786	Unchanged
ABCD1	0.246744	0.396292	Unchanged
ABCD2	-0.536553	0.168762	Unchanged
ABCD3	0.146248	0.0496036	Unchanged
ABCD4	0.0286416	0.0599762	Unchanged
ABCE1	0.652457	0.00209985	Unchanged
ABCF1	0.757965	0.00926055	Unchanged
ABCF2	0.0992318	0.0705868	Unchanged
ABCF3	0.0569818	0.967088	Unchanged
ABCG1	1.81908	7.86261e-06	Overexpressed
ABCG2	2.32035	0.000756174	Unchanged
ABCG4	-0.413306	0.0756101	Unchanged
ABCG5	0	1	Unchanged
ABCG8	0	1	Unchanged
ABHD1	0.0244308	0.368806	Unchanged
ABHD10	-0.27169	0.19668	Unchanged
ABHD11	0.115596	0.00285321	Unchanged
ABHD12	1.44708	0.00143914	Unchanged
ABHD12B	1.82573	1.68138e-10	Overexpressed
ABHD13	0.425788	0.14094	Unchanged
ABHD14B	1.38461	0.00103935	Unchanged
ABHD15	1.18917	2.21121e-19	Overexpressed
ABHD16A	-0.30308	0.164003	Unchanged
ABHD16B	0	1	Unchanged
ABHD2	2.15986	1.70524e-23	Overexpressed
ABHD3	0.644449	0.0202764	Unchanged
ABHD4	1.18397	0.000171869	Unchanged
ABHD5	0.690179	0.000216404	Unchanged
ABHD6	-0.342153	0.413674	Unchanged
ABHD8	-0.401028	0.306698	Unchanged
ABI1	0.258924	0.029799	Unchanged
ABI2	-0.195356	0.0579054	Unchanged
ABI3	0.307478	0.00251497	Unchanged
ABI3BP	4.8155	1.48293e-06	Overexpressed
ABL1	0.463928	0.163502	Unchanged
ABL2	-0.339921	0.00405704	Unchanged
ABLIM1	-1.15619	0.0537619	Unchanged
ABLIM2	-0.484565	0.137357	Unchanged
ABLIM3	-0.390581	0.17169	Unchanged
ABO	0.000302386	0.457738	Unchanged
ABP1	0	1	Unchanged
ABR	0.286138	0.0709598	Unchanged
ABRA	0	1	Unchanged
ABRACL	2.52113	0.0450395	Unchanged
ABT1	-0.113167	0.480444	Unchanged
ABTB1	-1.06546	0.0829296	Unchanged
ABTB2	0.0635715	0.0906664	Unchanged
AC000036.5	-3.32538	0.0292816	Unchanged
AC000068.5	-0.383881	0.00021136	Unchanged
AC002115.6	-0.906097	0.0197692	Unchanged
AC002472.13	0	1	Unchanged
AC002472.8	-1.04642	0.126761	Unchanged
AC002994.1	0.0116444	0.0737736	Unchanged
AC003958.6	-0.476454	0.114315	Unchanged
AC004381.6	-1.27381	0.098648	Unchanged
AC004696.1	-0.952936	1.89752e-08	Underexpressed
AC004790.1	0	1	Unchanged
AC004790.2	3.27845e-05	0.457738	Unchanged
AC004837.3	0.751446	0.0114276	Unchanged
AC005037.3	1.28538	0.0159424	Unchanged
AC005280.1	0.708451	0.182907	Unchanged
AC005726.6	-3.89312	0.000290192	Unchanged
AC006024.4	0.000107171	0.305275	Unchanged
AC006293.3	-1.28414	0.0007127	Unchanged
AC006465.3	1.53011	0.00186058	Unchanged
AC007383.6	-0.384468	0.000358645	Unchanged
AC007621.1	1.93703	9.47766e-06	Overexpressed
AC008073.5	0.256977	0.401255	Unchanged
AC008073.6	-0.869137	0.0351171	Unchanged
AC008738.1	-0.296512	0.0351047	Unchanged
AC008746.9	0	1	Unchanged
AC009041.1	-0.00514665	0.480444	Unchanged
AC009365.3	0	1	Unchanged
AC010170.1	-0.0481649	1	Unchanged
AC010325.1	-0.00219212	0.754242	Unchanged
AC010336.1	-2.03325	0.00856073	Unchanged
AC011467.1	0.0668579	0.89088	Unchanged
AC011484.1	-0.4927	0.249471	Unchanged
AC011498.1	-0.347047	0.0210242	Unchanged
AC012652.1	0.492633	1.58747e-05	Overexpressed
AC013442.1	1.40008	0.000197727	Unchanged
AC013461.1	1.40375	0.00011555	Unchanged
AC016683.6	0.597091	0.0181208	Unchanged
AC016722.1	-0.0107296	0.48461	Unchanged
AC016757.3	-0.297114	0.168607	Unchanged
AC017048.3	0.353473	0.0722543	Unchanged
AC018720.10	-0.0869914	0.344339	Unchanged
AC018880.1	0.0103534	0.97441	Unchanged
AC021066.1	0.00273051	0.751024	Unchanged
AC021593.1	0.00028266	0.322275	Unchanged
AC022007.5	-0.190442	0.0419242	Unchanged
AC022098.1	0.343632	0.0619105	Unchanged
AC022415.1	-0.702881	0.172088	Unchanged
AC022532.1	0	1	Unchanged
AC024575.1	0.212164	0.093166	Unchanged
AC024940.1	0	1	Unchanged
AC025171.1	-0.00344242	0.815853	Unchanged
AC025335.1	-0.787316	0.124841	Unchanged
AC034193.5	-0.79655	0.0339576	Unchanged
AC063977.1	0	1	Unchanged
AC068538.2	0.266244	0.000564177	Unchanged
AC069154.2	0	1	Unchanged
AC069257.9	0	1	Unchanged
AC073072.5	8.35895e-05	0.457738	Unchanged
AC073621.1	0.0566692	0.951218	Unchanged
AC073871.2	-1.15743	0.0695356	Unchanged
AC074286.1	0.244037	0.0376034	Unchanged
AC078802.1	-0.0337924	0.222341	Unchanged
AC079305.10	1.55726	0.00128421	Unchanged
AC079586.1	0	1	Unchanged
AC084018.1	-1.46039	0.0131418	Unchanged
AC084851.1	0.00264758	0.227985	Unchanged
AC087650.2	0	1	Unchanged
AC090625.1	-0.079923	0.871003	Unchanged
AC091172.1	-1.16725	0.000606326	Unchanged
AC092327.1	0	1	Unchanged
AC092329.1	0	1	Unchanged
AC092535.1	0.00820454	0.445028	Unchanged
AC092653.5	-0.113273	0.0915266	Unchanged
AC093726.6	0.20496	0.01748	Unchanged
AC100793.1	-0.0552531	0.394826	Unchanged
AC100793.2	0	1	Unchanged
AC103810.2	0.0754033	0.984161	Unchanged
AC104389.28	0	1	Unchanged
AC104654.1	0	1	Unchanged
AC108142.1	-0.00968232	0.303177	Unchanged
AC110619.2	-0.809543	0.0789291	Unchanged
AC110781.3	0	1	Unchanged
AC114737.4	0.38922	0.134844	Unchanged
AC114947.1	2.07427	0.00168889	Unchanged
AC117834.1	0.736883	0.00434402	Unchanged
AC124309.1	-0.800014	0.388478	Unchanged
AC126544.2	-0.706106	0.0540461	Unchanged
AC131097.4	0.031097	0.477688	Unchanged
AC135352.1	-4.56422	0.0013156	Unchanged
AC136932.1	0	1	Unchanged
ACAA1	0.557055	0.018702	Unchanged
ACAA2	-0.502901	0.0491597	Unchanged
ACACA	-0.105817	0.512666	Unchanged
ACACB	-0.630335	0.0720062	Unchanged
ACAD10	-0.0527185	0.333845	Unchanged
ACAD8	0.146319	0.447513	Unchanged
ACAD9	0.318521	0.458705	Unchanged
ACADL	0.521999	0.000193202	Unchanged
ACADM	0.23834	0.111935	Unchanged
ACADS	0.0591146	0.0909663	Unchanged
ACADSB	-0.346412	0.339673	Unchanged
ACADVL	-0.212263	0.710233	Unchanged
ACAN	1.90787	0.000462113	Unchanged
ACAP1	-0.128712	0.0963971	Unchanged
ACAP2	0.468429	0.00535717	Unchanged
ACAP3	-1.47051	0.0765389	Unchanged
ACAT1	0.133904	0.014675	Unchanged
ACAT2	-0.0698781	0.942695	Unchanged
ACBD3	-0.0485902	0.750415	Unchanged
ACBD4	-0.111852	0.497241	Unchanged
ACBD5	1.30312	7.74765e-05	Overexpressed
ACBD6	-0.0470359	0.989164	Unchanged
ACCS	-0.124761	0.437179	Unchanged
ACD	-1.84216	2.80733e-06	Underexpressed
ACE	0.0477009	0.110899	Unchanged
ACE2	5.28467e-05	0.457738	Unchanged
ACER1	0.0163257	0.234507	Unchanged
ACER3	1.90193	0.000526199	Unchanged
ACHE	0.00741764	0.457738	Unchanged
ACIN1	-0.97969	0.00653395	Unchanged
ACLY	0.325595	0.411694	Unchanged
ACMSD	0.00864298	0.457738	Unchanged
ACN9	1.44442	0.000864676	Unchanged
ACO1	0.981095	0.00158617	Unchanged
ACO2	-0.605744	0.0489615	Unchanged
ACOT11	-0.128948	0.27181	Unchanged
ACOT12	0.108992	0.0276678	Unchanged
ACOT13	1.72587	0.000689901	Unchanged
ACOT4	0.595132	4.06692e-05	Overexpressed
ACOT6	0	1	Unchanged
ACOT7	-2.10764	1.35307e-07	Underexpressed
ACOT8	0.412779	0.075308	Unchanged
ACOT9	2.05014	0.000848258	Unchanged
ACOX1	1.17754	0.000827756	Unchanged
ACOX2	0.312583	0.00662221	Unchanged
ACOX3	0.3581	4.03588e-06	Overexpressed
ACOXL	0.000431169	1	Unchanged
ACP1	-0.735173	0.0103126	Unchanged
ACP2	1.81747	0.00137485	Unchanged
ACP5	0.0213742	0.328563	Unchanged
ACP6	2.06067	1.09398e-05	Overexpressed
ACPL2	1.50164	0.187793	Unchanged
ACPP	0.000511588	0.326476	Unchanged
ACPT	-0.032011	0.573273	Unchanged
ACRBP	0.00254285	0.754318	Unchanged
ACRC	-0.582593	0.161954	Unchanged
ACRV1	0.0408614	0.457738	Unchanged
ACSBG1	1.6555	0.0528186	Unchanged
ACSBG2	0.00294216	0.403026	Unchanged
ACSF2	1.0908	0.177065	Unchanged
ACSF3	0	1	Unchanged
ACSL1	0.0535424	0.940879	Unchanged
ACSL3	0.205983	0.126502	Unchanged
ACSL5	1.29535	0.000108178	Unchanged
ACSL6	-1.42151	0.0324429	Unchanged
ACSM1	0	1	Unchanged
ACSM3	0	1	Unchanged
ACSM5	3.08827	3.08694e-11	Overexpressed
ACSS1	-0.58433	0.00827116	Unchanged
ACSS2	-0.285301	0.343966	Unchanged
ACSS3	0.537539	0.000137418	Unchanged
ACTA1	-0.403659	0.0919855	Unchanged
ACTA2	1.74341	0.0648024	Unchanged
ACTB	0.334745	0.667792	Unchanged
ACTC1	-0.101383	0.988473	Unchanged
ACTG1	0.187057	0.537362	Unchanged
ACTG2	0.246474	0.495554	Unchanged
ACTL10	0.00884686	0.291927	Unchanged
ACTL6A	1.48016	0.0232224	Unchanged
ACTL6B	-4.29371	4.28001e-05	Underexpressed
ACTL7A	0	1	Unchanged
ACTL7B	0	1	Unchanged
ACTL8	-0.136873	0.442367	Unchanged
ACTL9	0	1	Unchanged
ACTN1	3.12335	3.78462e-05	Overexpressed
ACTN2	-0.0211589	0.391965	Unchanged
ACTN4	-1.06983	0.00235777	Unchanged
ACTR10	-0.425732	3.90855e-06	Underexpressed
ACTR1A	0.142149	0.807202	Unchanged
ACTR1B	-0.738132	0.0934654	Unchanged
ACTR2	-0.0912354	0.603573	Unchanged
ACTR3	0.702515	0.00994369	Unchanged
ACTR3B	-1.67616	1.11067e-05	Underexpressed
ACTR5	-0.161694	0.10804	Unchanged
ACTR6	0.0735443	0.501576	Unchanged
ACTR8	0.368544	0.045801	Unchanged
ACTRT2	9.90636e-05	0.457738	Unchanged
ACVR1	1.49403	1.85337e-06	Overexpressed
ACVR1B	-0.420728	0.0480048	Unchanged
ACVR1C	-0.518976	0.386345	Unchanged
ACVR2A	-1.38588	0.00541959	Unchanged
ACVR2B	-0.781461	0.0206883	Unchanged
ACVRL1	0.000565854	0.239716	Unchanged
ACY3	0.0168943	0.382405	Unchanged
ACYP1	-2.32796	0.000353398	Unchanged
ACYP2	0.229954	0.481949	Unchanged
ADA	0.0807149	0.033393	Unchanged
ADAD1	-0.0559518	0.554559	Unchanged
ADAD2	-2.48137	0.000826686	Unchanged
ADAL	0.134793	0.0200264	Unchanged
ADAM10	0.989323	0.00102606	Unchanged
ADAM11	-0.945039	0.0981135	Unchanged
ADAM12	0.619722	0.00642867	Unchanged
ADAM15	0.000157181	0.457738	Unchanged
ADAM17	0.899053	0.00473641	Unchanged
ADAM18	0	1	Unchanged
ADAM19	-1.04491	0.054853	Unchanged
ADAM2	7.78837e-05	0.284453	Unchanged
ADAM20	-0.0448784	0.476243	Unchanged
ADAM21	0.000336488	0.440587	Unchanged
ADAM22	-0.0339125	0.549182	Unchanged
ADAM23	1.36261	0.035786	Unchanged
ADAM28	2.37974	3.6019e-21	Overexpressed
ADAM29	-0.0333874	0.480444	Unchanged
ADAM30	9.64383e-05	0.457738	Unchanged
ADAM32	0.079024	0.193911	Unchanged
ADAM33	-0.535093	0.237668	Unchanged
ADAM3A	-0.000735165	0.484045	Unchanged
ADAM5P	0.00105133	0.286096	Unchanged
ADAM7	0	1	Unchanged
ADAM8	-0.176556	0.193717	Unchanged
ADAM9	1.80033	9.99558e-07	Overexpressed
ADAMDEC1	0.332808	0.0713464	Unchanged
ADAMTS1	-0.775637	0.172001	Unchanged
ADAMTS10	-0.0832669	0.182796	Unchanged
ADAMTS12	0.00655453	0.169787	Unchanged
ADAMTS13	-0.0987798	0.154337	Unchanged
ADAMTS14	-0.093192	0.237832	Unchanged
ADAMTS15	0.020504	0.256712	Unchanged
ADAMTS16	-0.469055	0.180976	Unchanged
ADAMTS17	0.123737	0.0812439	Unchanged
ADAMTS18	-2.72357	0.0744675	Unchanged
ADAMTS19	0	1	Unchanged
ADAMTS2	0.000523419	0.457738	Unchanged
ADAMTS20	0	1	Unchanged
ADAMTS3	-1.76867	0.230889	Unchanged
ADAMTS5	-3.00108	2.9431e-07	Underexpressed
ADAMTS6	-1.01708	0.185328	Unchanged
ADAMTS8	0.604842	0.0201736	Unchanged
ADAMTS9	0.257037	0.319543	Unchanged
ADAMTSL1	0.0509235	0.192285	Unchanged
ADAMTSL2	0	1	Unchanged
ADAMTSL3	-0.401068	0.488393	Unchanged
ADAMTSL4	0	1	Unchanged
ADAMTSL5	-0.0011118	0.68532	Unchanged
ADAP1	-2.53958	0.000169341	Unchanged
ADAP2	2.90177	5.84312e-16	Overexpressed
ADAR	0.169747	0.413387	Unchanged
ADARB1	-2.37545	2.74924e-05	Underexpressed
ADARB2	0.462383	0.00155676	Unchanged
ADAT1	1.32997	0.0239455	Unchanged
ADAT2	-0.157572	0.335695	Unchanged
ADAT3	0.0156396	0.133756	Unchanged
ADC	0.11235	0.0303239	Unchanged
ADCK1	0.0212714	0.0515296	Unchanged
ADCK2	1.6735	4.88809e-10	Overexpressed
ADCK3	0.0452849	0.887079	Unchanged
ADCK4	-0.0557332	0.395147	Unchanged
ADCK5	-0.244491	0.308884	Unchanged
ADCY1	-2.68504	1.88197e-05	Underexpressed
ADCY10	0	1	Unchanged
ADCY2	0.0702779	0.0790361	Unchanged
ADCY3	0.342611	0.314431	Unchanged
ADCY4	-0.375462	0.172204	Unchanged
ADCY5	-0.0777521	0.284453	Unchanged
ADCY6	-0.449836	0.0438483	Unchanged
ADCY7	2.32099	0.00013421	Unchanged
ADCY8	0.155548	0.863728	Unchanged
ADCY9	0.10457	0.0102572	Unchanged
ADCYAP1	-0.733421	0.412097	Unchanged
ADCYAP1R1	0.363066	0.26672	Unchanged
ADD1	-0.245767	0.028595	Unchanged
ADD2	-1.49864	0.0151417	Unchanged
ADD3	-0.139649	0.636341	Unchanged
ADGB	0.00808348	0.200444	Unchanged
ADH1A	0.00563532	0.21594	Unchanged
ADH1B	0.00563532	0.21594	Unchanged
ADH4	0	1	Unchanged
ADH5	0.894161	0.0207698	Unchanged
ADH6	0	1	Unchanged
ADH7	0	1	Unchanged
ADHFE1	1.10317	0.0109925	Unchanged
ADI1	1.42919	1.92274e-05	Overexpressed
ADIG	0.00330562	0.541329	Unchanged
ADIPOQ	0.00127634	0.457738	Unchanged
ADIPOR1	1.32487	0.000282054	Unchanged
ADIPOR2	0.754193	0.00319666	Unchanged
ADK	2.0127	0.00220084	Unchanged
ADM	2.02306	0.157405	Unchanged
ADM2	-0.0104409	0.613187	Unchanged
ADNP	-0.547451	0.0491857	Unchanged
ADNP2	-0.433046	0.0536041	Unchanged
ADO	0.145797	0.101405	Unchanged
ADORA1	0.0297608	0.728566	Unchanged
ADORA2A	-1.27797	0.00673413	Unchanged
ADORA2B	-2.0565	0.00265138	Unchanged
ADORA3	4.35546	0.0003301	Unchanged
ADPGK	0.187664	0.012029	Unchanged
ADPRH	0.00061677	0.410312	Unchanged
ADPRHL1	0	1	Unchanged
ADPRHL2	0.210199	0.497327	Unchanged
ADRA1A	0.000280312	0.457738	Unchanged
ADRA1B	0	1	Unchanged
ADRA1D	9.26149e-07	0.457738	Unchanged
ADRA2A	-1.62339	0.0496929	Unchanged
ADRA2B	0.000389331	0.275497	Unchanged
ADRA2C	-1.90722	0.000187413	Unchanged
ADRB1	0.580062	0.00344802	Unchanged
ADRB2	2.64902	0.000175639	Unchanged
ADRB3	5.49701e-06	0.457738	Unchanged
ADRBK1	-0.233269	0.374865	Unchanged
ADRBK2	-1.30984	0.000400624	Unchanged
ADRM1	-0.0188906	1	Unchanged
ADSS	0.0440431	0.942599	Unchanged
ADSSL1	1.59753	0.00251083	Unchanged
ADTRP	4.48476e-05	0.457738	Unchanged
AEBP1	4.99957	0.000123578	Unchanged
AEBP2	0.15476	0.164982	Unchanged
AEN	2.18769	8.6588e-07	Overexpressed
AES	-1.53625	0.00591515	Unchanged
AFAP1	1.11622	0.0516334	Unchanged
AFAP1L1	0.303544	0.0104111	Unchanged
AFAP1L2	3.03117	0.00271916	Unchanged
AFF1	0.000282349	0.25925	Unchanged
AFF2	-0.593888	0.00773881	Unchanged
AFF3	-0.0733584	0.0753151	Unchanged
AFF4	-0.0806583	0.334981	Unchanged
AFG3L2	-0.339151	0.0316991	Unchanged
AFM	0	1	Unchanged
AFMID	-1.20472	0.00912575	Unchanged
AFP	0.047237	0.298074	Unchanged
AFTPH	-0.742662	0.0234519	Unchanged
AGA	2.68786	1.56816e-13	Overexpressed
AGAP1	-0.432134	0.0956501	Unchanged
AGAP11	0	1	Unchanged
AGAP2	-1.29622	0.0775185	Unchanged
AGAP3	-1.2376	0.000106037	Unchanged
AGBL2	-0.213463	0.385765	Unchanged
AGBL3	0.00362886	0.447321	Unchanged
AGBL5	-0.12257	0.409976	Unchanged
AGER	-0.0347296	0.480444	Unchanged
AGFG1	0.700101	0.00429394	Unchanged
AGFG2	0.156351	0.0212762	Unchanged
AGGF1	0.228203	0.401483	Unchanged
AGK	-0.0783387	0.776927	Unchanged
AGL	-0.29626	0.0437895	Unchanged
AGMAT	0.199504	0.0183716	Unchanged
AGPAT1	1.13014	3.27611e-05	Overexpressed
AGPAT2	0.0140031	0.356585	Unchanged
AGPAT3	-0.476022	0.0242975	Unchanged
AGPAT4	-1.53173	0.000848258	Unchanged
AGPAT5	0.309453	0.616794	Unchanged
AGPAT6	-0.641814	0.034235	Unchanged
AGPAT9	-1.42224	0.23995	Unchanged
AGPHD1	0.0984987	0.000216451	Unchanged
AGPS	0.760415	0.0163145	Unchanged
AGR2	-0.00349257	0.480444	Unchanged
AGR3	0.119345	0.457738	Unchanged
AGRN	-0.0292154	0.585954	Unchanged
AGRP	0.000179433	0.340134	Unchanged
AGT	1.444	0.193131	Unchanged
AGTPBP1	-1.00337	0.00107294	Unchanged
AGTR1	-1.18929	0.066887	Unchanged
AGTR2	0	1	Unchanged
AGTRAP	0.777664	6.44535e-06	Overexpressed
AGXT	0	1	Unchanged
AGXT2	0	1	Unchanged
AGXT2L1	-2.40001	0.110571	Unchanged
AGXT2L2	0.27303	0.123008	Unchanged
AHCTF1	-0.261076	0.382675	Unchanged
AHCY	0.889787	0.0455067	Unchanged
AHCYL1	0.146182	0.780916	Unchanged
AHCYL2	0.724132	1.11992e-05	Overexpressed
AHDC1	-0.157338	0.424012	Unchanged
AHI1	-1.13906	0.0587216	Unchanged
AHNAK	0.11978	0.185464	Unchanged
AHNAK2	0.571851	0.073264	Unchanged
AHR	4.68768	1.35833e-05	Overexpressed
AHRR	-0.221441	0.0823119	Unchanged
AHSA1	-0.67786	0.00180262	Unchanged
AHSA2	-0.495226	0.328124	Unchanged
AHSG	0.000916779	0.371289	Unchanged
AHSP	-0.205304	0.300263	Unchanged
AICDA	0	1	Unchanged
AIF1	3.34699	6.69124e-07	Overexpressed
AIF1L	0.181317	0.490266	Unchanged
AIFM1	-1.03139	0.00017549	Unchanged
AIFM2	0.12516	0.0110251	Unchanged
AIFM3	-2.40209	0.0222475	Unchanged
AIG1	0.410631	0.000390521	Unchanged
AIM1	4.86957	5.16097e-25	Overexpressed
AIM1L	-0.00918027	0.480444	Unchanged
AIM2	0.486751	0.465284	Unchanged
AIMP1	0.431621	0.00127348	Unchanged
AIMP2	0.584447	0.0369978	Unchanged
AIP	-0.118593	0.747743	Unchanged
AIPL1	0	1	Unchanged
AIRE	-0.0121896	0.647	Unchanged
AJAP1	0.312557	0.00921788	Unchanged
AJUBA	0.0978447	0.647232	Unchanged
AK1	-0.906977	0.00422552	Unchanged
AK2	2.13923	1.03896e-06	Overexpressed
AK3	0.649951	0.0099111	Unchanged
AK4	-1.38373	0.000741431	Unchanged
AK5	0.608547	0.218678	Unchanged
AK7	-0.0164626	0.617404	Unchanged
AK8	0.158462	0.0555756	Unchanged
AKAP1	-0.516782	0.0573929	Unchanged
AKAP10	0.0421773	0.896191	Unchanged
AKAP11	-0.501947	0.00120036	Unchanged
AKAP12	0.366195	0.240051	Unchanged
AKAP13	2.39244	0.0285332	Unchanged
AKAP14	-0.549028	0.227879	Unchanged
AKAP17A	-0.602205	0.000592166	Unchanged
AKAP3	0.00405908	0.299154	Unchanged
AKAP4	0	1	Unchanged
AKAP5	-0.0421964	0.480975	Unchanged
AKAP6	-0.577449	0.0746364	Unchanged
AKAP7	-0.670793	0.0649334	Unchanged
AKAP8	-0.105684	0.182095	Unchanged
AKAP8L	-1.4863	0.000118459	Unchanged
AKAP9	-1.35541	3.70057e-12	Underexpressed
AKD1	-0.10093	0.217812	Unchanged
AKIP1	1.08897	0.000111132	Unchanged
AKIRIN1	1.67125	0.0224541	Unchanged
AKIRIN2	-0.0302228	0.442	Unchanged
AKNA	3.10083	0.000114945	Unchanged
AKNAD1	0.011755	0.156401	Unchanged
AKR1A1	0.359001	0.0967559	Unchanged
AKR1B1	0.447124	1.68949e-06	Overexpressed
AKR1B10	0.106832	0.581694	Unchanged
AKR1C1	0.963636	0.240201	Unchanged
AKR1C2	-0.705825	0.615803	Unchanged
AKR1C3	5.81335	7.31185e-08	Overexpressed
AKR1C4	0.00108315	0.457738	Unchanged
AKR1D1	0	1	Unchanged
AKR1E2	0.0285792	0.188229	Unchanged
AKR7A2	0.438635	0.0740216	Unchanged
AKR7A3	0.103479	0.473428	Unchanged
AKT1	0.0939923	0.748193	Unchanged
AKT1S1	0.22024	0.016113	Unchanged
AKT2	-0.144121	0.223862	Unchanged
AKT3	-0.987468	0.000770297	Unchanged
AKTIP	0.25445	0.182361	Unchanged
AL136419.1	1.64948	0.0182732	Unchanged
AL353997.5	0	1	Unchanged
AL358813.2	0.0271338	1	Unchanged
AL359392.1	0	1	Unchanged
AL359736.1	0.000695329	0.438201	Unchanged
AL513013.1	-0.246972	0.338093	Unchanged
ALAD	0.110507	0.0943442	Unchanged
ALAS1	-1.29772	0.00257956	Unchanged
ALAS2	-0.133963	0.439964	Unchanged
ALB	0	1	Unchanged
ALCAM	2.43628	0.00218322	Unchanged
ALDH16A1	-0.205829	0.527761	Unchanged
ALDH18A1	0.577457	0.0829296	Unchanged
ALDH1A1	-2.98733	0.17334	Unchanged
ALDH1A2	-0.0131395	0.352817	Unchanged
ALDH1A3	2.04187	0.00398557	Unchanged
ALDH1B1	0.00402677	0.314264	Unchanged
ALDH1L1	0.134585	0.965792	Unchanged
ALDH1L2	0.0313948	0.153487	Unchanged
ALDH2	0.543108	0.0403947	Unchanged
ALDH3A1	-0.0443271	0.456837	Unchanged
ALDH3A2	0.0779435	0.814624	Unchanged
ALDH3B1	0.215992	0.00664844	Unchanged
ALDH3B2	0	1	Unchanged
ALDH4A1	1.05784	4.71687e-05	Overexpressed
ALDH5A1	0.118428	0.482054	Unchanged
ALDH6A1	-0.0778998	0.947893	Unchanged
ALDH7A1	0.714416	0.00292178	Unchanged
ALDH8A1	-3.05527	0.0162859	Unchanged
ALDH9A1	0.940182	4.74471e-06	Overexpressed
ALDOA	0.0700401	0.962152	Unchanged
ALDOB	0	1	Unchanged
ALDOC	-0.448161	0.511347	Unchanged
ALG1	0.611487	0.0159408	Unchanged
ALG10	0.000412868	0.457738	Unchanged
ALG10B	0.0258122	0.804269	Unchanged
ALG12	1.50083e-05	0.457738	Unchanged
ALG13	0.578781	0.00111846	Unchanged
ALG14	1.65292	1.70899e-06	Overexpressed
ALG2	1.07975	0.00852827	Unchanged
ALG3	0.474522	1.13247e-06	Overexpressed
ALG5	1.18045	1.37988e-05	Overexpressed
ALG6	0.580286	0.150975	Unchanged
ALG8	1.65786	6.76333e-05	Overexpressed
ALG9	-0.765375	0.137367	Unchanged
ALK	0.525915	0.000644339	Unchanged
ALKBH1	-0.0294299	0.681412	Unchanged
ALKBH2	0.765436	0.147459	Unchanged
ALKBH3	0.0761127	0.41758	Unchanged
ALKBH4	0.121174	0.292225	Unchanged
ALKBH5	-0.0466135	0.959104	Unchanged
ALKBH7	-0.53589	0.0218661	Unchanged
ALKBH8	1.15789	0.00198522	Unchanged
ALLC	0.00680836	0.207891	Unchanged
ALMS1	-0.845306	0.00213269	Unchanged
ALOX12	0.00283018	0.374922	Unchanged
ALOX12B	-0.0337884	0.480444	Unchanged
ALOX15	-0.00169628	0.480444	Unchanged
ALOX15B	0.0823209	0.183148	Unchanged
ALOX5	-0.332163	0.307416	Unchanged
ALOX5AP	5.25076	0.000155363	Unchanged
ALOXE3	0	1	Unchanged
ALPI	0	1	Unchanged
ALPK1	0.395715	0.00211304	Unchanged
ALPK2	0.194479	0.20582	Unchanged
ALPK3	0.154736	0.00616441	Unchanged
ALPL	0.000120604	0.334684	Unchanged
ALPP	0	1	Unchanged
ALPPL2	-0.28638	0.233858	Unchanged
ALS2	-1.52492	0.00401746	Unchanged
ALS2CL	-0.0568122	0.115223	Unchanged
ALS2CR11	0.00649238	0.371746	Unchanged
ALS2CR12	-0.0258725	0.522788	Unchanged
ALS2CR8	0.256283	0.393196	Unchanged
ALX1	0	1	Unchanged
ALX3	-0.0161019	0.348205	Unchanged
ALX4	0	1	Unchanged
ALYREF	-0.034554	1	Unchanged
AMBN	0.00013603	0.457738	Unchanged
AMBP	0.00628753	0.275297	Unchanged
AMBRA1	-0.0490629	0.380136	Unchanged
AMD1	1.03655	0.0301369	Unchanged
AMDHD1	-0.970755	0.116698	Unchanged
AMDHD2	0.0118927	0.220936	Unchanged
AMELX	0.000329162	0.457738	Unchanged
AMELY	0.000528684	0.266815	Unchanged
AMFR	1.60939	7.62112e-05	Overexpressed
AMH	-0.029681	0.200137	Unchanged
AMHR2	0	1	Unchanged
AMICA1	-0.312858	0.469091	Unchanged
AMIGO2	1.8297	0.0868535	Unchanged
AMIGO3	-0.0317458	0.48571	Unchanged
AMMECR1	0.0382985	0.764182	Unchanged
AMMECR1L	-0.237698	0.227856	Unchanged
AMN	-0.00283975	0.543667	Unchanged
AMN1	-0.982406	0.00088205	Unchanged
AMOT	1.03332	0.000180743	Unchanged
AMOTL1	0.015896	0.79546	Unchanged
AMOTL2	-0.707485	0.0731935	Unchanged
AMPD1	0	1	Unchanged
AMPD2	-0.403667	0.0690686	Unchanged
AMPD3	0.285113	0.453672	Unchanged
AMPH	-3.52624	9.49391e-17	Underexpressed
AMT	-1.05795	0.0938455	Unchanged
AMZ1	0.0334485	0.399041	Unchanged
AMZ2	-0.0609396	0.561856	Unchanged
ANAPC10	0.51572	0.00550434	Unchanged
ANAPC11	0.204783	0.0545474	Unchanged
ANAPC13	0.287103	0.188144	Unchanged
ANAPC16	-0.00564105	1	Unchanged
ANAPC2	-0.216172	0.275773	Unchanged
ANAPC4	-0.0506729	0.792165	Unchanged
ANAPC5	-0.691793	0.000158962	Unchanged
ANAPC7	-0.543018	0.0148292	Unchanged
ANG	1.33277	1.30011e-10	Overexpressed
ANGEL1	0.636511	0.000518497	Unchanged
ANGEL2	0.203102	0.0619492	Unchanged
ANGPT1	-2.10402	0.00581661	Unchanged
ANGPT2	4.37942	7.34736e-07	Overexpressed
ANGPT4	0	1	Unchanged
ANGPTL1	0.00307627	0.306868	Unchanged
ANGPTL2	1.01398	0.00708904	Unchanged
ANGPTL3	0	1	Unchanged
ANGPTL4	0.0100249	1	Unchanged
ANGPTL6	0.0134607	0.313351	Unchanged
ANGPTL7	-0.0277811	0.993795	Unchanged
ANK1	-3.06563	0.0779574	Unchanged
ANK2	-0.879268	0.00146818	Unchanged
ANK3	-3.04556	1.30757e-12	Underexpressed
ANKAR	0	1	Unchanged
ANKDD1A	-0.29608	0.65351	Unchanged
ANKFN1	-0.137299	0.385313	Unchanged
ANKFY1	0.392184	0.0485387	Unchanged
ANKH	0.525928	0.421997	Unchanged
ANKHD1	0.267902	0.03688	Unchanged
ANKIB1	0.530298	0.024346	Unchanged
ANKLE1	-0.0763095	0.317358	Unchanged
ANKLE2	-0.162401	0.287222	Unchanged
ANKMY1	0.000191396	0.457738	Unchanged
ANKMY2	-0.272026	0.269352	Unchanged
ANKRA2	-0.240205	0.137338	Unchanged
ANKRD1	0.00686499	0.457738	Unchanged
ANKRD10	0.243406	0.190039	Unchanged
ANKRD11	-0.653668	0.0298666	Unchanged
ANKRD12	-1.50593	7.72607e-06	Underexpressed
ANKRD13A	-0.335264	0.0436109	Unchanged
ANKRD13B	-0.871038	0.00753419	Unchanged
ANKRD13C	-0.659776	7.18529e-07	Underexpressed
ANKRD13D	-0.318354	0.0907409	Unchanged
ANKRD16	0.051058	0.0209334	Unchanged
ANKRD17	-0.261249	0.0284005	Unchanged
ANKRD18A	0	1	Unchanged
ANKRD2	-0.973542	0.0501446	Unchanged
ANKRD22	1.76329	3.44279e-12	Overexpressed
ANKRD23	-0.00141295	0.851906	Unchanged
ANKRD24	0	1	Unchanged
ANKRD26	-0.444994	0.0724214	Unchanged
ANKRD27	-0.39894	0.0892954	Unchanged
ANKRD28	-0.805864	0.0228389	Unchanged
ANKRD29	-1.23077	0.0921118	Unchanged
ANKRD30A	-0.00316581	0.491406	Unchanged
ANKRD30B	-0.0277859	0.457738	Unchanged
ANKRD31	0.00379164	0.457738	Unchanged
ANKRD32	-3.70783	2.43987e-07	Underexpressed
ANKRD33	-0.010984	0.480444	Unchanged
ANKRD33B	-0.068232	0.523136	Unchanged
ANKRD34A	-1.82098	0.0974797	Unchanged
ANKRD35	1.66084	0.00196645	Unchanged
ANKRD37	-1.7863	0.00139691	Unchanged
ANKRD39	-1.12132	0.0254147	Unchanged
ANKRD40	1.33892	0.0429723	Unchanged
ANKRD44	0.536689	0.00701975	Unchanged
ANKRD45	0.0805042	0.878693	Unchanged
ANKRD46	-0.810929	0.00514786	Unchanged
ANKRD49	0.30724	0.335849	Unchanged
ANKRD5	-0.382183	0.0205468	Unchanged
ANKRD50	-0.72631	0.264931	Unchanged
ANKRD52	-0.874944	0.0420592	Unchanged
ANKRD53	0.000282054	0.457738	Unchanged
ANKRD54	-0.153639	0.625197	Unchanged
ANKRD55	2.55123	1.85693e-07	Overexpressed
ANKRD6	-0.612036	0.0446839	Unchanged
ANKRD60	0	1	Unchanged
ANKRD7	0.00133961	0.396599	Unchanged
ANKRD9	-2.02372	0.000624246	Unchanged
ANKS1A	-1.40388	6.88553e-05	Underexpressed
ANKS1B	-0.771501	0.0513586	Unchanged
ANKS3	-1.06627	0.00715756	Unchanged
ANKS4B	-0.00141549	0.480444	Unchanged
ANKS6	-0.891795	0.121652	Unchanged
ANKUB1	5.76406e-05	0.457738	Unchanged
ANKZF1	-2.20479	0.00482853	Unchanged
ANLN	-1.65855	0.0762494	Unchanged
ANO1	0.000687191	1	Unchanged
ANO10	1.23757	0.00159231	Unchanged
ANO2	0.157015	0.0413813	Unchanged
ANO3	0.658654	0.00021766	Unchanged
ANO4	-1.2878	0.0491046	Unchanged
ANO5	2.01838	0.00120602	Unchanged
ANO6	3.49679	9.26576e-05	Overexpressed
ANO7	-0.000554399	0.480444	Unchanged
ANO8	0.114115	0.035871	Unchanged
ANO9	-0.000625147	0.480444	Unchanged
ANP32A	-0.986853	2.4615e-05	Underexpressed
ANP32B	0.378968	0.0398313	Unchanged
ANP32D	0.00102772	0.293826	Unchanged
ANP32E	0.139807	0.457738	Unchanged
ANPEP	0.153827	0.0217931	Unchanged
ANTXR1	1.10957	5.33025e-32	Overexpressed
ANTXR2	-0.264388	0.457738	Unchanged
ANXA1	5.77678	0.000281899	Unchanged
ANXA10	0	1	Unchanged
ANXA11	1.01582	0.157723	Unchanged
ANXA13	0.0807637	0.343936	Unchanged
ANXA2	3.81202	0.000289893	Unchanged
ANXA2P3	3.0305	3.89381e-05	Overexpressed
ANXA2R	0.0701036	0.185953	Unchanged
ANXA3	-2.90969	0.0209999	Unchanged
ANXA4	2.92954	0.00148642	Unchanged
ANXA5	2.16086	0.000322802	Unchanged
ANXA6	1.76141	0.00572626	Unchanged
ANXA7	1.0578	0.00493525	Unchanged
ANXA9	0	1	Unchanged
AOAH	1.37345	0.00433512	Unchanged
AOC2	-0.0235722	0.457738	Unchanged
AOC3	0.41718	0.0389826	Unchanged
AOX1	0.785263	7.185e-08	Overexpressed
AP000318.2	0.64546	0.122332	Unchanged
AP000345.1	-0.026948	0.523192	Unchanged
AP000679.2	0	1	Unchanged
AP001053.11	0.000906888	0.378292	Unchanged
AP001266.1	-0.145872	0.339673	Unchanged
AP006621.1	-0.0153328	0.514396	Unchanged
AP1AR	-1.18877	0.000962644	Unchanged
AP1B1	0.296406	0.106007	Unchanged
AP1G1	-0.266069	0.0191492	Unchanged
AP1G2	-1.94421	0.0116911	Unchanged
AP1M1	0.049508	0.875999	Unchanged
AP1M2	0	1	Unchanged
AP1S1	0.692662	0.0582942	Unchanged
AP1S2	-0.631592	0.00439187	Unchanged
AP1S3	0.000206152	0.457738	Unchanged
AP2A1	-0.0178467	0.294722	Unchanged
AP2A2	-0.586816	0.0245202	Unchanged
AP2B1	0.811024	0.116465	Unchanged
AP2M1	-0.198635	0.686381	Unchanged
AP2S1	-0.483103	0.00974875	Unchanged
AP3B1	2.03067	0.000733039	Unchanged
AP3B2	-2.71751	0.00832057	Unchanged
AP3D1	-0.386626	0.00407001	Unchanged
AP3M1	0.612583	0.201895	Unchanged
AP3M2	-1.21727	0.000754213	Unchanged
AP4B1	-0.864917	0.0190512	Unchanged
AP4E1	0.0101118	0.119378	Unchanged
AP4M1	-0.123258	0.487805	Unchanged
AP4S1	-0.28178	0.114334	Unchanged
AP5M1	0.0992918	0.65531	Unchanged
AP5S1	0.807647	6.28312e-08	Overexpressed
APAF1	-0.0301196	0.756414	Unchanged
APBA1	-0.704373	0.0386815	Unchanged
APBA2	-0.719651	6.25956e-06	Underexpressed
APBA3	0.0924423	0.419885	Unchanged
APBB1	-1.32989	0.0259182	Unchanged
APBB1IP	2.2646	0.00157162	Unchanged
APBB2	0.501595	0.241088	Unchanged
APBB3	-0.744224	0.0439922	Unchanged
APC	-0.756825	0.0751052	Unchanged
APC2	-0.319715	0.133118	Unchanged
APCDD1	1.35525	0.0210384	Unchanged
APCDD1L	0.796633	0.000285308	Unchanged
APCS	-0.223096	0.20856	Unchanged
APEH	1.2024	0.00402899	Unchanged
APEX1	0.0811385	0.932304	Unchanged
APEX2	0.0715174	0.152323	Unchanged
APH1A	0.716375	0.0467221	Unchanged
APH1B	0.878338	2.26195e-09	Overexpressed
API5	-0.0359876	0.84305	Unchanged
APITD1	2.72276	0.00436762	Unchanged
APLF	0.0133922	0.220503	Unchanged
APLN	0.471956	0.000105883	Unchanged
APLNR	5.2997	0.000193202	Unchanged
APLP1	-1.84973	2.97261e-07	Underexpressed
APLP2	0.204344	0.384984	Unchanged
APOA1	-0.0402293	0.213691	Unchanged
APOA1BP	2.16002	1.89004e-10	Overexpressed
APOA2	0	1	Unchanged
APOA4	-0.444959	0.0284733	Unchanged
APOA5	0	1	Unchanged
APOB	3.78403e-05	0.91879	Unchanged
APOBEC1	0	1	Unchanged
APOBEC2	-0.142727	0.180354	Unchanged
APOBEC3A	0.208088	0.0285571	Unchanged
APOBEC3B	1.42261	2.31131e-07	Overexpressed
APOBEC3F	0.479062	0.00621858	Unchanged
APOBEC4	0	1	Unchanged
APOBR	0.0547978	0.0392964	Unchanged
APOC1	5.8751	4.47986e-05	Overexpressed
APOC3	0.012735	0.217583	Unchanged
APOD	6.43562	0.000282166	Unchanged
APOE	1.71743	0.0122189	Unchanged
APOF	0	1	Unchanged
APOH	-1.80473e-05	1	Unchanged
APOL1	0.294407	0.028851	Unchanged
APOL2	-0.431411	0.126833	Unchanged
APOL3	0.446623	0.0257613	Unchanged
APOL4	-0.0803001	0.627994	Unchanged
APOL5	0	1	Unchanged
APOL6	0.694105	0.00570631	Unchanged
APOLD1	0.13573	0.855231	Unchanged
APOM	0.0961472	0.0145344	Unchanged
APOO	-0.43729	0.0419049	Unchanged
APOOL	0.715626	0.0178911	Unchanged
APP	0.571639	0.040262	Unchanged
APPBP2	-0.468506	0.000564177	Unchanged
APPL1	0.104906	0.697674	Unchanged
APPL2	-0.372324	0.300165	Unchanged
APRT	0.549726	0.0231276	Unchanged
APTX	0.021238	0.924906	Unchanged
AQP10	0	1	Unchanged
AQP11	-0.78809	0.0114058	Unchanged
AQP2	0.0027269	0.457738	Unchanged
AQP3	-0.36701	0.193666	Unchanged
AQP4	1.59496	0.0205934	Unchanged
AQP5	0.000129729	0.286559	Unchanged
AQP6	0.007688	0.159141	Unchanged
AQP7	-0.15265	0.629145	Unchanged
AQP8	-0.00547712	0.480444	Unchanged
AQP9	0.0140728	0.372367	Unchanged
AQR	0.549531	0.0306628	Unchanged
AR	2.42311	0.000216998	Unchanged
ARAF	1.51421	0.00784267	Unchanged
ARAP1	1.61508	0.00148365	Unchanged
ARAP2	0.270527	0.235007	Unchanged
ARAP3	0.189783	0.0218338	Unchanged
ARC	1.28035	0.0160299	Unchanged
ARCN1	0.588913	0.0383382	Unchanged
ARF1	-0.217137	0.252269	Unchanged
ARF3	0.310872	0.140298	Unchanged
ARF4	0.545041	0.03273	Unchanged
ARF5	-1.34502	1.98156e-06	Underexpressed
ARF6	0.587466	0.0279161	Unchanged
ARFGAP1	-0.606655	0.126056	Unchanged
ARFGAP2	0.206277	0.713387	Unchanged
ARFGEF1	-0.0915608	0.707637	Unchanged
ARFGEF2	-0.0724812	0.672392	Unchanged
ARFIP1	1.24517	1.69326e-05	Overexpressed
ARFIP2	0.215877	0.485196	Unchanged
ARFRP1	-0.288805	0.136094	Unchanged
ARG1	-0.509895	0.348205	Unchanged
ARG2	-1.1757	0.000558328	Unchanged
ARGLU1	-1.23226	0.000134643	Unchanged
ARHGAP1	0.558186	0.00752446	Unchanged
ARHGAP10	1.89231	0.00437884	Unchanged
ARHGAP11A	-0.238381	0.183352	Unchanged
ARHGAP11B	-0.238381	0.183352	Unchanged
ARHGAP12	1.59382	0.000837702	Unchanged
ARHGAP15	4.89723	1.8643e-16	Overexpressed
ARHGAP17	0.714636	0.0117933	Unchanged
ARHGAP18	3.34427	0.00109088	Unchanged
ARHGAP19	0.779457	0.119308	Unchanged
ARHGAP20	-0.180279	0.433039	Unchanged
ARHGAP21	0.53907	0.387054	Unchanged
ARHGAP22	3.05901	6.09986e-05	Overexpressed
ARHGAP24	0.632606	4.60007e-05	Overexpressed
ARHGAP25	2.5092	2.63922e-27	Overexpressed
ARHGAP26	-1.16348	0.0174927	Unchanged
ARHGAP28	-0.151737	0.328939	Unchanged
ARHGAP29	-0.185783	0.634673	Unchanged
ARHGAP30	0.661614	0.000533641	Unchanged
ARHGAP31	1.90168	3.09143e-08	Overexpressed
ARHGAP32	0.448673	0.0424977	Unchanged
ARHGAP33	-0.00971029	0.292739	Unchanged
ARHGAP35	-0.221727	0.142683	Unchanged
ARHGAP36	1.56552	0.0615946	Unchanged
ARHGAP39	-0.27555	0.201425	Unchanged
ARHGAP4	-0.982653	0.0665476	Unchanged
ARHGAP44	-3.848	0.00167271	Unchanged
ARHGAP5	-0.405362	4.66314e-05	Underexpressed
ARHGAP6	1.59387	4.17229e-05	Overexpressed
ARHGAP9	0.415208	0.355688	Unchanged
ARHGDIA	0.217245	6.06299e-05	Overexpressed
ARHGDIB	4.10527	7.18867e-06	Overexpressed
ARHGEF1	-0.0376917	0.499929	Unchanged
ARHGEF10	1.88875	0.00234983	Unchanged
ARHGEF10L	-1.2954	0.0184009	Unchanged
ARHGEF11	-0.264184	0.0861675	Unchanged
ARHGEF12	-0.553392	0.0619146	Unchanged
ARHGEF15	0.000756794	0.189954	Unchanged
ARHGEF16	0.00307071	0.290409	Unchanged
ARHGEF17	-0.535585	0.383035	Unchanged
ARHGEF18	-0.181777	0.123322	Unchanged
ARHGEF19	3.57736e-05	1	Unchanged
ARHGEF2	-0.459498	0.0351047	Unchanged
ARHGEF26	2.38065	2.17413e-05	Overexpressed
ARHGEF3	0.375228	0.239519	Unchanged
ARHGEF37	-0.542747	0.13571	Unchanged
ARHGEF4	0.0345392	0.625781	Unchanged
ARHGEF40	0.647651	0.00123715	Unchanged
ARHGEF5	0.25077	0.00689433	Unchanged
ARHGEF6	3.25725	0.000537268	Unchanged
ARHGEF7	-3.97322	5.18444e-06	Underexpressed
ARHGEF9	-0.0232769	1	Unchanged
ARID1A	-0.282125	0.0674124	Unchanged
ARID1B	-0.781765	0.000496467	Unchanged
ARID2	-1.15834	1.31799e-08	Underexpressed
ARID3A	-0.00753544	1	Unchanged
ARID4A	-0.498327	0.00214815	Unchanged
ARID4B	-0.695422	0.00571989	Unchanged
ARID5A	1.36369	0.000883939	Unchanged
ARID5B	0.00063435	0.174839	Unchanged
ARIH1	-0.426605	0.0104524	Unchanged
ARIH2	-0.361854	0.0705796	Unchanged
ARL1	1.10924	0.00108335	Unchanged
ARL10	-0.0413245	0.486777	Unchanged
ARL11	7.7604e-06	0.457738	Unchanged
ARL13B	1.70101	0.00838423	Unchanged
ARL14	0	1	Unchanged
ARL15	0.271842	0.597583	Unchanged
ARL16	-0.116206	0.902342	Unchanged
ARL2	0.663585	0.127339	Unchanged
ARL2BP	0.590082	0.00381099	Unchanged
ARL3	-0.34777	0.00694037	Unchanged
ARL4C	0.452027	0.157156	Unchanged
ARL4D	-0.224003	0.391965	Unchanged
ARL5A	0.939539	0.000489242	Unchanged
ARL5B	0.24871	0.0250131	Unchanged
ARL6	-0.10724	0.726212	Unchanged
ARL6IP1	-0.439033	0.000863926	Unchanged
ARL6IP4	-0.0224945	1	Unchanged
ARL6IP5	0.445961	0.00333947	Unchanged
ARL6IP6	0.566667	0.0845486	Unchanged
ARL8A	-0.24658	0.180111	Unchanged
ARL8B	0.058173	0.821288	Unchanged
ARL9	-0.102594	0.457738	Unchanged
ARMC1	-0.441134	0.000149043	Unchanged
ARMC10	1.32012	0.0131845	Unchanged
ARMC12	-0.0285075	0.531725	Unchanged
ARMC2	-0.128024	0.591857	Unchanged
ARMC3	-0.00501069	1	Unchanged
ARMC4	-0.0539439	0.36954	Unchanged
ARMC5	-0.981509	0.0283591	Unchanged
ARMC6	-0.559896	0.00703309	Unchanged
ARMC7	-0.780734	0.0336924	Unchanged
ARMC8	-1.19778	0.000873466	Unchanged
ARMC9	0.0408448	0.0447932	Unchanged
ARMCX1	0.0920112	0.667582	Unchanged
ARMCX2	0.714367	0.0201238	Unchanged
ARMCX3	0.922426	9.10909e-11	Overexpressed
ARMCX5	1.38973	0.0808927	Unchanged
ARNT	-0.0888853	0.367518	Unchanged
ARNT2	1.05112	4.07628e-05	Overexpressed
ARNTL	-0.775531	0.050689	Unchanged
ARNTL2	0.0324733	0.41255	Unchanged
ARPC1B	3.54448	5.18886e-05	Overexpressed
ARPC2	0.457002	0.0118429	Unchanged
ARPC5	0.322405	0.345606	Unchanged
ARPC5L	-0.433357	0.155235	Unchanged
ARPP19	0.266244	0.000564177	Unchanged
ARPP21	-2.00305	0.0428585	Unchanged
ARR3	0.00167886	0.630374	Unchanged
ARRB1	-1.23042	0.0138999	Unchanged
ARRB2	0.172587	0.125754	Unchanged
ARRDC1	0.0939642	0.0151277	Unchanged
ARRDC2	0.669481	0.031808	Unchanged
ARRDC3	-0.200677	0.661207	Unchanged
ARRDC4	3.62843	0.000392181	Unchanged
ARSA	0.0196353	0.12047	Unchanged
ARSB	0.307819	0.0101654	Unchanged
ARSD	0.10187	0.483475	Unchanged
ARSE	0.096667	0.063137	Unchanged
ARSF	0.254908	0.100883	Unchanged
ARSG	0.075893	0.350298	Unchanged
ARSI	0.0293655	0.301316	Unchanged
ARSJ	2.60164	0.000194634	Unchanged
ARSK	-0.511959	0.0783553	Unchanged
ART1	0	1	Unchanged
ART3	-1.35053	0.326269	Unchanged
ART4	-0.000647813	0.82882	Unchanged
ART5	0.000162049	0.457738	Unchanged
ARTN	0	1	Unchanged
ARV1	0.0652905	0.654309	Unchanged
ARVCF	-1.6289	0.00489127	Unchanged
ARX	0.564022	0.0511414	Unchanged
ASAH1	1.22104	3.75331e-07	Overexpressed
ASAP1	1.93118	0.000230058	Unchanged
ASAP2	0.128009	0.452167	Unchanged
ASAP3	3.18767	1.91923e-05	Overexpressed
ASB1	0.521998	0.0264502	Unchanged
ASB10	0	1	Unchanged
ASB11	0	1	Unchanged
ASB12	-0.0303102	0.304849	Unchanged
ASB13	-0.0294777	1	Unchanged
ASB15	0.0029927	0.26209	Unchanged
ASB16	0	1	Unchanged
ASB17	0	1	Unchanged
ASB2	0	1	Unchanged
ASB3	0.881034	0.0130994	Unchanged
ASB4	0	1	Unchanged
ASB5	3.52128	1.5601e-09	Overexpressed
ASB6	-0.286109	0.190335	Unchanged
ASB7	-0.075675	0.44608	Unchanged
ASB8	-0.101634	0.410043	Unchanged
ASB9	0.0296281	0.0600748	Unchanged
ASCC1	0.070943	0.741833	Unchanged
ASCC2	1.73652	1.67673e-08	Overexpressed
ASCC3	2.21539	9.87956e-06	Overexpressed
ASCL1	2.28927	0.00676114	Unchanged
ASCL2	0	1	Unchanged
ASCL3	0	1	Unchanged
ASF1A	0.377063	0.0868253	Unchanged
ASF1B	-0.0238299	0.48202	Unchanged
ASGR1	-2.78091	0.000377564	Unchanged
ASGR2	0.0256436	0.515922	Unchanged
ASH1L	-0.694364	0.0306275	Unchanged
ASH2L	0.0639847	0.668308	Unchanged
ASIC1	0.260621	0.295139	Unchanged
ASIC2	-0.903814	0.00600852	Unchanged
ASIC3	-0.00300173	0.480444	Unchanged
ASIC4	0.0531628	0.152311	Unchanged
ASIP	0	1	Unchanged
ASL	-0.0627065	0.671523	Unchanged
ASMT	0	1	Unchanged
ASMTL	0.711733	0.0079731	Unchanged
ASNA1	0.611011	0.231161	Unchanged
ASNS	-2.03954	1.94291e-14	Underexpressed
ASNSD1	-0.143402	0.41706	Unchanged
ASPA	-2.08522	0.105448	Unchanged
ASPDH	-0.191758	0.210995	Unchanged
ASPG	0	1	Unchanged
ASPH	0.393584	0.0694628	Unchanged
ASPHD1	-4.19065	0.00543819	Unchanged
ASPHD2	-2.91566	0.00115871	Unchanged
ASPM	-1.98256	0.108464	Unchanged
ASPN	0.22582	0.767564	Unchanged
ASPSCR1	-0.0762708	0.567235	Unchanged
ASRGL1	-0.579085	0.0490909	Unchanged
ASS1	-2.50806	0.000227678	Unchanged
ASTE1	0.0725579	0.726519	Unchanged
ASTN1	1.4858	6.33765e-08	Overexpressed
ASTN2	1.39222	9.23407e-05	Overexpressed
ASUN	0.547595	0.109409	Unchanged
ASXL1	-0.180406	0.14593	Unchanged
ASXL2	-0.00110842	0.823234	Unchanged
ASXL3	-1.98809	0.110225	Unchanged
ASZ1	0.000154659	0.40446	Unchanged
ATAD1	0.282997	0.0761563	Unchanged
ATAD2	0.52212	0.366081	Unchanged
ATAD2B	-1.71191	3.46124e-05	Underexpressed
ATAD3A	-0.203755	0.270585	Unchanged
ATAD3B	-0.720053	0.00739565	Unchanged
ATAD3C	-1.17191	0.0138257	Unchanged
ATAD5	-0.673644	0.0714137	Unchanged
ATAT1	-0.432794	0.596727	Unchanged
ATCAY	0.397282	0.0493176	Unchanged
ATE1	-0.323693	0.135292	Unchanged
ATF1	0.0341285	0.994228	Unchanged
ATF2	-0.356582	0.0228047	Unchanged
ATF3	0.115733	0.1365	Unchanged
ATF5	0.107484	0.0889402	Unchanged
ATF6	0.606737	0.000742596	Unchanged
ATF6B	0.00652587	0.664286	Unchanged
ATF7	0.0532939	0.134281	Unchanged
ATF7IP	0.765874	0.0215505	Unchanged
ATF7IP2	0.263021	0.2844	Unchanged
ATG10	0.756708	0.0100864	Unchanged
ATG12	-0.0806666	0.480444	Unchanged
ATG13	0.291813	0.0300104	Unchanged
ATG14	-0.128956	0.198168	Unchanged
ATG16L1	-0.982311	0.0276202	Unchanged
ATG16L2	0.0043601	1	Unchanged
ATG2A	-0.129064	0.575607	Unchanged
ATG2B	-0.501261	0.059675	Unchanged
ATG3	0.683257	0.000145991	Unchanged
ATG4A	1.11569	0.0318926	Unchanged
ATG4B	-0.209187	0.282412	Unchanged
ATG4C	0.174818	0.579389	Unchanged
ATG4D	-1.5294	0.0149384	Unchanged
ATG5	0.580116	0.0255388	Unchanged
ATG7	1.06104	0.00271916	Unchanged
ATG9A	-0.0995344	0.886038	Unchanged
ATG9B	0	1	Unchanged
ATHL1	-0.100513	0.534255	Unchanged
ATIC	0.875096	0.0278984	Unchanged
ATL1	-0.853815	6.85572e-09	Underexpressed
ATL2	-1.20495	0.00132994	Unchanged
ATL3	0.120514	0.0114332	Unchanged
ATM	-0.714073	0.10065	Unchanged
ATMIN	0.0595846	0.536064	Unchanged
ATN1	0	1	Unchanged
ATOH1	0	1	Unchanged
ATOH7	-2.29043	0.00466961	Unchanged
ATOH8	0.853583	0.000105468	Unchanged
ATOX1	1.15225	0.000149223	Unchanged
ATP10A	0.544768	0.304133	Unchanged
ATP10B	1.75964	0.000377467	Unchanged
ATP10D	1.64642	0.0325363	Unchanged
ATP11A	0.000288029	0.233833	Unchanged
ATP11B	-0.193089	0.203264	Unchanged
ATP11C	-0.0261256	0.448624	Unchanged
ATP12A	0	1	Unchanged
ATP13A1	0.666254	0.00335142	Unchanged
ATP13A2	-0.757214	0.0329223	Unchanged
ATP13A3	-0.0500776	0.586867	Unchanged
ATP13A4	0.436933	0.000633906	Unchanged
ATP13A5	0.0800002	0.227094	Unchanged
ATP1A1	0.205742	0.826676	Unchanged
ATP1A1OS	-0.0740858	0.332508	Unchanged
ATP1A2	0.360871	0.265699	Unchanged
ATP1A3	-1.55167	0.021441	Unchanged
ATP1A4	0	1	Unchanged
ATP1B1	-2.20222	5.43375e-06	Underexpressed
ATP1B2	2.08285	0.0207583	Unchanged
ATP1B3	-0.227314	0.0102643	Unchanged
ATP1B4	0	1	Unchanged
ATP2A1	-0.0079598	0.480444	Unchanged
ATP2A2	-0.155974	0.0663483	Unchanged
ATP2A3	-0.108088	0.480444	Unchanged
ATP2B1	-0.770104	0.00814891	Unchanged
ATP2B2	-3.68648	6.72575e-05	Underexpressed
ATP2B3	-1.59797	0.10265	Unchanged
ATP2B4	1.07691	0.000265817	Unchanged
ATP2C1	-0.292918	0.167962	Unchanged
ATP2C2	0.315784	0.0225518	Unchanged
ATP4A	-0.174542	0.429661	Unchanged
ATP4B	-0.00415983	0.521841	Unchanged
ATP5A1	-0.591891	2.25942e-07	Underexpressed
ATP5B	-0.721796	8.9887e-05	Underexpressed
ATP5C1	-0.309721	0.0121655	Unchanged
ATP5D	-0.504645	0.0824571	Unchanged
ATP5F1	0.194358	0.283485	Unchanged
ATP5G1	0.108251	0.668443	Unchanged
ATP5G2	0.0649054	0.838799	Unchanged
ATP5G3	-0.42445	0.000439268	Unchanged
ATP5I	-0.299305	0.0176443	Unchanged
ATP5J	0.378559	0.00774147	Unchanged
ATP5L	-0.215355	0.128164	Unchanged
ATP5S	1.70069	0.00163991	Unchanged
ATP5SL	0.0909667	0.457738	Unchanged
ATP6AP1	0.0631983	0.910994	Unchanged
ATP6AP1L	-1.2707	0.0294517	Unchanged
ATP6AP2	0.500205	4.72899e-05	Overexpressed
ATP6V0A1	-0.672674	0.063545	Unchanged
ATP6V0A2	0.0356919	0.520268	Unchanged
ATP6V0A4	0.651588	0.00184397	Unchanged
ATP6V0B	-0.0109441	1	Unchanged
ATP6V0C	-0.583519	0.0780494	Unchanged
ATP6V0D1	-0.623818	0.0139348	Unchanged
ATP6V0D2	0.000582094	0.457738	Unchanged
ATP6V0E1	2.45817	1.80919e-06	Overexpressed
ATP6V0E2	-0.393578	0.167785	Unchanged
ATP6V1A	-0.906598	9.97685e-06	Underexpressed
ATP6V1B1	0.00534383	0.190648	Unchanged
ATP6V1B2	-0.343451	0.211181	Unchanged
ATP6V1C1	0.128056	0.474857	Unchanged
ATP6V1C2	0	1	Unchanged
ATP6V1D	-0.272074	0.0845603	Unchanged
ATP6V1E1	-0.463928	0.335532	Unchanged
ATP6V1F	-0.877864	0.0267529	Unchanged
ATP6V1G1	0.0205573	0.906981	Unchanged
ATP6V1G2	-2.41993	0.00437413	Unchanged
ATP6V1G3	-0.0190288	0.366114	Unchanged
ATP6V1H	-0.413189	0.00954258	Unchanged
ATP7A	1.17201	0.00357638	Unchanged
ATP7B	-1.36954	0.0112357	Unchanged
ATP8A1	-1.05142	0.00289306	Unchanged
ATP8A2	-0.900356	0.025748	Unchanged
ATP8B1	2.90588	6.24716e-16	Overexpressed
ATP8B2	-1.2851	0.00632854	Unchanged
ATP8B3	0	1	Unchanged
ATP8B4	1.48677	2.79893e-05	Overexpressed
ATP8B5P	0	1	Unchanged
ATP9A	-1.54095	3.36167e-10	Underexpressed
ATP9B	0.00223621	0.457738	Unchanged
ATPAF1	0.467942	0.00429285	Unchanged
ATPAF1-AS1	0.000288958	0.382675	Unchanged
ATPAF2	0.118976	0.1214	Unchanged
ATPBD4	0.0642712	0.00994317	Unchanged
ATPIF1	-0.508433	0.0090786	Unchanged
ATR	-0.0646012	0.711048	Unchanged
ATRIP	0.0135368	0.203755	Unchanged
ATRN	0.135632	0.0534049	Unchanged
ATRNL1	1.70873	0.0934085	Unchanged
ATRX	-1.03201	2.03375e-05	Underexpressed
ATXN1	-0.101549	0.915574	Unchanged
ATXN10	-0.410652	0.112327	Unchanged
ATXN2	-0.655158	0.00372851	Unchanged
ATXN2L	-0.664931	0.0695696	Unchanged
ATXN3	-0.1969	0.191458	Unchanged
ATXN3L	0	1	Unchanged
ATXN7	-0.618892	0.0428219	Unchanged
ATXN7L1	-0.492699	0.0228878	Unchanged
ATXN7L2	0	1	Unchanged
ATXN7L3	-1.24559	0.00588734	Unchanged
AUH	-0.776097	0.0208102	Unchanged
AUP1	0.542518	0.0292116	Unchanged
AURKA	-0.599101	0.307416	Unchanged
AURKAIP1	-0.167341	0.396629	Unchanged
AURKB	-0.432167	0.185606	Unchanged
AURKC	0.0143753	0.457738	Unchanged
AUTS2	-2.46327	0.00128421	Unchanged
AVEN	1.66408	0.0160356	Unchanged
AVIL	-0.640776	0.119421	Unchanged
AVL9	-0.412216	0.137199	Unchanged
AVP	-1.93597e-05	0.480444	Unchanged
AVPI1	-0.205496	0.746936	Unchanged
AVPR1A	0.00509745	0.337352	Unchanged
AVPR1B	0.00634164	0.457738	Unchanged
AVPR2	0	1	Unchanged
AWAT1	0.000598201	0.291492	Unchanged
AXDND1	0	1	Unchanged
AXIN1	-0.0575581	0.50113	Unchanged
AXIN2	-0.0060796	0.423885	Unchanged
AXL	1.68095	1.1216e-05	Overexpressed
AZGP1	6.61855	5.27757e-22	Overexpressed
AZI1	-0.0387395	0.655041	Unchanged
AZI2	0.0630779	0.815371	Unchanged
AZIN1	0.414698	0.274196	Unchanged
AZU1	0	1	Unchanged
B2M	1.49405	0.000127663	Unchanged
B3GALNT1	-0.623623	0.167092	Unchanged
B3GALNT2	-0.156372	0.230395	Unchanged
B3GALT1	0	1	Unchanged
B3GALT2	2.30264	0.0933641	Unchanged
B3GALT4	0.424138	0.0234768	Unchanged
B3GALT5	0	1	Unchanged
B3GALT6	0.810761	0.0316119	Unchanged
B3GALTL	-0.1268	1	Unchanged
B3GAT1	0.239409	0.257585	Unchanged
B3GAT3	0.763708	0.116729	Unchanged
B3GNT1	1.42285	0.00772465	Unchanged
B3GNT2	1.42285	0.00772465	Unchanged
B3GNT3	-0.0659562	0.483609	Unchanged
B3GNT4	0.0174274	0.449099	Unchanged
B3GNT5	1.03618	0.0402963	Unchanged
B3GNT6	0	1	Unchanged
B3GNT7	1.90662	0.00876203	Unchanged
B3GNT8	-0.00198939	0.752863	Unchanged
B3GNTL1	0.0162329	0.111583	Unchanged
B4GALNT1	-0.437192	0.153615	Unchanged
B4GALNT2	-0.0417613	0.448803	Unchanged
B4GALNT3	0.0056097	0.320757	Unchanged
B4GALNT4	0	1	Unchanged
B4GALT1	0.00322869	0.457738	Unchanged
B4GALT2	-0.0178995	1	Unchanged
B4GALT3	-0.0815196	0.42312	Unchanged
B4GALT4	1.32613	3.7094e-09	Overexpressed
B4GALT5	0.293358	0.255463	Unchanged
B4GALT6	-0.131048	0.887917	Unchanged
B4GALT7	0.0526768	0.287651	Unchanged
B9D1	1.03011	2.76754e-07	Overexpressed
B9D2	0.00155534	1	Unchanged
BAALC	1.79315	1.41656e-05	Overexpressed
BAAT	-0.0325561	0.297012	Unchanged
BABAM1	-0.345612	0.105448	Unchanged
BACE1	1.11343	7.62112e-05	Overexpressed
BACE2	2.71081	2.51072e-05	Overexpressed
BACH1	0.0544842	0.037878	Unchanged
BACH2	-2.39566	0.000226875	Unchanged
BAD	0.0624657	0.468072	Unchanged
BAG1	0.354337	0.0873097	Unchanged
BAG2	1.81826	3.79434e-05	Overexpressed
BAG3	2.60671	0.0043817	Unchanged
BAG4	-0.559764	0.0562285	Unchanged
BAG5	-0.424771	0.111339	Unchanged
BAG6	0.0141527	1	Unchanged
BAHD1	0.496051	0.0396108	Unchanged
BAI1	0.0413768	0.753053	Unchanged
BAI2	0.934745	0.00872598	Unchanged
BAI3	-1.39079	0.000146115	Unchanged
BAIAP2	-0.778357	0.0191675	Unchanged
BAIAP2L1	0	1	Unchanged
BAIAP2L2	-0.49852	0.0617198	Unchanged
BAIAP3	0.00223182	1	Unchanged
BAMBI	4.67772	1.59854e-05	Overexpressed
BANF1	0.0703535	0.981016	Unchanged
BANF2	0	1	Unchanged
BANK1	-0.486299	0.344672	Unchanged
BANP	-1.3122	0.0004565	Unchanged
BAP1	-0.192594	0.316432	Unchanged
BARD1	1.75047	0.141717	Unchanged
BARHL1	-0.793941	0.0864864	Unchanged
BARX1	-0.00642695	0.22363	Unchanged
BARX2	0	1	Unchanged
BASP1	-1.53487	0.000753181	Unchanged
BATF	0.132046	0.182497	Unchanged
BATF2	0.191466	0.0141514	Unchanged
BATF3	2.96412	4.38165e-21	Overexpressed
BAX	0.932583	5.16782e-05	Overexpressed
BAZ1A	1.63048	0.18559	Unchanged
BAZ1B	-0.317952	0.300016	Unchanged
BAZ2A	-0.34198	0.0896916	Unchanged
BAZ2B	-1.04671	4.12876e-05	Underexpressed
BBC3	-0.767612	0.0091745	Unchanged
BBIP1	0.0433527	0.848584	Unchanged
BBOX1	0.949289	0.0834267	Unchanged
BBS1	-0.0487794	0.752863	Unchanged
BBS10	0.167633	0.172059	Unchanged
BBS12	1.4577	0.0236394	Unchanged
BBS2	0.495669	0.0121612	Unchanged
BBS4	-0.189176	0.558164	Unchanged
BBS5	0.000593702	0.457738	Unchanged
BBS7	-0.582463	0.0762523	Unchanged
BBS9	0.888391	0.0224329	Unchanged
BBX	0.921431	0.000934364	Unchanged
BCAM	0.0167649	0.162039	Unchanged
BCAN	0.580048	0.000509447	Unchanged
BCAP29	0.985231	0.000759486	Unchanged
BCAP31	0.759449	6.01089e-05	Overexpressed
BCAR1	-1.07184	0.00347493	Unchanged
BCAR3	0.254299	0.516518	Unchanged
BCAS1	1.29115	0.0639638	Unchanged
BCAS2	-0.348264	0.00220084	Unchanged
BCAS3	0.562516	0.0368806	Unchanged
BCAS4	-0.436325	0.150028	Unchanged
BCAT1	2.1352	0.0312354	Unchanged
BCAT2	-1.11149	0.0742708	Unchanged
BCCIP	0.351923	0.432218	Unchanged
BCDIN3D	0.707974	0.026699	Unchanged
BCHE	1.72963	0.0163145	Unchanged
BCKDHB	1.02445	0.00110289	Unchanged
BCKDK	0.665823	0.00105773	Unchanged
BCL10	0.611064	0.0317134	Unchanged
BCL11A	-3.21791	0.109728	Unchanged
BCL11B	-0.061419	0.672977	Unchanged
BCL2	0.0736033	0.00364873	Unchanged
BCL2A1	3.70252	3.42659e-09	Overexpressed
BCL2L1	-0.0067734	0.604367	Unchanged
BCL2L10	-2.82645e-05	0.480444	Unchanged
BCL2L11	0.0577352	0.145662	Unchanged
BCL2L12	0.0493199	0.714935	Unchanged
BCL2L13	0.0323028	0.108522	Unchanged
BCL2L14	0	1	Unchanged
BCL2L15	-0.00778028	0.480444	Unchanged
BCL2L2	-0.054405	1	Unchanged
BCL3	0.181855	0.0113356	Unchanged
BCL6	0.962435	0.297244	Unchanged
BCL6B	0.000810422	0.163324	Unchanged
BCL7A	-3.21089	2.27394e-08	Underexpressed
BCL7B	0.842532	0.114349	Unchanged
BCL7C	0.214517	0.184457	Unchanged
BCL9	-0.155058	0.0870916	Unchanged
BCL9L	-0.219135	0.0842628	Unchanged
BCLAF1	-0.638305	0.000247792	Unchanged
BCMO1	0.00761976	0.0958268	Unchanged
BCO2	0.126522	0.588929	Unchanged
BCOR	-0.408997	0.135292	Unchanged
BCORL1	-0.0297684	0.339686	Unchanged
BCORP1	0	1	Unchanged
BCR	0.67424	0.0462523	Unchanged
BCS1L	-0.176659	0.278085	Unchanged
BDH1	-1.30362	0.106497	Unchanged
BDH2	1.73394	0.000115761	Unchanged
BDKRB1	-0.0135804	0.328124	Unchanged
BDKRB2	-0.760956	0.300067	Unchanged
BDNF	-2.39801	0.12773	Unchanged
BDP1	-1.58804	0.0106585	Unchanged
BEAN1	-0.494183	0.497767	Unchanged
BECN1	0.755686	0.00210375	Unchanged
BEGAIN	-1.93338	0.0540921	Unchanged
BEND2	-0.0013497	1	Unchanged
BEND3	-0.870611	0.155735	Unchanged
BEND4	-1.57626	0.185364	Unchanged
BEND5	0.125339	1	Unchanged
BEND6	-0.951597	0.110567	Unchanged
BEND7	-0.393193	0.0333711	Unchanged
BEST1	0.117192	0.0685725	Unchanged
BEST2	0	1	Unchanged
BEST3	0.921412	0.000574722	Unchanged
BEST4	-0.0868382	0.592221	Unchanged
BET1	0.701098	0.0272552	Unchanged
BET1L	0.0668883	0.0391364	Unchanged
BEX1	-0.707342	6.81884e-06	Underexpressed
BEX2	-1.02536	0.000115212	Unchanged
BEX4	-0.320231	0.129768	Unchanged
BEX5	-1.31402	4.06543e-05	Underexpressed
BFAR	-0.309066	0.300036	Unchanged
BFSP1	0.00120864	0.101683	Unchanged
BFSP2	0	1	Unchanged
BGN	1.35124	0.000258162	Unchanged
BHLHB9	-0.586371	0.00885595	Unchanged
BHLHE22	-7.21784	3.96392e-06	Underexpressed
BHLHE23	-5.91255e-05	0.480444	Unchanged
BHLHE40	1.39317	0.00799657	Unchanged
BHLHE41	0.536956	0.0863492	Unchanged
BHMT	0.00193725	0.457738	Unchanged
BHMT2	2.11495	8.72512e-11	Overexpressed
BICC1	-0.000112133	1	Unchanged
BICD1	-1.95286	3.18999e-05	Underexpressed
BICD2	-0.510598	0.0084865	Unchanged
BID	-0.918269	0.00284169	Unchanged
BIK	0.0680826	0.0894731	Unchanged
BIN1	-0.372248	0.296919	Unchanged
BIN2	1.6539	2.03223e-12	Overexpressed
BIN3	0.959331	8.39051e-09	Overexpressed
BIRC2	-0.198583	0.435803	Unchanged
BIRC3	0.325919	0.110223	Unchanged
BIRC5	-0.366498	0.288316	Unchanged
BIRC6	-0.568989	0.000237951	Unchanged
BIRC7	-0.798914	0.0116891	Unchanged
BIVM	-0.801618	0.0145806	Unchanged
BLCAP	-0.787262	0.00071608	Unchanged
BLK	0	1	Unchanged
BLM	3.465	0.00145229	Unchanged
BLMH	-0.744692	0.0181775	Unchanged
BLNK	4.9616	5.62938e-06	Overexpressed
BLOC1S1	0.206953	0.191869	Unchanged
BLOC1S2	0.965997	1.48923e-07	Overexpressed
BLOC1S3	0.381347	0.0336094	Unchanged
BLVRA	0.792756	4.21088e-05	Overexpressed
BLVRB	1.62792	0.000259486	Unchanged
BLZF1	0.0203088	1	Unchanged
BMF	0.191897	0.00953424	Unchanged
BMP1	0.000153991	0.457738	Unchanged
BMP10	0	1	Unchanged
BMP15	0	1	Unchanged
BMP2	3.19521	0.00235037	Unchanged
BMP2K	1.51226	3.69729e-06	Overexpressed
BMP3	0	1	Unchanged
BMP4	-0.00970271	0.652726	Unchanged
BMP5	-0.347291	0.24025	Unchanged
BMP6	-0.338609	0.318606	Unchanged
BMP7	2.58553	3.6245e-14	Overexpressed
BMP8A	0.00359884	0.457738	Unchanged
BMP8B	0.00794586	0.390036	Unchanged
BMPER	-0.374475	0.433628	Unchanged
BMPR1A	1.04194	0.0744343	Unchanged
BMPR1B	-0.567956	0.0131083	Unchanged
BMPR2	-0.0957271	0.865042	Unchanged
BMS1	-0.261487	0.308291	Unchanged
BMX	0	1	Unchanged
BNC1	0	1	Unchanged
BNC2	0.0722488	0.0442078	Unchanged
BNIP1	0.239344	0.125626	Unchanged
BNIP2	1.6567	0.00113147	Unchanged
BNIP3	-0.38252	0.184908	Unchanged
BNIP3L	-0.133442	0.587384	Unchanged
BNIPL	0	1	Unchanged
BOC	-1.70927	0.0317982	Unchanged
BOD1	-0.426517	0.0887204	Unchanged
BOD1L	-1.15022	0.000340546	Unchanged
BOK	-1.37981	0.00387385	Unchanged
BOLA1	0.310296	0.10265	Unchanged
BOLA3	0.524773	0.0448596	Unchanged
BOLL	0	1	Unchanged
BORA	0.0496788	0.936255	Unchanged
BPGM	0.443448	0.0437895	Unchanged
BPHL	0.130788	0.868691	Unchanged
BPI	0.024021	0.0603906	Unchanged
BPIFA1	0.000420879	0.278226	Unchanged
BPIFA2	0.000917511	0.239603	Unchanged
BPIFA3	0.000602064	0.445028	Unchanged
BPIFA4P	0	1	Unchanged
BPIFB1	0	1	Unchanged
BPIFB2	0	1	Unchanged
BPIFB4	0	1	Unchanged
BPIFB6	0	1	Unchanged
BPIFC	0	1	Unchanged
BPNT1	1.44193	1.24597e-05	Overexpressed
BPTF	-0.595637	0.00101786	Unchanged
BRAF	-0.0913415	0.446404	Unchanged
BRAP	0.186906	0.0218584	Unchanged
BRAT1	0.121374	0.0414597	Unchanged
BRCA1	-0.0713385	0.675558	Unchanged
BRCA2	-0.0166416	0.463523	Unchanged
BRCC3	-0.339261	0.0156692	Unchanged
BRD1	-1.47538	5.98247e-05	Underexpressed
BRD2	-0.126585	0.432491	Unchanged
BRD3	-0.721598	0.00215142	Unchanged
BRD4	0.432848	0.00576916	Unchanged
BRD7	0.217785	0.325672	Unchanged
BRD7P3	0	1	Unchanged
BRD8	-0.17226	0.0101635	Unchanged
BRD9	-0.83203	0.00280274	Unchanged
BRDT	0	1	Unchanged
BRE	0.676789	1.45866e-05	Overexpressed
BRF1	-0.000634455	0.480444	Unchanged
BRF2	0.190734	0.202145	Unchanged
BRI3	0.653524	0.0164325	Unchanged
BRIP1	-0.886716	0.226477	Unchanged
BRIX1	0.379935	0.0257524	Unchanged
BRMS1	0.80753	2.92657e-05	Overexpressed
BRMS1L	0.095474	0.676595	Unchanged
BROX	0.0194353	0.254233	Unchanged
BRP44	-0.209469	0.293113	Unchanged
BRP44L	0.740279	8.61907e-05	Overexpressed
BRPF1	-0.908928	0.0152266	Unchanged
BRPF3	0.0065459	0.20395	Unchanged
BRS3	0	1	Unchanged
BRSK1	-0.578014	0.263841	Unchanged
BRSK2	-0.0854662	0.415533	Unchanged
BRWD1	-0.768604	0.00464915	Unchanged
BRWD3	-1.0603	0.0178651	Unchanged
BSDC1	-0.858411	0.00230606	Unchanged
BSG	0.816225	0.0571103	Unchanged
BSN	-2.5004	0.0840554	Unchanged
BSND	0	1	Unchanged
BSPRY	-0.646542	0.115715	Unchanged
BST1	0.371549	0.000659864	Unchanged
BST2	3.23858	0.000130088	Unchanged
BTAF1	-1.04111	4.05222e-06	Underexpressed
BTBD1	0.440203	0.000194678	Unchanged
BTBD10	-0.5879	0.00573796	Unchanged
BTBD11	-1.49771	0.0141332	Unchanged
BTBD16	0	1	Unchanged
BTBD17	-0.0391073	0.228445	Unchanged
BTBD2	-0.53967	0.0854087	Unchanged
BTBD3	-2.64855	1.03802e-11	Underexpressed
BTBD6	-0.628063	0.047783	Unchanged
BTBD7	0.16481	0.176523	Unchanged
BTBD8	-0.048068	0.480444	Unchanged
BTBD9	0.000803118	0.424512	Unchanged
BTC	0.0344439	0.371182	Unchanged
BTD	1.28473	0.000128254	Unchanged
BTF3	0.0853014	0.815853	Unchanged
BTF3L4	0.405965	0.177318	Unchanged
BTG1	-1.46708	0.000645261	Unchanged
BTG2	2.77185	2.69918e-07	Overexpressed
BTG3	3.17735	0.0387269	Unchanged
BTG4	-0.00331456	0.626726	Unchanged
BTK	1.62511	6.6993e-06	Overexpressed
BTLA	0.00493931	0.1884	Unchanged
BTN1A1	0	1	Unchanged
BTN2A1	-0.785636	0.0405355	Unchanged
BTN2A2	-0.0346334	1	Unchanged
BTN3A1	2.22446	3.11744e-06	Overexpressed
BTN3A2	4.19354	1.59604e-05	Overexpressed
BTN3A3	4.03307	0.0011885	Unchanged
BTNL2	0	1	Unchanged
BTNL3	-0.00747735	0.824748	Unchanged
BTNL8	0	1	Unchanged
BTNL9	-1.88124	0.00323268	Unchanged
BTRC	-0.00478339	0.960413	Unchanged
BUB1	-0.00652295	0.260703	Unchanged
BUB1B	-1.6649	0.155345	Unchanged
BUB3	-0.440927	0.00718285	Unchanged
BUD13	-0.472366	0.090105	Unchanged
BUD31	0.351326	0.166628	Unchanged
BVES	0.096671	0.0439768	Unchanged
BVES-AS1	0.00637059	0.251379	Unchanged
BX322557.10	-2.33399	0.000840281	Unchanged
BYSL	0.0519241	0.0490038	Unchanged
BZRAP1	-1.76064	0.00148642	Unchanged
BZW2	-0.0875583	1	Unchanged
C10orf10	0.75575	0.00393594	Unchanged
C10orf108	0	1	Unchanged
C10orf11	1.78982	7.98801e-15	Overexpressed
C10orf113	0.0298223	0.0916982	Unchanged
C10orf114	0.0501413	0.0134272	Unchanged
C10orf116	1.91201	0.00261184	Unchanged
C10orf118	-1.15969	0.00579468	Unchanged
C10orf12	0	1	Unchanged
C10orf122	1.93719e-05	0.457738	Unchanged
C10orf125	0.521772	2.57358e-05	Overexpressed
C10orf136	0	1	Unchanged
C10orf137	-0.96505	0.000316516	Unchanged
C10orf140	-1.12288	0.0485794	Unchanged
C10orf2	0.116221	0.393303	Unchanged
C10orf25	-0.359828	0.44082	Unchanged
C10orf26	1.35042	0.00148236	Unchanged
C10orf27	-0.0297353	0.427257	Unchanged
C10orf28	0	1	Unchanged
C10orf32	0.68956	0.0048305	Unchanged
C10orf35	-4.23391	2.77295e-06	Underexpressed
C10orf46	0.341364	0.0461975	Unchanged
C10orf47	0.011891	0.0945064	Unchanged
C10orf53	3.49645e-05	0.436735	Unchanged
C10orf54	2.88644	5.80723e-06	Overexpressed
C10orf55	-0.00194395	0.571342	Unchanged
C10orf57	1.29274	0.0286187	Unchanged
C10orf62	-0.00134343	0.480444	Unchanged
C10orf67	0	1	Unchanged
C10orf68	0	1	Unchanged
C10orf71	0	1	Unchanged
C10orf76	0.0828449	0.0715623	Unchanged
C10orf81	0.295952	0.0373349	Unchanged
C10orf82	-0.370443	0.190039	Unchanged
C10orf85	0.934634	0.35837	Unchanged
C10orf88	-0.906409	0.000644154	Unchanged
C10orf90	0.223137	0.00221262	Unchanged
C10orf95	0	1	Unchanged
C10orf96	0.0112508	0.585178	Unchanged
C10orf99	1.83499e-05	0.457738	Unchanged
C11orf1	0.937113	0.0033245	Unchanged
C11orf10	0.509183	0.121388	Unchanged
C11orf16	-0.000920837	0.480444	Unchanged
C11orf2	-0.504947	0.0830852	Unchanged
C11orf20	-0.095897	0.489308	Unchanged
C11orf21	0.000276133	0.457738	Unchanged
C11orf24	1.46179	1.20006e-12	Overexpressed
C11orf30	-0.908058	0.00534394	Unchanged
C11orf31	0.55781	0.0227788	Unchanged
C11orf35	-1.19843	0.0332916	Unchanged
C11orf40	0	1	Unchanged
C11orf41	-2.80314	7.47605e-07	Underexpressed
C11orf42	0	1	Unchanged
C11orf44	0	1	Unchanged
C11orf45	0.0935894	0.00260465	Unchanged
C11orf48	1.10451	0.00614119	Unchanged
C11orf49	-0.192318	0.368673	Unchanged
C11orf51	0.508312	0.00505374	Unchanged
C11orf53	-0.00676101	0.356586	Unchanged
C11orf54	0.581516	0.0104111	Unchanged
C11orf57	0.191113	0.429248	Unchanged
C11orf58	-0.297356	0.225084	Unchanged
C11orf63	-0.000619503	0.385252	Unchanged
C11orf65	0.000423373	0.0513087	Unchanged
C11orf67	1.62767	3.04895e-05	Overexpressed
C11orf68	-0.264662	0.541905	Unchanged
C11orf70	-0.243252	0.687502	Unchanged
C11orf71	0.184636	0.0731577	Unchanged
C11orf73	0.295341	0.193548	Unchanged
C11orf74	0.877948	0.0711225	Unchanged
C11orf75	2.03076	0.130363	Unchanged
C11orf80	-1.03157	0.0272553	Unchanged
C11orf82	-0.166935	0.368352	Unchanged
C11orf83	0.573912	0.00299804	Unchanged
C11orf84	-0.094385	0.531347	Unchanged
C11orf85	0	1	Unchanged
C11orf86	0	1	Unchanged
C11orf87	-3.39363	0.0280576	Unchanged
C11orf88	-0.0554407	0.833577	Unchanged
C11orf9	-0.246474	0.303183	Unchanged
C11orf92	-4.66196e-05	1	Unchanged
C11orf93	0.277434	0.278373	Unchanged
C11orf96	1.04651	0.165084	Unchanged
C12orf10	-0.606343	0.0640678	Unchanged
C12orf12	0	1	Unchanged
C12orf23	1.14233	0.0071934	Unchanged
C12orf26	-0.211916	0.672377	Unchanged
C12orf28	1.27064	0.000271484	Unchanged
C12orf29	0.183238	0.405479	Unchanged
C12orf32	0.902824	0.351534	Unchanged
C12orf33	0	1	Unchanged
C12orf34	0.374144	0.396155	Unchanged
C12orf35	-0.333005	0.172606	Unchanged
C12orf39	0.34254	0.0757191	Unchanged
C12orf4	0	1	Unchanged
C12orf40	0	1	Unchanged
C12orf42	0.0717812	0.440143	Unchanged
C12orf43	1.05826	0.0245329	Unchanged
C12orf44	0.287351	0.228055	Unchanged
C12orf45	1.07896	0.0256621	Unchanged
C12orf49	0.393567	0.0028686	Unchanged
C12orf5	2.30649	6.36923e-05	Overexpressed
C12orf50	0.0298644	0.457738	Unchanged
C12orf51	-2.58074	0.000182817	Unchanged
C12orf52	0.000267736	1	Unchanged
C12orf53	0.00106684	0.457738	Unchanged
C12orf54	-0.0003268	0.480444	Unchanged
C12orf56	0	1	Unchanged
C12orf57	-0.663819	0.000158465	Unchanged
C12orf59	3.67353	1.32185e-28	Overexpressed
C12orf60	0.544625	0.0277319	Unchanged
C12orf61	-0.00407841	0.625913	Unchanged
C12orf65	-0.0581201	0.706868	Unchanged
C12orf66	0.135861	0.0368925	Unchanged
C12orf68	-1.61369	0.00549549	Unchanged
C12orf69	0	1	Unchanged
C12orf73	-1.14368	0.00628013	Unchanged
C12orf74	0	1	Unchanged
C12orf76	-1.2901	1.31554e-10	Underexpressed
C13orf33	0.374748	0.0333556	Unchanged
C14orf1	0.181338	0.69432	Unchanged
C14orf101	-0.870653	0.00592151	Unchanged
C14orf102	0.00920684	0.645278	Unchanged
C14orf105	-0.213297	0.457738	Unchanged
C14orf109	0.562558	0.0730966	Unchanged
C14orf118	0.124491	0.0110508	Unchanged
C14orf119	0.749199	0.00463209	Unchanged
C14orf126	0.885779	0.0126568	Unchanged
C14orf129	0.29063	0.122423	Unchanged
C14orf133	-0.0193935	0.529279	Unchanged
C14orf135	0.431544	0.309543	Unchanged
C14orf142	0.663118	0.0434843	Unchanged
C14orf149	2.07498	6.73387e-05	Overexpressed
C14orf159	-0.827387	0.0152179	Unchanged
C14orf166	0.568793	0.0126195	Unchanged
C14orf166B	0.00027932	0.457738	Unchanged
C14orf178	0.00123316	0.454763	Unchanged
C14orf180	-0.089519	0.331523	Unchanged
C14orf182	-0.018883	0.297244	Unchanged
C14orf183	-0.000123715	0.480444	Unchanged
C14orf2	-0.759719	0.00178321	Unchanged
C14orf21	0.00150871	0.36235	Unchanged
C14orf23	0.0185958	0.403121	Unchanged
C14orf28	0.338678	0.0418216	Unchanged
C14orf37	-0.178541	0.647445	Unchanged
C14orf39	0.663855	0.0455117	Unchanged
C14orf43	0.124491	0.234828	Unchanged
C14orf45	0.035219	1	Unchanged
C14orf49	0	1	Unchanged
C14orf79	0.0121721	0.357904	Unchanged
C14orf80	-0.519966	0.0699528	Unchanged
C14orf93	0.198875	0.092409	Unchanged
C15orf2	0	1	Unchanged
C15orf23	-0.704151	0.0995113	Unchanged
C15orf24	0.809536	0.000196852	Unchanged
C15orf26	-0.00133201	0.282174	Unchanged
C15orf27	-4.42917	0.00905392	Unchanged
C15orf29	-1.06928	1.77106e-08	Underexpressed
C15orf32	0	1	Unchanged
C15orf33	0	1	Unchanged
C15orf39	0.00460529	0.195763	Unchanged
C15orf40	0.289443	0.124459	Unchanged
C15orf41	-0.211907	0.206695	Unchanged
C15orf42	-0.0911452	0.36135	Unchanged
C15orf43	9.433e-06	0.457738	Unchanged
C15orf44	0.864844	0.00743152	Unchanged
C15orf48	0.502366	0.0541793	Unchanged
C15orf52	3.23867	6.37106e-05	Overexpressed
C15orf54	2.55002e-06	0.457738	Unchanged
C15orf55	9.99823e-05	0.457738	Unchanged
C15orf56	0.000246195	0.440143	Unchanged
C15orf57	0.20212	0.462716	Unchanged
C15orf59	-1.01348	0.0854977	Unchanged
C15orf60	-0.00940827	0.689484	Unchanged
C15orf61	-1.14456	0.0582588	Unchanged
C15orf62	0	1	Unchanged
C16orf11	-1.60408	0.0632556	Unchanged
C16orf13	-0.641017	0.0984269	Unchanged
C16orf3	9.28648e-07	0.457738	Unchanged
C16orf42	0.153233	0.28514	Unchanged
C16orf45	-0.787285	0.00274946	Unchanged
C16orf46	0.0111995	0.547718	Unchanged
C16orf48	-0.296814	0.07223	Unchanged
C16orf5	-0.171875	0.808912	Unchanged
C16orf52	-0.842419	0.0130474	Unchanged
C16orf53	-1.83232	0.0143333	Unchanged
C16orf54	3.42801	6.71314e-27	Overexpressed
C16orf55	-0.370629	0.0939463	Unchanged
C16orf57	0.208376	0.000565108	Unchanged
C16orf58	-0.0744215	0.41246	Unchanged
C16orf59	0	1	Unchanged
C16orf62	0.565513	0.00702768	Unchanged
C16orf7	-0.242895	0.273075	Unchanged
C16orf70	-0.346746	0.562708	Unchanged
C16orf71	-0.0274805	0.480444	Unchanged
C16orf72	0.10743	0.614616	Unchanged
C16orf73	3.63642e-05	0.457738	Unchanged
C16orf74	0.00149142	0.324195	Unchanged
C16orf78	0.00272456	0.576264	Unchanged
C16orf79	-1.79781	0.0971152	Unchanged
C16orf80	-0.559284	0.0437571	Unchanged
C16orf86	-0.569189	0.129356	Unchanged
C16orf87	0.979824	0.113101	Unchanged
C16orf88	-0.175768	0.401572	Unchanged
C16orf89	-0.446666	0.68765	Unchanged
C16orf91	-0.363371	0.031685	Unchanged
C16orf92	-0.506617	0.088446	Unchanged
C16orf93	-0.021151	0.546779	Unchanged
C17orf100	0.969032	0.0902051	Unchanged
C17orf101	1.50203	1.1584e-05	Overexpressed
C17orf103	0.018447	0.29553	Unchanged
C17orf104	0	1	Unchanged
C17orf109	0.641849	0.00104484	Unchanged
C17orf28	-0.508538	0.137182	Unchanged
C17orf39	0.0276425	0.219221	Unchanged
C17orf47	0	1	Unchanged
C17orf48	0.377013	0.43286	Unchanged
C17orf50	0	1	Unchanged
C17orf53	0.000251934	0.457738	Unchanged
C17orf56	-0.653346	0.0217243	Unchanged
C17orf57	0	1	Unchanged
C17orf58	-0.364003	0.121069	Unchanged
C17orf59	-0.172557	0.318257	Unchanged
C17orf61	0.778921	0.00856073	Unchanged
C17orf62	1.48683	0.00212862	Unchanged
C17orf63	-0.416794	0.0849699	Unchanged
C17orf64	-0.00462756	0.653667	Unchanged
C17orf65	0.00212072	0.457738	Unchanged
C17orf66	0.00205195	0.156787	Unchanged
C17orf67	-0.000911247	0.666619	Unchanged
C17orf69	-1.97328	2.55129e-05	Underexpressed
C17orf70	0.0025452	0.457738	Unchanged
C17orf74	2.89823e-06	0.457738	Unchanged
C17orf75	-1.00502	0.00922746	Unchanged
C17orf76-AS1	-0.159155	0.468377	Unchanged
C17orf77	0.0030924	0.326872	Unchanged
C17orf78	0	1	Unchanged
C17orf79	-0.104286	0.834089	Unchanged
C17orf80	-0.0479208	0.419991	Unchanged
C17orf81	0.160994	0.457738	Unchanged
C17orf82	0	1	Unchanged
C17orf85	-0.654445	7.64722e-05	Underexpressed
C17orf90	0.699096	0.0010936	Unchanged
C17orf96	-0.358719	0.0610594	Unchanged
C17orf97	0.269126	0.0559363	Unchanged
C17orf98	0	1	Unchanged
C17orf99	0	1	Unchanged
C18orf1	-0.311359	0.0461873	Unchanged
C18orf21	0.6015	0.0332916	Unchanged
C18orf25	-0.0101123	0.644036	Unchanged
C18orf34	0.0492729	0.0131327	Unchanged
C18orf54	-0.153705	0.471282	Unchanged
C18orf56	0.114106	0.180976	Unchanged
C18orf62	-0.0407319	0.401281	Unchanged
C18orf8	-0.458459	0.00443326	Unchanged
C19orf10	0.300116	0.355214	Unchanged
C19orf12	-0.357758	0.0924069	Unchanged
C19orf18	-0.370637	0.341813	Unchanged
C19orf21	0.00189836	0.457738	Unchanged
C19orf25	-0.0104946	0.704654	Unchanged
C19orf26	0	1	Unchanged
C19orf29	-0.02578	0.588802	Unchanged
C19orf33	0.0937582	0.0694422	Unchanged
C19orf40	-0.073259	0.451756	Unchanged
C19orf42	1.40008	0.000197727	Unchanged
C19orf43	-0.186183	0.457551	Unchanged
C19orf44	0	1	Unchanged
C19orf45	0	1	Unchanged
C19orf46	-2.36609	0.0833624	Unchanged
C19orf47	-0.260592	0.296004	Unchanged
C19orf48	0.0100945	1	Unchanged
C19orf52	0.0472764	0.092747	Unchanged
C19orf53	1.04063	0.000673885	Unchanged
C19orf54	0.653861	0.00427964	Unchanged
C19orf55	0.00299838	0.457738	Unchanged
C19orf57	-0.00161623	0.472044	Unchanged
C19orf59	0.00328071	0.319283	Unchanged
C19orf6	-0.128469	0.351123	Unchanged
C19orf60	-0.451212	0.162102	Unchanged
C19orf63	1.44399	0.00109039	Unchanged
C19orf66	0.68657	0.10221	Unchanged
C19orf69	3.5142e-05	0.457738	Unchanged
C19orf70	0.674715	0.0106902	Unchanged
C19orf73	-0.00514742	0.504156	Unchanged
C19orf75	0	1	Unchanged
C19orf77	0.00195749	1	Unchanged
C19orf80	0	1	Unchanged
C1D	1.02015	0.051026	Unchanged
C1GALT1	-0.18001	0.340699	Unchanged
C1GALT1C1	1.52057	0.000753691	Unchanged
C1orf100	0	1	Unchanged
C1orf101	0.0335308	0.200782	Unchanged
C1orf105	0	1	Unchanged
C1orf109	0.554768	0.00587215	Unchanged
C1orf110	0.000526632	0.457738	Unchanged
C1orf111	0	1	Unchanged
C1orf112	0.15581	0.242297	Unchanged
C1orf114	-0.293191	0.0492826	Unchanged
C1orf115	-1.99035	3.89346e-05	Underexpressed
C1orf116	0	1	Unchanged
C1orf122	0.315953	0.13255	Unchanged
C1orf123	0.9297	0.00100201	Unchanged
C1orf124	1.6086	0.00182257	Unchanged
C1orf126	-0.406667	0.106704	Unchanged
C1orf127	0	1	Unchanged
C1orf129	0	1	Unchanged
C1orf131	0.293068	0.00348537	Unchanged
C1orf133	0.0162334	1	Unchanged
C1orf135	-5.05697e-05	0.480444	Unchanged
C1orf144	0.270793	0.00621621	Unchanged
C1orf150	-0.0452923	0.411947	Unchanged
C1orf158	0.000992466	0.277649	Unchanged
C1orf159	-0.0942079	0.481577	Unchanged
C1orf162	4.7642	4.77511e-06	Overexpressed
C1orf168	0	1	Unchanged
C1orf170	-0.275083	0.078356	Unchanged
C1orf172	-0.0484815	0.480444	Unchanged
C1orf173	-0.883085	0.20104	Unchanged
C1orf174	0.0356614	1	Unchanged
C1orf177	0	1	Unchanged
C1orf180	8.38852e-06	0.457738	Unchanged
C1orf182	0.0363109	0.194589	Unchanged
C1orf186	0.00709638	0.701841	Unchanged
C1orf187	-1.50984	0.272869	Unchanged
C1orf192	-0.620178	0.647804	Unchanged
C1orf194	-0.555877	0.426751	Unchanged
C1orf198	1.6297	0.000213187	Unchanged
C1orf200	-0.0757544	0.455709	Unchanged
C1orf201	-0.861951	0.0280021	Unchanged
C1orf204	-0.4752	0.0982136	Unchanged
C1orf21	0.732594	0.032663	Unchanged
C1orf212	0.421362	0.0453704	Unchanged
C1orf216	0.593545	0.243995	Unchanged
C1orf220	-0.0393215	0.390796	Unchanged
C1orf222	-1.39101e-05	0.480444	Unchanged
C1orf227	0	1	Unchanged
C1orf228	0	1	Unchanged
C1orf27	0.201587	0.38101	Unchanged
C1orf31	0.198452	0.277803	Unchanged
C1orf35	-1.15722	0.00974875	Unchanged
C1orf38	2.56482	1.66307e-06	Overexpressed
C1orf43	0.00949878	1	Unchanged
C1orf50	0.537125	0.0479047	Unchanged
C1orf51	-0.854114	0.143208	Unchanged
C1orf52	-0.989087	0.0020251	Unchanged
C1orf53	0.0957127	0.0985927	Unchanged
C1orf54	1.78623	2.95205e-05	Overexpressed
C1orf55	0.264431	0.0207068	Unchanged
C1orf56	0.0664632	0.118796	Unchanged
C1orf61	0.11166	0.615734	Unchanged
C1orf63	-1.03418	0.0121158	Unchanged
C1orf64	-0.632814	0.0694628	Unchanged
C1orf65	-0.721914	0.0809422	Unchanged
C1orf68	0.00244852	0.388385	Unchanged
C1orf74	-0.391136	0.128684	Unchanged
C1orf85	2.06404	1.23684e-21	Overexpressed
C1orf86	0	1	Unchanged
C1orf87	0.755334	0.00169037	Unchanged
C1orf88	3.02408	0.00853817	Unchanged
C1orf9	0.394521	0.170937	Unchanged
C1orf94	-0.0824201	0.589558	Unchanged
C1orf95	-0.92468	0.122575	Unchanged
C1orf96	-0.0265088	0.795009	Unchanged
C1orf98	0	1	Unchanged
C1QA	4.58409	9.42831e-06	Overexpressed
C1QB	5.39079	8.82614e-05	Overexpressed
C1QBP	0.0461198	0.822018	Unchanged
C1QC	4.50408	0.00028191	Unchanged
C1QL1	4.5691	5.20993e-11	Overexpressed
C1QTNF1	0.171185	0.0251847	Unchanged
C1QTNF2	0.0991102	0.193131	Unchanged
C1QTNF3	-1.99254	1.51546e-06	Underexpressed
C1QTNF4	-4.73986	9.34542e-15	Underexpressed
C1QTNF6	0	1	Unchanged
C1QTNF7	0.0278594	0.0795951	Unchanged
C1RL	1.21319	0.00077178	Unchanged
C1S	2.69955	6.52378e-25	Overexpressed
C2	0.79249	1.54737e-05	Overexpressed
C20orf11	-0.229807	0.0587216	Unchanged
C20orf111	-0.104499	0.519437	Unchanged
C20orf112	-0.749353	0.00195841	Unchanged
C20orf118	0	1	Unchanged
C20orf132	-0.00106873	0.426689	Unchanged
C20orf144	0	1	Unchanged
C20orf151	-0.173494	0.381998	Unchanged
C20orf152	0	1	Unchanged
C20orf160	-1.04308	0.0358024	Unchanged
C20orf166	0.0569137	0.39815	Unchanged
C20orf166-AS1	0.0280732	0.423647	Unchanged
C20orf173	0	1	Unchanged
C20orf194	-0.0284769	1	Unchanged
C20orf195	0	1	Unchanged
C20orf196	0.0148211	0.0930346	Unchanged
C20orf197	0.147809	0.0461905	Unchanged
C20orf20	-0.0477979	0.896085	Unchanged
C20orf201	0.0362263	0.236158	Unchanged
C20orf202	0.00221206	0.107657	Unchanged
C20orf203	-0.0215226	0.457738	Unchanged
C20orf26	0	1	Unchanged
C20orf27	0.0416218	0.26691	Unchanged
C20orf3	-0.63587	0.161101	Unchanged
C20orf4	0.623807	0.0141119	Unchanged
C20orf43	0.79483	0.000965017	Unchanged
C20orf7	-0.784042	0.00220555	Unchanged
C20orf72	1.26463	0.03531	Unchanged
C20orf78	0.00130754	0.371637	Unchanged
C20orf79	0	1	Unchanged
C20orf85	-0.000314086	0.480444	Unchanged
C20orf94	-0.605308	0.319581	Unchanged
C20orf96	-0.00497186	0.485757	Unchanged
C21orf128	0	1	Unchanged
C21orf2	-0.501221	0.107501	Unchanged
[truncated: 14,974 more rows]

## Sheet: AS_II
Gene	MeanLogRatio_Tumor_vs_Normal	QValue	ExpressionState
A1BG	0.0592618	0.245133	Unchanged
A1CF	-0.00236271	0.811798	Unchanged
A2LD1	0.0253486	0.719986	Unchanged
A2M	1.39689	4.37167e-08	Overexpressed
A2ML1	-0.0309421	0.652464	Unchanged
A4GALT	0.0134254	0.739201	Unchanged
A4GNT	0	1	Unchanged
AAAS	0.6068	0.015918	Unchanged
AACS	-2.60172	2.91413e-11	Underexpressed
AADAC	0	1	Unchanged
AADACL2	0	1	Unchanged
AADAT	-0.257065	0.2545	Unchanged
AAED1	2.219	1.0102e-09	Overexpressed
AAGAB	-0.808489	2.54669e-06	Underexpressed
AAK1	-2.66756	4.7752e-17	Underexpressed
AAMP	0.263039	0.0807506	Unchanged
AANAT	0.00125861	0.643155	Unchanged
AARS	-0.298126	0.0351956	Unchanged
AARS2	0.0947653	0.365372	Unchanged
AASDH	0.801124	9.72558e-05	Overexpressed
AASDHPPT	-0.621528	0.000582732	Unchanged
AASS	2.07281	8.09899e-06	Overexpressed
AATF	0.962331	8.54213e-09	Overexpressed
AATK	-2.11643	1.76166e-06	Underexpressed
ABAT	-0.287696	0.576778	Unchanged
ABCA1	3.35012	3.00478e-15	Overexpressed
ABCA12	0	1	Unchanged
ABCA13	0	1	Unchanged
ABCA2	-2.20743	4.83426e-05	Underexpressed
ABCA3	-0.290341	0.284612	Unchanged
ABCA4	0	1	Unchanged
ABCA5	-2.90154	1.61932e-07	Underexpressed
ABCA6	0.318823	0.404442	Unchanged
ABCA7	0.170229	0.442532	Unchanged
ABCA8	-1.33759	0.0287636	Unchanged
ABCA9	-0.939048	0.0128719	Unchanged
ABCB1	-0.909053	0.00240056	Unchanged
ABCB10	-0.3412	0.338254	Unchanged
ABCB11	0	1	Unchanged
ABCB4	0.0100086	0.275863	Unchanged
ABCB5	0	1	Unchanged
ABCB6	0.131505	0.510261	Unchanged
ABCB7	2.03344	2.97704e-09	Overexpressed
ABCB8	0.00096527	1	Unchanged
ABCB9	-1.53923	1.38255e-09	Underexpressed
ABCC1	1.00357	0.00604461	Unchanged
ABCC10	0.0852436	0.813033	Unchanged
ABCC11	-0.0246568	0.625961	Unchanged
ABCC12	-0.00160122	0.217619	Unchanged
ABCC2	-0.00216679	0.48045	Unchanged
ABCC3	0.735239	0.0136318	Unchanged
ABCC4	0.492931	0.0132989	Unchanged
ABCC5	-0.749385	0.00322262	Unchanged
ABCC6	0	1	Unchanged
ABCC8	-0.904951	7.26377e-05	Underexpressed
ABCC9	0.0454609	0.47038	Unchanged
ABCD1	0.252188	0.564402	Unchanged
ABCD2	-0.550776	0.00301059	Unchanged
ABCD3	0.72513	0.000671259	Unchanged
ABCD4	0.298808	0.00666448	Unchanged
ABCE1	-0.103954	0.426916	Unchanged
ABCF1	0.510386	0.000633333	Unchanged
ABCF2	0.0266124	0.28255	Unchanged
ABCF3	-0.0501523	0.0914386	Unchanged
ABCG1	0.751709	0.00166452	Unchanged
ABCG2	0.0827284	0.899319	Unchanged
ABCG4	-1.25653	2.73666e-07	Underexpressed
ABCG5	0	1	Unchanged
ABCG8	0.00438361	0.524417	Unchanged
ABHD1	-0.00366789	0.584069	Unchanged
ABHD10	-0.524562	0.00919591	Unchanged
ABHD11	0.117717	0.406051	Unchanged
ABHD12	0.08001	0.770723	Unchanged
ABHD12B	-0.172464	0.169967	Unchanged
ABHD13	-0.79834	0.000119353	Unchanged
ABHD14B	1.17689	3.73179e-05	Overexpressed
ABHD15	0.225794	0.0325792	Unchanged
ABHD16A	-0.222183	0.0835453	Unchanged
ABHD16B	0	1	Unchanged
ABHD2	0.58117	0.117337	Unchanged
ABHD3	1.18704	0.000106499	Unchanged
ABHD4	1.79685	2.49554e-08	Overexpressed
ABHD5	1.19068	2.25808e-07	Overexpressed
ABHD6	-0.47557	0.122548	Unchanged
ABHD8	-1.06339	3.75911e-07	Underexpressed
ABI1	0.299177	0.14969	Unchanged
ABI2	-0.367775	0.0266859	Unchanged
ABI3	0.371489	0.041711	Unchanged
ABI3BP	3.35129	0.000108359	Unchanged
ABL1	1.01482	5.10713e-07	Overexpressed
ABL2	0.106635	0.49374	Unchanged
ABLIM1	0.395971	0.0476528	Unchanged
ABLIM2	-1.25433	1.10691e-08	Underexpressed
ABLIM3	0.279938	0.5674	Unchanged
ABO	0	1	Unchanged
ABP1	0.0475086	0.473484	Unchanged
ABR	-1.08882	7.03319e-05	Underexpressed
ABRA	0	1	Unchanged
ABRACL	-1.09897	0.0336022	Unchanged
ABT1	0.538091	0.0458357	Unchanged
ABTB1	-1.43713	6.09301e-06	Underexpressed
ABTB2	0	1	Unchanged
AC000036.5	-2.9494	1.88834e-06	Underexpressed
AC000068.5	-0.335913	0.0622348	Unchanged
AC002115.6	0.418239	3.95775e-05	Overexpressed
AC002472.13	0	1	Unchanged
AC002472.8	0.0335276	0.373507	Unchanged
AC002994.1	0.0275086	0.402402	Unchanged
AC003958.6	-0.0212534	0.523546	Unchanged
AC004381.6	0.207897	0.37453	Unchanged
AC004696.1	-0.636659	0.0585397	Unchanged
AC004790.1	0	1	Unchanged
AC004790.2	0	1	Unchanged
AC004837.3	0.780379	0.00695191	Unchanged
AC005037.3	1.91689	0.000624292	Unchanged
AC005280.1	-1.73137	0.000208857	Unchanged
AC005726.6	-0.650302	0.133644	Unchanged
AC006024.4	-0.00190939	1	Unchanged
AC006293.3	0.0294321	1	Unchanged
AC006465.3	-0.251423	0.285542	Unchanged
AC007383.6	-0.363848	0.00764716	Unchanged
AC007621.1	-0.228216	0.584277	Unchanged
AC008073.5	1.08629	1.16164e-07	Overexpressed
AC008073.6	0.0160116	0.928075	Unchanged
AC008738.1	-0.109582	0.470205	Unchanged
AC008746.9	0.00104852	0.888666	Unchanged
AC009041.1	0	1	Unchanged
AC009365.3	-0.00114018	1	Unchanged
AC010170.1	-1.72094	0.0134491	Unchanged
AC010325.1	-0.0405226	0.813883	Unchanged
AC010336.1	-2.22769	1.37186e-05	Underexpressed
AC011467.1	-0.398429	0.403888	Unchanged
AC011484.1	-4.55352	2.50665e-13	Underexpressed
AC011498.1	0.146222	0.237969	Unchanged
AC012652.1	-0.444064	0.00110611	Unchanged
AC013442.1	0.653109	0.000752593	Unchanged
AC013461.1	0.601648	0.0535702	Unchanged
AC016683.6	-1.2116	0.00147614	Unchanged
AC016722.1	-0.0642675	0.463049	Unchanged
AC016757.3	-0.0312428	0.0967043	Unchanged
AC017048.3	0.927242	0.173092	Unchanged
AC018720.10	-0.0189358	1	Unchanged
AC018880.1	-0.0483561	0.509039	Unchanged
AC021066.1	-0.115461	0.0221201	Unchanged
AC021593.1	0.0945648	0.537939	Unchanged
AC022007.5	0.0901467	0.100747	Unchanged
AC022098.1	-0.257141	0.256936	Unchanged
AC022415.1	0.191432	0.197755	Unchanged
AC022532.1	0	1	Unchanged
AC024575.1	-0.689862	0.0138097	Unchanged
AC024940.1	0	1	Unchanged
AC025171.1	1.14336	0.0111696	Unchanged
AC025335.1	-0.33088	0.0346624	Unchanged
AC034193.5	0.140035	0.589377	Unchanged
AC063977.1	0	1	Unchanged
AC068538.2	-1.29869	1.57345e-06	Underexpressed
AC069154.2	0.0621481	0.542133	Unchanged
AC069257.9	0	1	Unchanged
AC073072.5	-0.00643443	0.420465	Unchanged
AC073621.1	0.538031	0.015195	Unchanged
AC073871.2	-0.717257	0.00125783	Unchanged
AC074286.1	0.233608	0.077062	Unchanged
AC078802.1	0	1	Unchanged
AC079305.10	0.866177	5.23547e-08	Overexpressed
AC079586.1	0	1	Unchanged
AC084018.1	0.427215	0.0398316	Unchanged
AC084851.1	0.421314	0.427738	Unchanged
AC087650.2	0	1	Unchanged
AC090625.1	-0.329377	0.182972	Unchanged
AC091172.1	0.412369	0.0986457	Unchanged
AC092327.1	0	1	Unchanged
AC092329.1	0.155152	0.745147	Unchanged
AC092535.1	0.0827856	0.252108	Unchanged
AC092653.5	0	1	Unchanged
AC093726.6	0.1108	0.104103	Unchanged
AC100793.1	0.00688361	0.503656	Unchanged
AC100793.2	0.0148368	0.932157	Unchanged
AC103810.2	0.0513686	0.868102	Unchanged
AC104389.28	0	1	Unchanged
AC104654.1	-0.0389259	1	Unchanged
AC108142.1	0	1	Unchanged
AC110619.2	-0.0829433	0.254224	Unchanged
AC110781.3	0	1	Unchanged
AC114737.4	0.0180497	0.564614	Unchanged
AC114947.1	-0.601932	0.165483	Unchanged
AC117834.1	-0.31464	0.061773	Unchanged
AC124309.1	-1.18818	0.00120847	Unchanged
AC126544.2	0.0225364	0.587347	Unchanged
AC131097.4	-0.0013099	0.146089	Unchanged
AC135352.1	-0.39769	0.0328939	Unchanged
AC136932.1	0	1	Unchanged
ACAA1	0.515588	0.0003922	Unchanged
ACAA2	-0.241406	0.0935478	Unchanged
ACACA	-0.640861	0.000423735	Unchanged
ACACB	-0.138692	0.445111	Unchanged
ACAD10	0	1	Unchanged
ACAD8	0.241703	0.327258	Unchanged
ACAD9	-0.228764	0.0906766	Unchanged
ACADL	0.0462586	0.473594	Unchanged
ACADM	0.0421527	0.87541	Unchanged
ACADS	0.0546773	0.518236	Unchanged
ACADSB	-1.43588	5.26456e-05	Underexpressed
ACADVL	0.34846	0.113659	Unchanged
ACAN	0.586635	0.0836878	Unchanged
ACAP1	-0.0157237	0.946616	Unchanged
ACAP2	0.678551	3.12896e-05	Overexpressed
ACAP3	-0.373974	0.261228	Unchanged
ACAT1	0.193501	0.124954	Unchanged
ACAT2	-0.674624	0.0175787	Unchanged
ACBD3	0.417799	0.000193619	Unchanged
ACBD4	0.365034	0.101615	Unchanged
ACBD5	0.374563	0.0872402	Unchanged
ACBD6	0.25017	0.128377	Unchanged
ACCS	0.160634	0.231512	Unchanged
ACD	0.260439	0.168487	Unchanged
ACE	0.00938361	0.266794	Unchanged
ACE2	0	1	Unchanged
ACER1	0.0955154	0.73789	Unchanged
ACER3	0.122354	0.560573	Unchanged
ACHE	-0.418111	0.260208	Unchanged
ACIN1	0.502935	0.000748407	Unchanged
ACLY	0.531309	0.00476697	Unchanged
ACMSD	0	1	Unchanged
ACN9	0.668719	0.274708	Unchanged
ACO1	0.376943	0.106562	Unchanged
ACO2	-0.685079	0.00570847	Unchanged
ACOT11	-0.0635114	0.561228	Unchanged
ACOT12	0.0749194	0.13449	Unchanged
ACOT13	-0.169482	0.496085	Unchanged
ACOT4	-1.94858	7.97643e-06	Underexpressed
ACOT6	-0.00191086	0.268152	Unchanged
ACOT7	-2.5675	3.9475e-12	Underexpressed
ACOT8	-1.06062	1.6581e-05	Underexpressed
ACOT9	0.616108	0.045135	Unchanged
ACOX1	0.656598	7.45563e-05	Overexpressed
ACOX2	0.785311	0.0349451	Unchanged
ACOX3	0.243346	0.132434	Unchanged
ACOXL	-0.111861	0.649003	Unchanged
ACP1	-0.527045	0.0180748	Unchanged
ACP2	0.109032	0.703912	Unchanged
ACP5	1.07034	0.25041	Unchanged
ACP6	0.967361	0.0120274	Unchanged
ACPL2	1.25784	0.00486913	Unchanged
ACPP	0	1	Unchanged
ACPT	-0.012962	0.992302	Unchanged
ACRBP	0.00313361	0.545544	Unchanged
ACRC	-0.194496	0.601606	Unchanged
ACRV1	-0.00679019	0.76432	Unchanged
ACSBG1	-1.15723	0.025414	Unchanged
ACSBG2	0.0455326	0.428658	Unchanged
ACSF2	0.187851	0.329607	Unchanged
ACSF3	0.00622629	0.390763	Unchanged
ACSL1	-0.106324	0.837862	Unchanged
ACSL3	-0.911013	0.000275145	Unchanged
ACSL5	0.108157	0.783959	Unchanged
ACSL6	-3.10698	0.000132676	Unchanged
ACSM1	0	1	Unchanged
ACSM3	0	1	Unchanged
ACSM5	2.76341	0.000104612	Unchanged
ACSS1	0.110922	0.625986	Unchanged
ACSS2	-0.449415	0.0113668	Unchanged
ACSS3	0.307923	0.281089	Unchanged
ACTA1	-0.175318	0.0228891	Unchanged
ACTA2	0.511234	0.347522	Unchanged
ACTB	0.668106	4.97943e-06	Overexpressed
ACTC1	0.22189	0.42103	Unchanged
ACTG1	0.341135	5.71907e-06	Overexpressed
ACTG2	1.18698	0.107184	Unchanged
ACTL10	0.138428	0.362072	Unchanged
ACTL6A	2.72696	4.08431e-09	Overexpressed
ACTL6B	-4.36951	2.296e-12	Underexpressed
ACTL7A	0	1	Unchanged
ACTL7B	0	1	Unchanged
ACTL8	0.0100086	0.492906	Unchanged
ACTL9	-0.000384501	1	Unchanged
ACTN1	-0.359293	0.576649	Unchanged
ACTN2	-2.1995	2.39299e-05	Underexpressed
ACTN4	0.516024	0.0943496	Unchanged
ACTR10	-0.974134	3.63543e-07	Underexpressed
ACTR1A	-0.649853	3.8534e-06	Underexpressed
ACTR1B	-0.914637	1.44058e-10	Underexpressed
ACTR2	0.0333466	0.865019	Unchanged
ACTR3	0.448211	0.0108202	Unchanged
ACTR3B	-2.77774	9.13509e-09	Underexpressed
ACTR5	0.0186431	0.883995	Unchanged
ACTR6	-0.342799	0.165377	Unchanged
ACTR8	0.213007	0.0073132	Unchanged
ACTRT2	0.0787586	0.471855	Unchanged
ACVR1	0.456334	0.088605	Unchanged
ACVR1B	-0.692715	2.75079e-06	Underexpressed
ACVR1C	-4.12769	7.16234e-11	Underexpressed
ACVR2A	-1.31616	1.77577e-05	Underexpressed
ACVR2B	0.393877	0.108169	Unchanged
ACVRL1	0.276875	0.427625	Unchanged
ACY3	-0.101855	0.523686	Unchanged
ACYP1	-1.25072	7.8906e-07	Underexpressed
ACYP2	-0.545921	0.0351741	Unchanged
ADA	-0.0510329	0.926788	Unchanged
ADAD1	0.0609472	0.518566	Unchanged
ADAD2	-0.934388	0.000776055	Unchanged
ADAL	-0.0673356	0.19268	Unchanged
ADAM10	0.215101	0.556974	Unchanged
ADAM11	-2.71597	6.80299e-14	Underexpressed
ADAM12	0.0942892	0.385006	Unchanged
ADAM15	0.133735	0.492213	Unchanged
ADAM17	0.885669	6.67354e-06	Overexpressed
ADAM18	0	1	Unchanged
ADAM19	-0.454195	0.289277	Unchanged
ADAM2	0	1	Unchanged
ADAM20	-0.00617422	0.907051	Unchanged
ADAM21	0.00473795	1	Unchanged
ADAM22	0.0918862	0.202508	Unchanged
ADAM23	-2.61097	6.9056e-08	Underexpressed
ADAM28	1.1072	0.00155176	Unchanged
ADAM29	0	1	Unchanged
ADAM30	-0.00243489	0.319079	Unchanged
ADAM32	0.104332	0.276128	Unchanged
ADAM33	0.101751	0.450384	Unchanged
ADAM3A	0.00333659	0.589077	Unchanged
ADAM5P	-0.00940268	0.626504	Unchanged
ADAM7	0	1	Unchanged
ADAM8	0.00325701	0.0529143	Unchanged
ADAM9	1.92421	2.07816e-06	Overexpressed
ADAMDEC1	0.694384	0.114668	Unchanged
ADAMTS1	-1.77868	0.00305274	Unchanged
ADAMTS10	-0.0134071	0.952182	Unchanged
ADAMTS12	-0.00847225	0.423234	Unchanged
ADAMTS13	-0.00786781	0.547325	Unchanged
ADAMTS14	0.320907	0.27187	Unchanged
ADAMTS15	0.471259	0.156724	Unchanged
ADAMTS16	-0.0377187	0.450469	Unchanged
ADAMTS17	0.00125861	0.499933	Unchanged
ADAMTS18	-0.0308928	0.971254	Unchanged
ADAMTS19	-0.236929	0.167127	Unchanged
ADAMTS2	0.513759	0.273839	Unchanged
ADAMTS20	0	1	Unchanged
ADAMTS3	-1.06232	0.0445817	Unchanged
ADAMTS5	1.08894	0.00919383	Unchanged
ADAMTS6	0.391595	0.0627196	Unchanged
ADAMTS8	-1.7421	1.80965e-07	Underexpressed
ADAMTS9	1.3658	0.00119906	Unchanged
ADAMTSL1	0.124384	0.377508	Unchanged
ADAMTSL2	0.0077512	1	Unchanged
ADAMTSL3	0.121052	0.3007	Unchanged
ADAMTSL4	0.15203	0.444144	Unchanged
ADAMTSL5	-0.00601406	0.354923	Unchanged
ADAP1	-2.69482	5.45321e-09	Underexpressed
ADAP2	2.30152	6.14672e-05	Overexpressed
ADAR	0.223586	0.120287	Unchanged
ADARB1	-0.415305	0.00167808	Unchanged
ADARB2	0.00730952	1	Unchanged
ADAT1	0.157866	0.448373	Unchanged
ADAT2	0.0904256	0.437986	Unchanged
ADAT3	0.0348139	0.342814	Unchanged
ADC	-1.21792	1.35464e-05	Underexpressed
ADCK1	-0.665873	0.000678126	Unchanged
ADCK2	-0.305045	0.0406296	Unchanged
ADCK3	0.300885	0.0434139	Unchanged
ADCK4	0.417118	4.86627e-05	Overexpressed
ADCK5	-0.0878429	0.112389	Unchanged
ADCY1	-2.64342	2.37501e-14	Underexpressed
ADCY10	-0.0104104	0.276663	Unchanged
ADCY2	-0.0710563	0.907051	Unchanged
ADCY3	-0.878803	2.12154e-08	Underexpressed
ADCY4	0.364743	0.428502	Unchanged
ADCY5	-2.6518	6.71674e-16	Underexpressed
ADCY6	-0.0906196	0.56506	Unchanged
ADCY7	0.823307	0.0017992	Unchanged
ADCY8	0.920424	0.213948	Unchanged
ADCY9	-0.270364	0.00270507	Unchanged
ADCYAP1	-0.712078	7.67738e-05	Underexpressed
ADCYAP1R1	1.11388	0.0434713	Unchanged
ADD1	-0.0148021	0.99635	Unchanged
ADD2	0.154826	0.555685	Unchanged
ADD3	0.163985	0.547689	Unchanged
ADGB	0.132428	0.188993	Unchanged
ADH1A	0.0412586	0.473965	Unchanged
ADH1B	0.0412586	0.473965	Unchanged
ADH4	0	1	Unchanged
ADH5	0.479563	0.000259044	Unchanged
ADH6	0	1	Unchanged
ADH7	0	1	Unchanged
ADHFE1	-0.242723	0.678767	Unchanged
ADI1	0.323476	0.211308	Unchanged
ADIG	-0.0153979	0.866947	Unchanged
ADIPOQ	0	1	Unchanged
ADIPOR1	-0.190515	0.0887217	Unchanged
ADIPOR2	0.295589	0.472609	Unchanged
ADK	0.927798	0.000626576	Unchanged
ADM	-0.0517283	1	Unchanged
ADM2	-0.0306631	0.507294	Unchanged
ADNP	0.393619	0.0094735	Unchanged
ADNP2	0.157601	0.499265	Unchanged
ADO	-0.263129	0.166839	Unchanged
ADORA1	-0.968604	0.00274165	Unchanged
ADORA2A	0.037084	0.64692	Unchanged
ADORA2B	-1.11496	1.45087e-05	Underexpressed
ADORA3	2.23029	0.000193101	Unchanged
ADPGK	0.504274	0.00277122	Unchanged
ADPRH	0.0944579	0.295587	Unchanged
ADPRHL1	-0.0675784	0.537869	Unchanged
ADPRHL2	0.39019	0.0345221	Unchanged
ADRA1A	-0.00232788	0.310648	Unchanged
ADRA1B	-0.00555314	0.297365	Unchanged
ADRA1D	-0.0135036	0.0957935	Unchanged
ADRA2A	-1.54818	0.0208134	Unchanged
ADRA2B	0	1	Unchanged
ADRA2C	-0.379489	0.0210116	Unchanged
ADRB1	-2.58431	2.51568e-09	Underexpressed
ADRB2	0.628222	0.1384	Unchanged
ADRB3	0	1	Unchanged
ADRBK1	-0.491282	0.0322247	Unchanged
ADRBK2	-0.911884	0.000651799	Unchanged
ADRM1	0.0676414	0.679378	Unchanged
ADSS	-1.21414	5.72355e-05	Underexpressed
ADSSL1	0.0674206	0.98135	Unchanged
ADTRP	-0.309332	0.0352251	Unchanged
AEBP1	2.70502	0.000108656	Unchanged
AEBP2	0.103049	0.330683	Unchanged
AEN	0.429712	0.0190321	Unchanged
AES	-0.699537	0.00489666	Unchanged
AFAP1	0.497949	0.0619334	Unchanged
AFAP1L1	0.285634	0.361305	Unchanged
AFAP1L2	-0.651741	0.228889	Unchanged
AFF1	0.00914545	0.147275	Unchanged
AFF2	-0.00485726	0.142357	Unchanged
AFF3	0.0660484	0.542484	Unchanged
AFF4	0.212682	0.0714116	Unchanged
AFG3L2	-0.76624	1.67772e-08	Underexpressed
AFM	-0.00384669	0.382357	Unchanged
AFMID	-0.0393424	0.507679	Unchanged
AFP	0.00313361	0.545544	Unchanged
AFTPH	-0.643829	7.92122e-09	Underexpressed
AGA	0.435599	0.215772	Unchanged
AGAP1	-1.27929	0.0116952	Unchanged
AGAP11	0	1	Unchanged
AGAP2	-2.40824	2.11807e-10	Underexpressed
AGAP3	-1.43072	8.10586e-09	Underexpressed
AGBL2	0.331259	0.470205	Unchanged
AGBL3	0.00556561	0.712474	Unchanged
AGBL5	0.287007	0.075541	Unchanged
AGER	0	1	Unchanged
AGFG1	0.115734	0.369199	Unchanged
AGFG2	0.435281	0.0443336	Unchanged
AGGF1	0.0336007	0.847296	Unchanged
AGK	-0.576938	0.0347139	Unchanged
AGL	-0.364267	0.047978	Unchanged
AGMAT	-0.761705	0.00912689	Unchanged
AGPAT1	-0.287881	0.0705885	Unchanged
AGPAT2	0.170989	0.277026	Unchanged
AGPAT3	-0.258865	0.031489	Unchanged
AGPAT4	-1.69173	4.4881e-05	Underexpressed
AGPAT5	1.50226	5.46683e-06	Overexpressed
AGPAT6	0.112176	0.0701192	Unchanged
AGPAT9	0.0290703	1	Unchanged
AGPHD1	0.00546481	0.949103	Unchanged
AGPS	0.385592	0.0160946	Unchanged
AGR2	-0.0290997	0.457732	Unchanged
AGR3	0.298249	0.471251	Unchanged
AGRN	0.23363	0.0264702	Unchanged
AGRP	-0.00810511	0.442982	Unchanged
AGT	0.417564	0.40791	Unchanged
AGTPBP1	-1.7584	1.0285e-06	Underexpressed
AGTR1	0.0493836	0.473208	Unchanged
AGTR2	0	1	Unchanged
AGTRAP	2.82108	9.33518e-09	Overexpressed
AGXT	0	1	Unchanged
AGXT2	-0.008237	0.432227	Unchanged
AGXT2L1	-2.54984	0.0476683	Unchanged
AGXT2L2	0.991152	1.07507e-05	Overexpressed
AHCTF1	0.0724097	0.835649	Unchanged
AHCY	0.468233	0.00729978	Unchanged
AHCYL1	0.599009	0.0825457	Unchanged
AHCYL2	0.303864	0.385654	Unchanged
AHDC1	-0.111844	0.102959	Unchanged
AHI1	-0.760891	1.04781e-06	Underexpressed
AHNAK	0.67686	0.00495242	Unchanged
AHNAK2	-0.562906	0.0091685	Unchanged
AHR	0.44691	0.463357	Unchanged
AHRR	-0.0225993	0.99846	Unchanged
AHSA1	-0.424504	0.0010079	Unchanged
AHSA2	0.229882	0.563632	Unchanged
AHSG	-0.0018335	0.257245	Unchanged
AHSP	0.0381336	0.474292	Unchanged
AICDA	0	1	Unchanged
AIF1	1.22707	0.000766862	Unchanged
AIF1L	-0.319959	0.435015	Unchanged
AIFM1	0.0177998	0.994324	Unchanged
AIFM2	0.0527099	0.205346	Unchanged
AIFM3	-3.00295	3.35039e-18	Underexpressed
AIG1	-0.353199	0.0639822	Unchanged
AIM1	2.13327	0.0219981	Unchanged
AIM1L	0.0100086	0.38347	Unchanged
AIM2	0.222593	0.156897	Unchanged
AIMP1	0.71387	0.000244777	Unchanged
AIMP2	0.769252	8.55684e-06	Overexpressed
AIP	0.133806	0.497366	Unchanged
AIPL1	0	1	Unchanged
AIRE	0.0888844	0.402544	Unchanged
AJAP1	-0.0287812	0.13626	Unchanged
AJUBA	0.653254	0.0322247	Unchanged
AK1	-0.108579	0.757894	Unchanged
AK2	1.25669	3.9701e-08	Overexpressed
AK3	0.51257	0.00657197	Unchanged
AK4	-1.14837	0.020252	Unchanged
AK5	-5.34128	2.17494e-08	Underexpressed
AK7	-0.000532163	0.957582	Unchanged
AK8	0.00161332	1	Unchanged
AKAP1	0.127913	0.539282	Unchanged
AKAP10	0.143282	0.154034	Unchanged
AKAP11	-1.21141	1.88418e-08	Underexpressed
AKAP12	-1.88467	0.00015321	Unchanged
AKAP13	1.23601	2.2974e-05	Overexpressed
AKAP14	0.288103	0.490875	Unchanged
AKAP17A	0.362453	0.0333309	Unchanged
AKAP3	0.154284	0.346676	Unchanged
AKAP4	0	1	Unchanged
AKAP5	-1.22085	3.50135e-05	Underexpressed
AKAP6	-0.272247	0.269483	Unchanged
AKAP7	0.160822	0.5022	Unchanged
AKAP8	0.179308	0.129306	Unchanged
AKAP8L	0.569421	0.00196018	Unchanged
AKAP9	-0.00085469	1	Unchanged
AKD1	0.229454	0.21128	Unchanged
AKIP1	0.387448	0.0284359	Unchanged
AKIRIN1	0.0524927	0.819955	Unchanged
AKIRIN2	-0.105245	0.552178	Unchanged
AKNA	1.83829	4.59433e-06	Overexpressed
AKNAD1	0.105953	0.480265	Unchanged
AKR1A1	0.987013	1.32982e-07	Overexpressed
AKR1B1	0.678334	4.66888e-07	Overexpressed
AKR1B10	0.294777	0.391468	Unchanged
AKR1C1	0.255222	0.736317	Unchanged
AKR1C2	0.0763527	0.592541	Unchanged
AKR1C3	2.76092	1.55291e-05	Overexpressed
AKR1C4	0.00063361	0.750109	Unchanged
AKR1D1	0.396259	0.469969	Unchanged
AKR1E2	0	1	Unchanged
AKR7A2	0.750937	0.000177815	Unchanged
AKR7A3	0.156608	0.355135	Unchanged
AKT1	0.632633	9.04228e-05	Overexpressed
AKT1S1	0.0318795	0.856863	Unchanged
AKT2	0.0733169	0.0848882	Unchanged
AKT3	-0.721204	0.000556752	Unchanged
AKTIP	-0.834767	6.68508e-05	Underexpressed
AL136419.1	-0.35489	0.371589	Unchanged
AL353997.5	-0.668898	0.00137863	Unchanged
AL358813.2	0.317557	0.143821	Unchanged
AL359392.1	-0.00331933	0.366267	Unchanged
AL359736.1	-0.0230199	0.46751	Unchanged
AL513013.1	-0.00194613	0.818709	Unchanged
ALAD	-0.362195	0.0337664	Unchanged
ALAS1	-0.851353	5.47902e-05	Underexpressed
ALAS2	0	1	Unchanged
ALB	0	1	Unchanged
ALCAM	0.731713	0.00114977	Unchanged
ALDH16A1	0.464943	0.00367944	Unchanged
ALDH18A1	0.952066	4.9401e-08	Overexpressed
ALDH1A1	-1.17089	0.121915	Unchanged
ALDH1A2	-0.0649809	0.524417	Unchanged
ALDH1A3	0.447432	0.626634	Unchanged
ALDH1B1	0.109175	0.16569	Unchanged
ALDH1L1	0.336538	0.547846	Unchanged
ALDH1L2	0.0050315	0.137285	Unchanged
ALDH2	-0.0993817	0.645928	Unchanged
ALDH3A1	0.04768	0.643893	Unchanged
ALDH3A2	1.04273	6.24479e-05	Overexpressed
ALDH3B1	0.539658	0.016686	Unchanged
ALDH3B2	0	1	Unchanged
ALDH4A1	0.894867	0.0107512	Unchanged
ALDH5A1	-0.279514	0.362344	Unchanged
ALDH6A1	-0.23289	0.494052	Unchanged
ALDH7A1	-0.763418	0.122894	Unchanged
ALDH8A1	-2.32593	2.31951e-08	Underexpressed
ALDH9A1	0.646201	0.00175714	Unchanged
ALDOA	-0.616976	0.000373297	Unchanged
ALDOB	0	1	Unchanged
ALDOC	-0.774763	0.115625	Unchanged
ALG1	0.0205792	1	Unchanged
ALG10	0	1	Unchanged
ALG10B	0.413545	0.00742206	Unchanged
ALG12	0.391647	0.0141024	Unchanged
ALG13	0.401838	0.117183	Unchanged
ALG14	0.40156	0.232881	Unchanged
ALG2	0.80734	0.00325989	Unchanged
ALG3	0.516953	0.0196428	Unchanged
ALG5	0.496942	0.00157797	Unchanged
ALG6	0.793007	0.134345	Unchanged
ALG8	0.62608	0.0140402	Unchanged
ALG9	-0.0273189	0.984101	Unchanged
ALK	-0.120989	0.278751	Unchanged
ALKBH1	0.0902506	0.0826334	Unchanged
ALKBH2	1.51917	1.44176e-06	Overexpressed
ALKBH3	0.00971997	1	Unchanged
ALKBH4	0.250511	0.2636	Unchanged
ALKBH5	-0.267811	4.04693e-06	Underexpressed
ALKBH7	0.33774	0.0602158	Unchanged
ALKBH8	0.449179	0.000732871	Unchanged
ALLC	0.00125861	0.643155	Unchanged
ALMS1	0.931808	0.00232417	Unchanged
ALOX12	0	1	Unchanged
ALOX12B	-0.0321247	0.10162	Unchanged
ALOX15	-0.0199325	0.73841	Unchanged
ALOX15B	0.158308	0.321596	Unchanged
ALOX5	1.35922	0.00686572	Unchanged
ALOX5AP	2.52318	0.000445342	Unchanged
ALOXE3	-0.0377732	0.460053	Unchanged
ALPI	0	1	Unchanged
ALPK1	0.470822	0.191535	Unchanged
ALPK2	0.173759	0.469962	Unchanged
ALPK3	0.405009	0.361614	Unchanged
ALPL	-0.0703874	0.540435	Unchanged
ALPP	0	1	Unchanged
ALPPL2	-0.00529735	0.869648	Unchanged
ALS2	-0.620654	4.61275e-05	Underexpressed
ALS2CL	-0.0335932	0.292898	Unchanged
ALS2CR11	0	1	Unchanged
ALS2CR12	0.0208507	0.515044	Unchanged
ALS2CR8	0.446016	0.283099	Unchanged
ALX1	0	1	Unchanged
ALX3	0.168382	0.457743	Unchanged
ALX4	0	1	Unchanged
ALYREF	1.00301	3.02251e-05	Overexpressed
AMBN	-0.0611553	0.233725	Unchanged
AMBP	0	1	Unchanged
AMBRA1	-0.156509	0.144725	Unchanged
AMD1	-0.779222	0.000444505	Unchanged
AMDHD1	-0.00343388	0.557597	Unchanged
AMDHD2	0.11361	0.110014	Unchanged
AMELX	0	1	Unchanged
AMELY	0	1	Unchanged
AMFR	0.453774	0.403271	Unchanged
AMH	0.983093	0.0230658	Unchanged
AMHR2	0.0084628	0.85554	Unchanged
AMICA1	0.735911	0.199895	Unchanged
AMIGO2	-1.95405	0.0216156	Unchanged
AMIGO3	0.0131336	0.486271	Unchanged
AMMECR1	0.22114	0.0594821	Unchanged
AMMECR1L	1.00201	1.79622e-08	Overexpressed
AMN	0.02569	0.527688	Unchanged
AMN1	-2.60247	7.25992e-09	Underexpressed
AMOT	0.20126	0.574389	Unchanged
AMOTL1	0.304632	0.000779744	Unchanged
AMOTL2	0.114765	0.808594	Unchanged
AMPD1	0	1	Unchanged
AMPD2	-0.604713	0.000894545	Unchanged
AMPD3	-0.0293372	0.960769	Unchanged
AMPH	-4.12963	9.6263e-07	Underexpressed
AMT	-0.40671	0.31367	Unchanged
AMZ1	-0.00786022	0.518566	Unchanged
AMZ2	-0.0962109	0.605542	Unchanged
ANAPC10	0.101573	0.526348	Unchanged
ANAPC11	0.153069	0.0242467	Unchanged
ANAPC13	-0.00416282	1	Unchanged
ANAPC16	0.897746	1.05036e-05	Overexpressed
ANAPC2	0.315855	0.0634315	Unchanged
ANAPC4	0.268931	0.0882606	Unchanged
ANAPC5	-0.309719	0.0500291	Unchanged
ANAPC7	-0.240892	0.043309	Unchanged
ANG	0.241992	0.128648	Unchanged
ANGEL1	0.501148	0.000177162	Unchanged
ANGEL2	-0.152327	0.294013	Unchanged
ANGPT1	0.043512	0.931298	Unchanged
ANGPT2	1.84011	0.0307931	Unchanged
ANGPT4	0	1	Unchanged
ANGPTL1	0.120009	0.348758	Unchanged
ANGPTL2	3.02538	7.5835e-07	Overexpressed
ANGPTL3	8.60962e-06	1	Unchanged
ANGPTL4	-0.47288	0.00751754	Unchanged
ANGPTL6	0.0731336	0.281859	Unchanged
ANGPTL7	0	1	Unchanged
ANK1	-0.171883	0.0870367	Unchanged
ANK2	-1.51215	8.94371e-05	Underexpressed
ANK3	-2.96491	1.92167e-20	Underexpressed
ANKAR	0	1	Unchanged
ANKDD1A	-1.50252	0.000408007	Unchanged
ANKFN1	1.50038	0.00829354	Unchanged
ANKFY1	1.39745	4.42986e-08	Overexpressed
ANKH	-1.09629	6.60183e-07	Underexpressed
ANKHD1	0.324034	0.0345319	Unchanged
ANKIB1	0.767415	0.00367601	Unchanged
ANKLE1	0.0487586	0.161683	Unchanged
ANKLE2	-0.0901824	0.483337	Unchanged
ANKMY1	0.0017972	0.71134	Unchanged
ANKMY2	-0.989057	1.96949e-06	Underexpressed
ANKRA2	0.352798	0.112456	Unchanged
ANKRD1	0.0840927	0.613648	Unchanged
ANKRD10	0.993096	0.000968895	Unchanged
ANKRD11	0.306845	0.127934	Unchanged
ANKRD12	-0.31717	0.134165	Unchanged
ANKRD13A	0.873571	4.60028e-05	Overexpressed
ANKRD13B	-0.391582	0.177847	Unchanged
ANKRD13C	-0.862099	3.08016e-05	Underexpressed
ANKRD13D	-0.0233805	0.702558	Unchanged
ANKRD16	0.286854	0.286388	Unchanged
ANKRD17	-0.106549	0.366267	Unchanged
ANKRD18A	0.000573289	0.783346	Unchanged
ANKRD2	-0.454158	0.0380567	Unchanged
ANKRD22	1.13953	0.0151505	Unchanged
ANKRD23	-0.0297859	0.675023	Unchanged
ANKRD24	0	1	Unchanged
ANKRD26	-0.880004	3.86081e-06	Underexpressed
ANKRD27	-0.589879	0.000756235	Unchanged
ANKRD28	0.229948	0.26584	Unchanged
ANKRD29	-3.92678	5.59563e-11	Underexpressed
ANKRD30A	0	1	Unchanged
ANKRD30B	-0.0878293	0.167096	Unchanged
ANKRD31	-0.0350964	0.372274	Unchanged
ANKRD32	-1.99791	7.56312e-07	Underexpressed
ANKRD33	-0.00451261	0.967286	Unchanged
ANKRD33B	-2.77152	3.1227e-13	Underexpressed
ANKRD34A	-5.13632	4.37752e-17	Underexpressed
ANKRD35	-0.571148	0.330923	Unchanged
ANKRD37	-1.13208	0.00140629	Unchanged
ANKRD39	-1.23809	2.13777e-05	Underexpressed
ANKRD40	-0.0897575	0.615632	Unchanged
ANKRD44	0.646244	5.21588e-05	Overexpressed
ANKRD45	0.187188	0.493372	Unchanged
ANKRD46	-0.743913	0.00832311	Unchanged
ANKRD49	0.314927	0.0374164	Unchanged
ANKRD5	0.0720394	0.619004	Unchanged
ANKRD50	-0.591474	0.00334471	Unchanged
ANKRD52	-0.337788	0.0297017	Unchanged
ANKRD53	-0.0156212	1	Unchanged
ANKRD54	-0.346711	0.00166763	Unchanged
ANKRD55	-0.403292	0.0137575	Unchanged
ANKRD6	0.294306	0.413191	Unchanged
ANKRD60	-0.0232043	0.454975	Unchanged
ANKRD7	0.0143836	0.484512	Unchanged
ANKRD9	-1.89266	2.96814e-05	Underexpressed
ANKS1A	-0.0350161	0.853993	Unchanged
ANKS1B	-2.97709	3.75746e-06	Underexpressed
ANKS3	0.0957154	0.0554818	Unchanged
ANKS4B	0.00750861	0.321604	Unchanged
ANKS6	0	1	Unchanged
ANKUB1	0	1	Unchanged
ANKZF1	0.417844	0.0109794	Unchanged
ANLN	-2.52753	0.0125449	Unchanged
ANO1	0.251884	0.290171	Unchanged
ANO10	-0.0796841	0.655646	Unchanged
ANO2	0.261469	0.371368	Unchanged
ANO3	-7.11135	4.17832e-21	Underexpressed
ANO4	-3.07041	3.49154e-12	Underexpressed
ANO5	-3.45475	2.02711e-09	Underexpressed
ANO6	2.38197	5.9938e-08	Overexpressed
ANO7	8.60962e-06	1	Unchanged
ANO8	0.533008	0.0934541	Unchanged
ANO9	0.0262586	0.476893	Unchanged
ANP32A	0.0517423	0.809574	Unchanged
ANP32B	1.14251	2.37795e-07	Overexpressed
ANP32D	-0.00365342	1	Unchanged
ANP32E	0.080541	0.60874	Unchanged
ANPEP	0.524105	0.501295	Unchanged
ANTXR1	1.64072	2.55553e-10	Overexpressed
ANTXR2	0.695925	0.00867761	Unchanged
ANXA1	2.75136	0.0020364	Unchanged
ANXA10	0	1	Unchanged
ANXA11	-1.18268	0.00137864	Unchanged
ANXA13	0	1	Unchanged
ANXA2	2.90959	2.09352e-06	Overexpressed
ANXA2P3	0.450634	0.034395	Unchanged
ANXA2R	0.665522	0.16733	Unchanged
ANXA3	-0.461816	0.433417	Unchanged
ANXA4	0.800817	0.0742923	Unchanged
ANXA5	1.8302	7.8196e-09	Overexpressed
ANXA6	-0.329051	0.069311	Unchanged
ANXA7	-0.347072	0.0344013	Unchanged
ANXA9	0	1	Unchanged
AOAH	1.80859	0.000681616	Unchanged
AOC2	-0.00304383	0.473597	Unchanged
AOC3	0.612569	0.339428	Unchanged
AOX1	0.000100616	1	Unchanged
AP000318.2	0.398606	0.109906	Unchanged
AP000345.1	8.60962e-06	1	Unchanged
AP000679.2	0.00750861	0.50062	Unchanged
AP001053.11	0.175096	0.281378	Unchanged
AP001266.1	0.0273685	0.60971	Unchanged
AP006621.1	-0.0256622	0.375928	Unchanged
AP1AR	-0.626564	0.0604034	Unchanged
AP1B1	0.619353	0.000209464	Unchanged
AP1G1	-0.0157565	0.961093	Unchanged
AP1G2	-0.453382	0.00197149	Unchanged
AP1M1	-0.126248	0.420109	Unchanged
AP1M2	0	1	Unchanged
AP1S1	-1.52349	5.56399e-07	Underexpressed
AP1S2	0.308151	0.152027	Unchanged
AP1S3	0	1	Unchanged
AP2A1	-1.0626	6.21871e-07	Underexpressed
AP2A2	-1.08724	2.00891e-06	Underexpressed
AP2B1	-0.280831	0.0385235	Unchanged
AP2M1	-0.755795	3.21193e-06	Underexpressed
AP2S1	-0.46603	0.0453955	Unchanged
AP3B1	0.627621	5.35646e-06	Overexpressed
AP3B2	-4.22425	2.42081e-07	Underexpressed
AP3D1	-0.0155317	0.866188	Unchanged
AP3M1	0.894958	5.26868e-06	Overexpressed
AP3M2	-2.0956	1.48206e-10	Underexpressed
AP4B1	-0.439324	0.0403531	Unchanged
AP4E1	0.0378131	0.414926	Unchanged
AP4M1	0.199181	0.408796	Unchanged
AP4S1	-0.767874	1.17096e-05	Underexpressed
AP5M1	-0.316636	0.035516	Unchanged
AP5S1	0.354257	0.122987	Unchanged
APAF1	0.0445646	0.229113	Unchanged
APBA1	-2.83069	4.7891e-14	Underexpressed
APBA2	-1.09066	0.00159552	Unchanged
APBA3	0.450235	0.000223827	Unchanged
APBB1	-1.62789	1.0557e-07	Underexpressed
APBB1IP	1.64769	2.78126e-05	Overexpressed
APBB2	0.405802	0.238935	Unchanged
APBB3	-0.667704	6.99407e-06	Underexpressed
APC	-0.527373	0.0570265	Unchanged
APC2	0.495581	0.016369	Unchanged
APCDD1	0.232646	0.577579	Unchanged
APCDD1L	0.213181	0.224919	Unchanged
APCS	-0.00827305	0.589541	Unchanged
APEH	0.156842	0.598686	Unchanged
APEX1	0.727431	2.8535e-05	Overexpressed
APEX2	0.482597	0.00549356	Unchanged
APH1A	1.30452	1.83346e-09	Overexpressed
APH1B	0.408641	0.000744571	Unchanged
API5	-0.416293	0.0150225	Unchanged
APITD1	0.0951604	0.890282	Unchanged
APLF	0.00125861	0.499933	Unchanged
APLN	0.858276	0.0413015	Unchanged
APLNR	1.13536	0.024119	Unchanged
APLP1	-2.29524	0.000333245	Unchanged
APLP2	-0.127984	0.414832	Unchanged
APOA1	0.0281617	0.609982	Unchanged
APOA1BP	0.25614	0.127638	Unchanged
APOA2	0	1	Unchanged
APOA4	0.0224821	0.843641	Unchanged
APOA5	0	1	Unchanged
APOB	0	1	Unchanged
APOBEC1	-0.00194851	0.272724	Unchanged
APOBEC2	0.094368	0.443217	Unchanged
APOBEC3A	0.474835	0.38164	Unchanged
APOBEC3B	0.814847	0.0699314	Unchanged
APOBEC3F	0.0237586	0.367969	Unchanged
APOBEC4	0.00313361	0.545544	Unchanged
APOBR	0.138933	0.251304	Unchanged
APOC1	4.04675	3.81743e-11	Overexpressed
APOC3	0.135294	0.628817	Unchanged
APOD	-0.408717	0.359807	Unchanged
APOE	1.82706	1.76078e-05	Overexpressed
APOF	-0.00921474	0.435865	Unchanged
APOH	-0.00416757	0.944288	Unchanged
APOL1	0.511168	0.184211	Unchanged
APOL2	0.358149	0.0709963	Unchanged
APOL3	1.09762	0.0195783	Unchanged
APOL4	0.288953	0.0195702	Unchanged
APOL5	0	1	Unchanged
APOL6	0.843187	0.00242964	Unchanged
APOLD1	-0.210167	0.605536	Unchanged
APOM	0.970454	0.000247095	Unchanged
APOO	-1.17326	0.000336778	Unchanged
APOOL	-0.347992	0.010548	Unchanged
APP	-0.370947	0.0143752	Unchanged
APPBP2	-0.11045	0.469908	Unchanged
APPL1	0.176359	0.325836	Unchanged
APPL2	1.34584	2.41343e-06	Overexpressed
APRT	1.35559	2.63569e-05	Overexpressed
APTX	0.0886503	0.605542	Unchanged
AQP10	0	1	Unchanged
AQP11	-0.480305	0.00129871	Unchanged
AQP2	0.0247235	0.593412	Unchanged
AQP3	-0.779523	0.0220407	Unchanged
AQP4	0.336615	0.391375	Unchanged
AQP5	-0.0163149	0.675952	Unchanged
AQP6	-0.00453339	0.216726	Unchanged
AQP7	0.128833	0.27889	Unchanged
AQP8	0.0127183	0.612124	Unchanged
AQP9	0.340825	0.423745	Unchanged
AQR	0.88833	1.42014e-08	Overexpressed
AR	0.912351	0.0240277	Unchanged
ARAF	0.709471	8.37671e-05	Overexpressed
ARAP1	1.00926	8.42318e-06	Overexpressed
ARAP2	-0.601816	0.123108	Unchanged
ARAP3	0.243021	0.314866	Unchanged
ARC	0.802352	0.165483	Unchanged
ARCN1	0.0859172	0.441599	Unchanged
ARF1	-0.22776	0.1062	Unchanged
ARF3	-1.80019	7.09391e-09	Underexpressed
ARF4	0.654095	0.00019495	Unchanged
ARF5	-0.475149	0.0131246	Unchanged
ARF6	0.25542	0.0738143	Unchanged
ARFGAP1	0.473731	0.0060402	Unchanged
ARFGAP2	-0.321814	0.13244	Unchanged
ARFGEF1	-0.140412	0.408812	Unchanged
ARFGEF2	-0.828831	1.50489e-07	Underexpressed
ARFIP1	0.942001	5.10896e-06	Overexpressed
ARFIP2	-0.603431	0.000495767	Unchanged
ARFRP1	-0.122285	0.224217	Unchanged
ARG1	-0.020612	0.337347	Unchanged
ARG2	-0.292237	0.246496	Unchanged
ARGLU1	0.048104	0.861666	Unchanged
ARHGAP1	0.209907	0.157203	Unchanged
ARHGAP10	0.895372	0.000286523	Unchanged
ARHGAP11A	0.0368836	0.47441	Unchanged
ARHGAP11B	0.0368836	0.47441	Unchanged
ARHGAP12	1.29429	2.58467e-05	Overexpressed
ARHGAP15	0.986234	0.0148583	Unchanged
ARHGAP17	1.21163	1.37056e-06	Overexpressed
ARHGAP18	2.06597	0.000180962	Unchanged
ARHGAP19	0.984232	1.56071e-05	Overexpressed
ARHGAP20	-1.29568	0.000121834	Unchanged
ARHGAP21	0.345479	0.359073	Unchanged
ARHGAP22	-0.0987486	0.784368	Unchanged
ARHGAP24	0.788781	0.00851079	Unchanged
ARHGAP25	1.25717	0.0236231	Unchanged
ARHGAP26	-0.731188	0.000131793	Unchanged
ARHGAP28	0.0350086	0.469789	Unchanged
ARHGAP29	-1.11951	0.036534	Unchanged
ARHGAP30	0.832196	0.0053907	Unchanged
ARHGAP31	1.81712	7.24831e-09	Overexpressed
ARHGAP32	-1.96091	4.92901e-05	Underexpressed
ARHGAP33	-0.23646	0.00816411	Unchanged
ARHGAP35	-0.307015	0.038302	Unchanged
ARHGAP36	0.665018	0.617597	Unchanged
ARHGAP39	-0.587024	0.172032	Unchanged
ARHGAP4	1.28598	0.00946889	Unchanged
ARHGAP44	-4.69567	4.37752e-17	Underexpressed
ARHGAP5	-0.596427	0.0169424	Unchanged
ARHGAP6	-0.0431121	0.748899	Unchanged
ARHGAP9	1.15414	0.0100043	Unchanged
ARHGDIA	-0.00187598	1	Unchanged
ARHGDIB	2.04721	2.63523e-06	Overexpressed
ARHGEF1	0.368931	0.0437722	Unchanged
ARHGEF10	-0.215338	0.732755	Unchanged
ARHGEF10L	1.76183	7.27309e-07	Overexpressed
ARHGEF11	-0.696357	2.35382e-05	Underexpressed
ARHGEF12	-0.634721	1.57274e-09	Underexpressed
ARHGEF15	0.199408	0.361544	Unchanged
ARHGEF16	0.0314119	0.755313	Unchanged
ARHGEF17	-0.104241	0.683362	Unchanged
ARHGEF18	0.240839	0.0941815	Unchanged
ARHGEF19	-0.00504979	0.470132	Unchanged
ARHGEF2	-0.263856	0.0407909	Unchanged
ARHGEF26	1.56155	0.000234211	Unchanged
ARHGEF3	-1.0282	2.43396e-06	Underexpressed
ARHGEF37	-0.152203	0.470205	Unchanged
ARHGEF4	-1.30449	0.0152827	Unchanged
ARHGEF40	1.8974	4.69268e-12	Overexpressed
ARHGEF5	0.00503023	0.469855	Unchanged
ARHGEF6	2.05602	5.39352e-11	Overexpressed
ARHGEF7	-1.3971	0.000689542	Unchanged
ARHGEF9	-1.61439	7.9577e-09	Underexpressed
ARID1A	0.298215	0.107483	Unchanged
ARID1B	-0.169701	0.277741	Unchanged
ARID2	0.723591	0.000767461	Unchanged
ARID3A	0.116389	0.367194	Unchanged
ARID4A	-0.421384	0.0678127	Unchanged
ARID4B	-0.0438703	0.675138	Unchanged
ARID5A	0.924536	0.0143868	Unchanged
ARID5B	0.0323252	0.466724	Unchanged
ARIH1	-0.328775	0.0518034	Unchanged
ARIH2	-0.0467783	0.839833	Unchanged
ARL1	-0.569091	0.000554408	Unchanged
ARL10	-0.110483	0.23334	Unchanged
ARL11	8.60962e-06	1	Unchanged
ARL13B	1.65873	7.5489e-05	Overexpressed
ARL14	0	1	Unchanged
ARL15	-0.673942	0.0307188	Unchanged
ARL16	0.161385	0.0299181	Unchanged
ARL2	-0.47083	0.0421002	Unchanged
ARL2BP	0.618245	0.000657592	Unchanged
ARL3	-0.28389	0.149658	Unchanged
ARL4C	-0.505199	0.486271	Unchanged
ARL4D	-0.450916	0.000185059	Unchanged
ARL5A	0.527212	2.41849e-05	Overexpressed
ARL5B	0.0962586	0.132898	Unchanged
ARL6	-1.44814	9.22277e-06	Underexpressed
ARL6IP1	-0.440748	0.000244084	Unchanged
ARL6IP4	0.0717234	0.558834	Unchanged
ARL6IP5	-0.0682788	0.676798	Unchanged
ARL6IP6	1.40321	1.24168e-08	Overexpressed
ARL8A	-0.350271	0.00156762	Unchanged
ARL8B	-0.830855	6.2996e-05	Underexpressed
ARL9	0.0818836	0.471855	Unchanged
ARMC1	-0.264002	0.0498519	Unchanged
ARMC10	-0.0158459	1	Unchanged
ARMC12	0.239217	0.0912438	Unchanged
ARMC2	-0.00747373	1	Unchanged
ARMC3	0.360634	0.469379	Unchanged
ARMC4	0.131759	0.482898	Unchanged
ARMC5	0.149456	0.385649	Unchanged
ARMC6	-0.017585	0.989263	Unchanged
ARMC7	0.0796681	0.390786	Unchanged
ARMC8	-0.795537	0.000382799	Unchanged
ARMC9	-0.256382	0.00298107	Unchanged
ARMCX1	0.0212011	0.977456	Unchanged
ARMCX2	-0.291296	0.191322	Unchanged
ARMCX3	0.112776	0.360889	Unchanged
ARMCX5	-0.999347	0.00406096	Unchanged
ARNT	0.133438	0.0388561	Unchanged
ARNT2	-1.57513	0.00409028	Unchanged
ARNTL	-1.06591	0.000818807	Unchanged
ARNTL2	0.000793225	1	Unchanged
ARPC1B	2.12236	3.31377e-06	Overexpressed
ARPC2	0.266018	0.0954711	Unchanged
ARPC5	0.63169	0.00627108	Unchanged
ARPC5L	-1.31771	5.44541e-10	Underexpressed
ARPP19	-1.29869	1.57345e-06	Underexpressed
ARPP21	-5.21637	1.88273e-22	Underexpressed
ARR3	-0.166987	0.364619	Unchanged
ARRB1	-1.69081	9.06382e-06	Underexpressed
ARRB2	0.387561	0.0588451	Unchanged
ARRDC1	0.187441	0.451574	Unchanged
ARRDC2	0.0746164	0.908075	Unchanged
ARRDC3	0.85042	2.39299e-05	Overexpressed
ARRDC4	0.706871	0.0352909	Unchanged
ARSA	0.0843825	0.347631	Unchanged
ARSB	0.0125086	0.487243	Unchanged
ARSD	0.280144	0.170025	Unchanged
ARSE	0.0975086	0.464619	Unchanged
ARSF	-0.0127296	0.435865	Unchanged
ARSG	0.0278858	0.373808	Unchanged
ARSI	0	1	Unchanged
ARSJ	0.634299	0.215877	Unchanged
ARSK	1.01722	0.0243872	Unchanged
ART1	-0.00922061	0.435865	Unchanged
ART3	-3.24036	9.44297e-08	Underexpressed
ART4	0.022171	0.758746	Unchanged
ART5	-0.122281	0.192186	Unchanged
ARTN	0.0280612	0.621991	Unchanged
ARV1	-0.537433	0.00551127	Unchanged
ARVCF	0.115196	0.111217	Unchanged
ARX	-3.72946	2.45868e-06	Underexpressed
ASAH1	0.918282	2.31304e-09	Overexpressed
ASAP1	0.532794	0.000942399	Unchanged
ASAP2	-0.482961	0.130164	Unchanged
ASAP3	1.40931	8.78279e-06	Overexpressed
ASB1	-0.78409	0.000940989	Unchanged
ASB10	0	1	Unchanged
ASB11	0	1	Unchanged
ASB12	-0.358668	0.314105	Unchanged
ASB13	0.0652137	0.888666	Unchanged
ASB15	0	1	Unchanged
ASB16	0.040267	0.0865341	Unchanged
ASB17	8.60962e-06	1	Unchanged
ASB2	-0.00565836	0.532774	Unchanged
ASB3	0.472678	0.171078	Unchanged
ASB4	0	1	Unchanged
ASB5	0.245105	0.483297	Unchanged
ASB6	-0.0752721	0.414023	Unchanged
ASB7	-0.108433	0.21042	Unchanged
ASB8	-0.159114	0.0693789	Unchanged
ASB9	0.0651784	0.519143	Unchanged
ASCC1	0.549263	0.00794631	Unchanged
ASCC2	1.09776	4.56103e-07	Overexpressed
ASCC3	0.983799	5.69659e-07	Overexpressed
ASCL1	2.29934	0.000446752	Unchanged
ASCL2	0	1	Unchanged
ASCL3	0	1	Unchanged
ASF1A	0.752352	0.00329609	Unchanged
ASF1B	0.110508	0.335052	Unchanged
ASGR1	0.0175086	0.48134	Unchanged
ASGR2	0.284448	0.244306	Unchanged
ASH1L	-0.18136	0.149893	Unchanged
ASH2L	-0.243741	0.0842556	Unchanged
ASIC1	0.157194	0.834465	Unchanged
ASIC2	-3.53537	1.83291e-16	Underexpressed
ASIC3	-0.0303306	1	Unchanged
ASIC4	1.41273	0.00298297	Unchanged
ASIP	0	1	Unchanged
ASL	0.0360722	0.725907	Unchanged
ASMT	0	1	Unchanged
ASMTL	0.126431	0.706464	Unchanged
ASNA1	0.263544	0.272724	Unchanged
ASNS	-1.20159	6.84633e-06	Underexpressed
ASNSD1	0.164778	0.13811	Unchanged
ASPA	-3.467	0.00125858	Unchanged
ASPDH	-0.285389	0.00464622	Unchanged
ASPG	0	1	Unchanged
ASPH	0.406022	0.00473757	Unchanged
ASPHD1	-3.65253	7.72549e-07	Underexpressed
ASPHD2	-3.34028	5.0047e-15	Underexpressed
ASPM	0.40265	0.148914	Unchanged
ASPN	0.705393	0.264536	Unchanged
ASPSCR1	0.42456	0.0764951	Unchanged
ASRGL1	-1.07775	0.000876693	Unchanged
ASS1	-1.50778	0.00341933	Unchanged
ASTE1	0.604626	0.015624	Unchanged
ASTN1	-1.33412	0.0414663	Unchanged
ASTN2	0.80641	0.00877411	Unchanged
ASUN	1.08901	1.20653e-05	Overexpressed
ASXL1	0.560066	0.000373297	Unchanged
ASXL2	0.421637	0.0150573	Unchanged
ASXL3	-0.173547	0.698588	Unchanged
ASZ1	0	1	Unchanged
ATAD1	-0.852704	0.0252591	Unchanged
ATAD2	0.943998	0.0050563	Unchanged
ATAD2B	0.820624	3.92254e-05	Overexpressed
ATAD3A	0.501543	0.000130996	Unchanged
ATAD3B	0.0241482	0.921781	Unchanged
ATAD3C	0.254629	0.0366331	Unchanged
ATAD5	0.0941058	0.0478962	Unchanged
ATAT1	0.222443	0.199949	Unchanged
ATCAY	-1.61751	0.000967655	Unchanged
ATE1	-0.0069269	1	Unchanged
ATF1	0.658797	0.00702413	Unchanged
ATF2	-0.0142147	1	Unchanged
ATF3	1.38825	0.00100417	Unchanged
ATF5	0.349972	0.196042	Unchanged
ATF6	0.259326	0.0520019	Unchanged
ATF6B	0	1	Unchanged
ATF7	0.0638717	0.0228124	Unchanged
ATF7IP	1.7984	1.45359e-05	Overexpressed
ATF7IP2	-2.17001	1.73504e-06	Underexpressed
ATG10	-0.0376177	0.604591	Unchanged
ATG12	0.35463	0.00884712	Unchanged
ATG13	-0.351184	0.00396523	Unchanged
ATG14	0.0328391	0.971364	Unchanged
ATG16L1	-0.159275	0.00526715	Unchanged
ATG16L2	0.629549	0.0149104	Unchanged
ATG2A	0.377297	0.0125589	Unchanged
ATG2B	-0.490523	8.77905e-06	Underexpressed
ATG3	0.281427	0.0339338	Unchanged
ATG4A	0.371289	0.0659499	Unchanged
ATG4B	0.0104955	1	Unchanged
ATG4C	-0.541231	0.0735347	Unchanged
ATG4D	0.00483584	1	Unchanged
ATG5	-0.279632	0.189416	Unchanged
ATG7	0.0412998	0.641881	Unchanged
ATG9A	-0.588044	0.000266983	Unchanged
ATG9B	0.328357	0.493372	Unchanged
ATHL1	0.566893	0.0656314	Unchanged
ATIC	0.268809	0.170323	Unchanged
ATL1	-2.57585	4.0745e-10	Underexpressed
ATL2	-0.950139	3.47711e-08	Underexpressed
ATL3	0.00750861	0.362145	Unchanged
ATM	1.46682	3.22967e-05	Overexpressed
ATMIN	-0.585905	0.000423927	Unchanged
ATN1	0.13985	0.539234	Unchanged
ATOH1	-0.00732021	0.965887	Unchanged
ATOH7	-1.29784	9.26948e-06	Underexpressed
ATOH8	1.52558	0.000499372	Unchanged
ATOX1	0.198098	0.346676	Unchanged
ATP10A	0.114912	0.600363	Unchanged
ATP10B	-0.765415	0.0178862	Unchanged
ATP10D	2.20519	3.80848e-07	Overexpressed
ATP11A	0.0566042	0.285895	Unchanged
ATP11B	-0.0269887	0.90136	Unchanged
ATP11C	0.150725	0.154792	Unchanged
ATP12A	0	1	Unchanged
ATP13A1	1.11939	0.000145329	Unchanged
ATP13A2	-1.52638	6.79564e-09	Underexpressed
ATP13A3	0.176587	0.277288	Unchanged
ATP13A4	0.708988	0.0158183	Unchanged
ATP13A5	0.0156336	0.469686	Unchanged
ATP1A1	-0.974633	2.44065e-05	Underexpressed
ATP1A1OS	0.0318081	0.337564	Unchanged
ATP1A2	-1.10823	0.127118	Unchanged
ATP1A3	-3.42219	2.16435e-06	Underexpressed
ATP1A4	0	1	Unchanged
ATP1B1	-1.51892	4.0474e-06	Underexpressed
ATP1B2	-0.592824	0.107545	Unchanged
ATP1B3	0.343431	0.099724	Unchanged
ATP1B4	0	1	Unchanged
ATP2A1	0	1	Unchanged
ATP2A2	-0.775914	5.8834e-06	Underexpressed
ATP2A3	0.00875861	0.495926	Unchanged
ATP2B1	-2.37975	1.99125e-08	Underexpressed
ATP2B2	-3.16065	3.58506e-10	Underexpressed
ATP2B3	-3.07846	1.07001e-10	Underexpressed
ATP2B4	-0.0349069	0.912934	Unchanged
ATP2C1	-1.06225	1.87441e-08	Underexpressed
ATP2C2	-0.0183271	0.107483	Unchanged
ATP4A	-0.00350871	0.287768	Unchanged
ATP4B	0	1	Unchanged
ATP5A1	-0.304511	0.0497682	Unchanged
ATP5B	-0.585953	0.000313603	Unchanged
ATP5C1	-0.150394	0.419582	Unchanged
ATP5D	-0.00446707	1	Unchanged
ATP5F1	-0.0659021	0.601905	Unchanged
ATP5G1	-0.244337	0.274708	Unchanged
ATP5G2	0.586917	0.000137275	Unchanged
ATP5G3	-0.76641	0.000279285	Unchanged
ATP5I	-0.2617	0.0615117	Unchanged
ATP5J	-0.261322	0.00216041	Unchanged
ATP5L	-0.180752	0.0836652	Unchanged
ATP5S	0.384591	0.0798035	Unchanged
ATP5SL	-0.213477	0.0797461	Unchanged
ATP6AP1	-0.566791	0.000307758	Unchanged
ATP6AP1L	-0.119107	0.716959	Unchanged
ATP6AP2	-0.473523	0.00028772	Unchanged
ATP6V0A1	-1.51185	1.54344e-08	Underexpressed
ATP6V0A2	0.307717	0.0143752	Unchanged
ATP6V0A4	-0.000751171	0.000103913	Unchanged
ATP6V0B	-0.604042	0.000826214	Unchanged
ATP6V0C	-0.86011	8.79832e-07	Underexpressed
ATP6V0D1	-0.851741	1.33791e-05	Underexpressed
ATP6V0D2	0.0219857	0.524817	Unchanged
ATP6V0E1	1.76029	2.95279e-12	Overexpressed
ATP6V0E2	-0.436594	0.215318	Unchanged
ATP6V1A	-1.39167	5.7948e-09	Underexpressed
ATP6V1B1	0.208138	0.0152132	Unchanged
ATP6V1B2	-1.44996	2.71438e-09	Underexpressed
ATP6V1C1	-1.49409	8.17868e-13	Underexpressed
ATP6V1C2	0	1	Unchanged
ATP6V1D	-1.38373	7.27301e-09	Underexpressed
ATP6V1E1	-1.51403	1.44247e-10	Underexpressed
ATP6V1F	-0.138592	0.464589	Unchanged
ATP6V1G1	0.341586	0.00029338	Unchanged
ATP6V1G2	-3.22626	7.06259e-05	Underexpressed
ATP6V1G3	0.0543836	0.277989	Unchanged
ATP6V1H	-1.86302	6.71168e-12	Underexpressed
ATP7A	1.06258	5.4443e-06	Overexpressed
ATP7B	-1.06441	5.69339e-05	Underexpressed
ATP8A1	-2.08073	1.35063e-05	Underexpressed
ATP8A2	-3.26708	1.85211e-08	Underexpressed
ATP8B1	0.356202	0.60971	Unchanged
ATP8B2	-0.0128885	1	Unchanged
ATP8B3	0	1	Unchanged
ATP8B4	1.14886	0.0175596	Unchanged
ATP8B5P	0	1	Unchanged
ATP9A	-0.989401	0.00432294	Unchanged
ATP9B	0.0281956	0.81088	Unchanged
ATPAF1	-0.943328	0.0006835	Unchanged
ATPAF1-AS1	0	1	Unchanged
ATPAF2	0.442627	0.0120552	Unchanged
ATPBD4	0.00375861	0.470205	Unchanged
ATPIF1	-0.680179	6.32605e-08	Underexpressed
ATR	-0.344253	0.126953	Unchanged
ATRIP	0.0761202	0.342342	Unchanged
ATRN	-0.488744	1.03223e-06	Underexpressed
ATRNL1	-3.31983	6.29895e-08	Underexpressed
ATRX	-0.367256	0.143503	Unchanged
ATXN1	-0.738399	0.000524038	Unchanged
ATXN10	-0.56698	0.000262458	Unchanged
ATXN2	-0.235254	0.112319	Unchanged
ATXN2L	0.168921	0.220725	Unchanged
ATXN3	-0.0448167	0.825697	Unchanged
ATXN3L	0	1	Unchanged
ATXN7	0.232398	0.136838	Unchanged
ATXN7L1	-0.0461277	0.505837	Unchanged
ATXN7L2	0.0450086	0.202144	Unchanged
ATXN7L3	-1.43198	1.6273e-13	Underexpressed
AUH	-1.74046	7.11513e-08	Underexpressed
AUP1	0.583895	2.03082e-06	Overexpressed
AURKA	0.461131	0.101834	Unchanged
AURKAIP1	-0.0333385	0.827243	Unchanged
AURKB	0.702562	0.113202	Unchanged
AURKC	0.00737851	0.957738	Unchanged
AUTS2	-0.189409	0.320547	Unchanged
AVEN	0.0825772	0.884973	Unchanged
AVIL	0.687477	0.0188221	Unchanged
AVL9	0.0211689	0.856577	Unchanged
AVP	-0.0221503	0.647738	Unchanged
AVPI1	-1.1639	7.81723e-08	Underexpressed
AVPR1A	0	1	Unchanged
AVPR1B	0.0071058	1	Unchanged
AVPR2	0	1	Unchanged
AWAT1	0.00063361	0.750109	Unchanged
AXDND1	0	1	Unchanged
AXIN1	0.0909722	0.0369217	Unchanged
AXIN2	-0.0366124	0.237732	Unchanged
AXL	1.01062	0.000395317	Unchanged
AZGP1	1.94556	0.0293156	Unchanged
AZI1	0	1	Unchanged
AZI2	-0.0796963	0.529633	Unchanged
AZIN1	-0.079936	0.71246	Unchanged
AZU1	0	1	Unchanged
B2M	0.981909	9.66395e-10	Overexpressed
B3GALNT1	-1.57622	0.000391262	Unchanged
B3GALNT2	0.152675	0.100194	Unchanged
B3GALT1	0	1	Unchanged
B3GALT2	-3.20442	5.55487e-06	Underexpressed
B3GALT4	-0.0452423	0.967773	Unchanged
B3GALT5	0	1	Unchanged
B3GALT6	0.270232	0.0882936	Unchanged
B3GALTL	0.265742	0.483387	Unchanged
B3GAT1	-1.63597	0.00141799	Unchanged
B3GAT3	0.00142511	1	Unchanged
B3GNT1	-0.996882	0.00116764	Unchanged
B3GNT2	-0.996882	0.00116764	Unchanged
B3GNT3	-0.0174819	0.955973	Unchanged
B3GNT4	-1.04213	5.44616e-09	Underexpressed
B3GNT5	0.691447	0.0122575	Unchanged
B3GNT6	0	1	Unchanged
B3GNT7	0.113362	0.476396	Unchanged
B3GNT8	-0.00764678	0.738127	Unchanged
B3GNTL1	-0.0663668	0.540878	Unchanged
B4GALNT1	-0.982989	9.08799e-06	Underexpressed
B4GALNT2	0.147762	0.426466	Unchanged
B4GALNT3	-0.0394564	0.466724	Unchanged
B4GALNT4	-0.338744	0.0716711	Unchanged
B4GALT1	0.165599	0.0563722	Unchanged
B4GALT2	-0.241608	0.184764	Unchanged
B4GALT3	0.0644991	0.299066	Unchanged
B4GALT4	1.02017	2.17653e-05	Overexpressed
B4GALT5	0.36483	0.0355696	Unchanged
B4GALT6	-2.68943	8.39547e-10	Underexpressed
B4GALT7	0.283949	0.000992436	Unchanged
B9D1	-0.587747	0.0767901	Unchanged
B9D2	0.0028609	0.832068	Unchanged
BAALC	0.595389	0.0870704	Unchanged
BAAT	-0.0121342	0.343349	Unchanged
BABAM1	-0.628092	0.00190615	Unchanged
BACE1	-0.604292	0.00315581	Unchanged
BACE2	1.02976	0.0898436	Unchanged
BACH1	0.105911	0.0327915	Unchanged
BACH2	0.40765	0.35729	Unchanged
BAD	0.11229	0.120181	Unchanged
BAG1	-0.0344781	0.883583	Unchanged
BAG2	0.413012	0.315109	Unchanged
BAG3	1.55398	5.95938e-09	Overexpressed
BAG4	-0.71739	4.7739e-05	Underexpressed
BAG5	-0.473554	0.00669101	Unchanged
BAG6	0.290667	0.0209622	Unchanged
BAHD1	0.256483	0.165879	Unchanged
BAI1	0.147412	0.760294	Unchanged
BAI2	-2.27911	6.20104e-05	Underexpressed
BAI3	-2.16363	0.00471934	Unchanged
BAIAP2	-0.872276	1.39476e-05	Underexpressed
BAIAP2L1	0.00375861	0.533213	Unchanged
BAIAP2L2	0.0392507	0.661868	Unchanged
BAIAP3	-1.40487	0.00597189	Unchanged
BAMBI	0.224796	0.766672	Unchanged
BANF1	0.870964	1.07578e-06	Overexpressed
BANF2	0	1	Unchanged
BANK1	0.0334526	0.586276	Unchanged
BANP	0.415786	0.0210491	Unchanged
BAP1	-0.758755	0.000170082	Unchanged
BARD1	2.93012	1.15129e-08	Overexpressed
BARHL1	0	1	Unchanged
BARX1	-0.03258	0.218332	Unchanged
BARX2	0.00509829	1	Unchanged
BASP1	-1.79601	1.5447e-07	Underexpressed
BATF	0.325678	0.164856	Unchanged
BATF2	0.660668	0.167068	Unchanged
BATF3	0.239864	0.587594	Unchanged
BAX	1.29948	0.000316172	Unchanged
BAZ1A	3.51549	1.43732e-10	Overexpressed
BAZ1B	0.311491	0.0601544	Unchanged
BAZ2A	0.192639	0.0202665	Unchanged
BAZ2B	0.821393	0.000801297	Unchanged
BBC3	-0.0803904	0.270208	Unchanged
BBIP1	0.135226	0.496707	Unchanged
BBOX1	1.12444	0.0685207	Unchanged
BBS1	0.097029	0.792865	Unchanged
BBS10	0.454508	0.0240795	Unchanged
BBS12	-0.412844	0.412176	Unchanged
BBS2	0.588749	0.0464923	Unchanged
BBS4	0.29287	0.0607701	Unchanged
BBS5	0.15937	0.76754	Unchanged
BBS7	-2.35807	6.95193e-11	Underexpressed
BBS9	0.401228	0.0833866	Unchanged
BBX	1.53918	1.51227e-07	Overexpressed
BCAM	-0.0521269	0.868248	Unchanged
BCAN	2.79658	0.000295888	Unchanged
BCAP29	-0.599167	0.000204276	Unchanged
BCAP31	0.119021	0.564739	Unchanged
BCAR1	0.092495	0.545544	Unchanged
BCAR3	0.0446834	0.913331	Unchanged
BCAS1	-1.22071	0.0202072	Unchanged
BCAS2	-0.611528	0.000102396	Unchanged
BCAS3	-0.533367	0.000239687	Unchanged
BCAS4	-0.491328	0.000314887	Unchanged
BCAT1	-0.63643	0.255536	Unchanged
BCAT2	0.0358672	0.78905	Unchanged
BCCIP	0.491938	0.0199507	Unchanged
BCDIN3D	0.327229	0.0077671	Unchanged
BCHE	3.30978	0.000118062	Unchanged
BCKDHB	0.277905	0.336488	Unchanged
BCKDK	0.176403	0.420262	Unchanged
BCL10	0.74377	9.81485e-05	Overexpressed
BCL11A	-4.18151	5.58343e-21	Underexpressed
BCL11B	-0.443723	0.00172501	Unchanged
BCL2	0.0377814	0.243612	Unchanged
BCL2A1	3.11589	7.97395e-05	Overexpressed
BCL2L1	0.379219	0.00727664	Unchanged
BCL2L10	-0.00851974	0.433784	Unchanged
BCL2L11	0.148557	0.0371674	Unchanged
BCL2L12	0.208154	0.0622733	Unchanged
BCL2L13	0.245005	0.0272093	Unchanged
BCL2L14	0	1	Unchanged
BCL2L15	0.0026668	0.883995	Unchanged
BCL2L2	-2.0531	1.31355e-13	Underexpressed
BCL3	0.344915	0.174192	Unchanged
BCL6	1.98445	5.18084e-07	Overexpressed
BCL6B	0.202232	0.414217	Unchanged
BCL7A	-0.414969	0.259634	Unchanged
BCL7B	-0.425598	8.93274e-05	Underexpressed
BCL7C	0.829494	0.00111874	Unchanged
BCL9	-0.0311345	0.822775	Unchanged
BCL9L	0.336805	0.00517638	Unchanged
BCLAF1	-0.0857322	0.475612	Unchanged
BCMO1	0.450235	0.0327048	Unchanged
BCO2	0.198466	0.713062	Unchanged
BCOR	-0.173143	0.51843	Unchanged
BCORL1	-0.0138922	0.303681	Unchanged
BCORP1	-0.00335276	0.3674	Unchanged
BCR	-0.299664	0.436545	Unchanged
BCS1L	0.475615	0.0142873	Unchanged
BDH1	-1.37716	1.25023e-06	Underexpressed
BDH2	0.532207	0.0524917	Unchanged
BDKRB1	0.0296468	0.562039	Unchanged
BDKRB2	0.040152	0.745011	Unchanged
BDNF	-3.37173	9.74615e-08	Underexpressed
BDP1	-0.0512087	0.727815	Unchanged
BEAN1	0.091493	0.921541	Unchanged
BECN1	-0.142344	0.23206	Unchanged
BEGAIN	-4.10285	3.79821e-08	Underexpressed
BEND2	0.0319173	0.239901	Unchanged
BEND3	0.382789	0.10577	Unchanged
BEND4	-2.0211	2.82386e-05	Underexpressed
BEND5	-1.1878	0.00116305	Unchanged
BEND6	-1.91103	3.56422e-05	Underexpressed
BEND7	0.239926	0.0494347	Unchanged
BEST1	-0.0612676	0.666432	Unchanged
BEST2	0	1	Unchanged
BEST3	1.35943	0.020583	Unchanged
BEST4	0.203134	0.470401	Unchanged
BET1	0.584986	0.00533331	Unchanged
BET1L	0.294856	0.02315	Unchanged
BEX1	-1.66354	0.01214	Unchanged
BEX2	-2.26752	0.000314634	Unchanged
BEX4	-1.14374	3.96871e-05	Underexpressed
BEX5	-4.86004	4.63061e-06	Underexpressed
BFAR	0.991277	9.00293e-09	Overexpressed
BFSP1	-0.224515	0.311542	Unchanged
BFSP2	0	1	Unchanged
BGN	0.976736	0.128648	Unchanged
BHLHB9	-2.9107	8.70746e-07	Underexpressed
BHLHE22	-0.548616	3.23699e-05	Underexpressed
BHLHE23	0.181438	0.387962	Unchanged
BHLHE40	-1.16201	0.00398747	Unchanged
BHLHE41	0.43889	0.0459275	Unchanged
BHMT	0.0687108	0.511513	Unchanged
BHMT2	-0.0367783	0.860141	Unchanged
BICC1	0.000850789	1	Unchanged
BICD1	-0.116992	0.717113	Unchanged
BICD2	0.0465315	0.665727	Unchanged
BID	1.36731	8.84791e-06	Overexpressed
BIK	0.00813361	0.498043	Unchanged
BIN1	-0.95267	0.000338264	Unchanged
BIN2	0.60076	0.121634	Unchanged
BIN3	0.46169	0.00148758	Unchanged
BIRC2	0.460572	6.68238e-05	Overexpressed
BIRC3	0.156892	0.675527	Unchanged
BIRC5	0.155009	0.304134	Unchanged
BIRC6	-0.0597243	0.724678	Unchanged
BIRC7	0.291773	0.0636243	Unchanged
BIVM	0.54106	0.0754677	Unchanged
BLCAP	-1.18221	2.1995e-07	Underexpressed
BLK	0	1	Unchanged
BLM	0.598407	0.353241	Unchanged
BLMH	0.780709	8.60288e-05	Overexpressed
BLNK	2.01916	0.00191807	Unchanged
BLOC1S1	0.424374	0.0514086	Unchanged
BLOC1S2	-0.629339	0.000435123	Unchanged
BLOC1S3	-0.0229084	0.971916	Unchanged
BLVRA	0.609665	0.00262652	Unchanged
BLVRB	0.124586	0.784877	Unchanged
BLZF1	0.239576	0.112777	Unchanged
BMF	0.561552	0.110677	Unchanged
BMP1	0.369744	0.0044617	Unchanged
BMP10	0	1	Unchanged
BMP15	-0.0080189	0.235775	Unchanged
BMP2	4.45538	4.16465e-06	Overexpressed
BMP2K	1.4323	0.000292453	Unchanged
BMP3	0.0187586	0.480462	Unchanged
BMP4	0.458779	0.344864	Unchanged
BMP5	0.253759	0.470353	Unchanged
BMP6	0.171583	0.649785	Unchanged
BMP7	0.410064	0.420262	Unchanged
BMP8A	0	1	Unchanged
BMP8B	0.00813361	0.340815	Unchanged
BMPER	-2.43657	1.26012e-05	Underexpressed
BMPR1A	1.63586	5.21172e-06	Overexpressed
BMPR1B	0.41527	0.440148	Unchanged
BMPR2	0.0925421	0.608194	Unchanged
BMS1	0.365086	0.0211764	Unchanged
BMX	0.455889	0.450862	Unchanged
BNC1	0	1	Unchanged
BNC2	0.351432	0.332371	Unchanged
BNIP1	0.0779715	0.241132	Unchanged
BNIP2	1.18523	6.502e-08	Overexpressed
BNIP3	-1.07863	7.50556e-07	Underexpressed
BNIP3L	0.351528	0.029642	Unchanged
BNIPL	0	1	Unchanged
BOC	1.98626	9.17022e-06	Overexpressed
BOD1	0.421314	0.000905045	Unchanged
BOD1L	0.106858	0.538113	Unchanged
BOK	-2.18021	0.00100543	Unchanged
BOLA1	0.159419	0.395854	Unchanged
BOLA3	-0.665565	0.0268161	Unchanged
BOLL	0	1	Unchanged
BORA	0.560577	0.0244388	Unchanged
BPGM	0.429802	0.0419699	Unchanged
BPHL	0.147793	0.257152	Unchanged
BPI	-0.130086	0.137396	Unchanged
BPIFA1	0.0198534	0.818205	Unchanged
BPIFA2	0.0047089	1	Unchanged
BPIFA3	0.0918886	0.553937	Unchanged
BPIFA4P	0.168044	0.39365	Unchanged
BPIFB1	0.116259	0.471048	Unchanged
BPIFB2	-0.0164897	0.294027	Unchanged
BPIFB4	-0.00359985	0.375304	Unchanged
BPIFB6	0	1	Unchanged
BPIFC	0	1	Unchanged
BPNT1	0.133207	0.421174	Unchanged
BPTF	0.554067	0.0152728	Unchanged
BRAF	-0.0941527	0.829788	Unchanged
BRAP	0.0144618	0.971254	Unchanged
BRAT1	1.54318	8.82908e-12	Overexpressed
BRCA1	0.162482	0.0712855	Unchanged
BRCA2	0.0950086	0.255536	Unchanged
BRCC3	-0.234218	0.173858	Unchanged
BRD1	0.106473	0.58854	Unchanged
BRD2	0.874171	1.67963e-07	Overexpressed
BRD3	0.494083	0.00588482	Unchanged
BRD4	0.220923	0.200206	Unchanged
BRD7	0.959468	3.42044e-05	Overexpressed
BRD7P3	0	1	Unchanged
BRD8	0.0843897	0.363523	Unchanged
BRD9	-0.0831856	0.550775	Unchanged
BRDT	0	1	Unchanged
BRE	-0.31503	0.0295203	Unchanged
BRF1	0	1	Unchanged
BRF2	-0.449226	0.00738435	Unchanged
BRI3	1.61107	1.09605e-10	Overexpressed
BRIP1	0.20038	0.463898	Unchanged
BRIX1	0.284846	0.399692	Unchanged
BRMS1	0.250164	0.00256946	Unchanged
BRMS1L	-1.07062	1.03631e-06	Underexpressed
BROX	0	1	Unchanged
BRP44	-1.38488	6.86205e-09	Underexpressed
BRP44L	-0.255691	0.210762	Unchanged
BRPF1	0.149013	0.156933	Unchanged
BRPF3	-0.231978	0.00658828	Unchanged
BRS3	0	1	Unchanged
BRSK1	-2.6142	3.64838e-15	Underexpressed
BRSK2	-1.71472	1.95896e-06	Underexpressed
BRWD1	0.304781	0.135502	Unchanged
BRWD3	0.0891928	0.261477	Unchanged
BSDC1	0.0648535	0.640051	Unchanged
BSG	-0.0576395	0.87657	Unchanged
BSN	-5.65726	1.19225e-16	Underexpressed
BSND	-0.0198221	0.292106	Unchanged
BSPRY	-0.0156737	0.471048	Unchanged
BST1	0.0556247	0.472637	Unchanged
BST2	2.26934	0.000361817	Unchanged
BTAF1	0.0684769	0.804693	Unchanged
BTBD1	-0.447533	0.000393988	Unchanged
BTBD10	-2.58049	3.46596e-07	Underexpressed
BTBD11	-1.67122	0.00751542	Unchanged
BTBD16	0	1	Unchanged
BTBD17	1.36458	0.0112526	Unchanged
BTBD2	-0.602367	0.0253943	Unchanged
BTBD3	-1.02667	1.7934e-05	Underexpressed
BTBD6	-1.26594	4.82376e-06	Underexpressed
BTBD7	0.671276	9.47664e-05	Overexpressed
BTBD8	0.0275086	0.476488	Unchanged
BTBD9	-0.607721	0.000125159	Unchanged
BTC	-0.00234142	0.889446	Unchanged
BTD	0.378898	0.151722	Unchanged
BTF3	0.803134	2.12227e-09	Overexpressed
BTF3L4	0.0751246	0.683518	Unchanged
BTG1	1.75685	4.38182e-12	Overexpressed
BTG2	1.54938	7.56443e-05	Overexpressed
BTG3	1.21641	0.000162008	Unchanged
BTG4	-0.0380144	0.352064	Unchanged
BTK	1.09962	0.000289852	Unchanged
BTLA	0.0431336	0.2579	Unchanged
BTN1A1	0	1	Unchanged
BTN2A1	0.273174	0.0985509	Unchanged
BTN2A2	0.822367	0.000407105	Unchanged
BTN3A1	1.49315	3.47238e-05	Overexpressed
BTN3A2	3.32547	5.25173e-07	Overexpressed
BTN3A3	2.65698	4.55653e-09	Overexpressed
BTNL2	0	1	Unchanged
BTNL3	-0.0933314	0.621984	Unchanged
BTNL8	-0.0663942	0.404915	Unchanged
BTNL9	-1.7323	0.00176962	Unchanged
BTRC	-0.81921	3.96104e-06	Underexpressed
BUB1	0.189384	0.455005	Unchanged
BUB1B	1.10417	0.0584337	Unchanged
BUB3	0.250884	0.00938692	Unchanged
BUD13	1.06235	6.68651e-08	Overexpressed
BUD31	0.776114	4.36778e-05	Overexpressed
BVES	0.0787306	0.221271	Unchanged
BVES-AS1	0	1	Unchanged
BX322557.10	-0.712352	0.00494599	Unchanged
BYSL	0.149247	0.221778	Unchanged
BZRAP1	-1.98641	2.5421e-09	Underexpressed
BZW2	-0.0763192	0.829111	Unchanged
C10orf10	1.13156	0.0564085	Unchanged
C10orf108	0	1	Unchanged
C10orf11	0.428114	0.00800919	Unchanged
C10orf113	0.474568	0.185456	Unchanged
C10orf114	0.0220383	0.845341	Unchanged
C10orf116	-1.02267	0.0500936	Unchanged
C10orf118	0.101129	0.641975	Unchanged
C10orf12	0	1	Unchanged
C10orf122	0	1	Unchanged
C10orf125	0.565062	0.0208708	Unchanged
C10orf136	0	1	Unchanged
C10orf137	-0.175828	0.196562	Unchanged
C10orf140	-0.0497245	0.257416	Unchanged
C10orf2	0.722923	0.00355936	Unchanged
C10orf25	0.161462	0.27098	Unchanged
C10orf26	0.877584	0.000111235	Unchanged
C10orf27	0.0504079	0.549085	Unchanged
C10orf28	0.00125861	0.363113	Unchanged
C10orf32	-0.0327363	0.968955	Unchanged
C10orf35	-2.25636	6.80286e-14	Underexpressed
C10orf46	0.122858	0.365883	Unchanged
C10orf47	0	1	Unchanged
C10orf53	-0.107202	0.303891	Unchanged
C10orf54	1.30147	0.000132355	Unchanged
C10orf55	0	1	Unchanged
C10orf57	-0.335497	0.273866	Unchanged
C10orf62	0.0469373	0.90964	Unchanged
C10orf67	0.00313361	0.545544	Unchanged
C10orf68	0.00176676	0.000687919	Unchanged
C10orf71	0.0117489	0.603612	Unchanged
C10orf76	0.15442	0.0659499	Unchanged
C10orf81	0.0556336	0.298365	Unchanged
C10orf82	-0.126484	0.313829	Unchanged
C10orf85	0.937012	0.0267811	Unchanged
C10orf88	-1.20827	4.35203e-11	Underexpressed
C10orf90	-0.497566	0.0286984	Unchanged
C10orf95	0	1	Unchanged
C10orf96	-0.141305	0.243497	Unchanged
C10orf99	0.0291416	0.633638	Unchanged
C11orf1	0.35014	0.0412898	Unchanged
C11orf10	0.557651	0.000684485	Unchanged
C11orf16	-0.123137	0.391782	Unchanged
C11orf2	0.208203	0.378808	Unchanged
C11orf20	-0.429094	0.00792623	Unchanged
C11orf21	0	1	Unchanged
C11orf24	0.335509	0.189713	Unchanged
C11orf30	0.217635	0.174435	Unchanged
C11orf31	-0.136252	0.297837	Unchanged
C11orf35	-0.200708	0.139465	Unchanged
C11orf40	0	1	Unchanged
C11orf41	-2.61414	1.22486e-14	Underexpressed
C11orf42	0	1	Unchanged
C11orf44	0	1	Unchanged
C11orf45	0.232842	0.0403363	Unchanged
C11orf48	0.520357	0.000226358	Unchanged
C11orf49	-0.645465	0.00258101	Unchanged
C11orf51	-0.857578	0.000105876	Unchanged
C11orf53	0.00250861	0.564739	Unchanged
C11orf54	1.17393	1.9119e-07	Overexpressed
C11orf57	0.7176	5.25104e-06	Overexpressed
C11orf58	-0.558927	0.0031803	Unchanged
C11orf63	0.044481	0.374197	Unchanged
C11orf65	0.0211885	0.458248	Unchanged
C11orf67	0.87565	4.46899e-09	Overexpressed
C11orf68	-0.340213	0.0372018	Unchanged
C11orf70	0.832849	0.177761	Unchanged
C11orf71	0.0467251	0.783362	Unchanged
C11orf73	0.0977958	0.512789	Unchanged
C11orf74	-0.864414	0.0519275	Unchanged
C11orf75	2.29603	1.17096e-05	Overexpressed
C11orf80	-0.205552	0.00831796	Unchanged
C11orf82	0.0781042	0.265967	Unchanged
C11orf83	0.742091	0.000748161	Unchanged
C11orf84	-0.354873	0.0261738	Unchanged
C11orf85	0	1	Unchanged
C11orf86	-0.0234484	0.455057	Unchanged
C11orf87	-6.36905	9.55945e-21	Underexpressed
C11orf88	0.507338	0.469686	Unchanged
C11orf9	-0.841848	0.00681913	Unchanged
C11orf92	-0.00409825	0.38844	Unchanged
C11orf93	0.952301	0.10789	Unchanged
C11orf96	1.62382	2.29252e-05	Overexpressed
C12orf10	-0.606865	0.00251738	Unchanged
C12orf12	-0.00483701	0.402637	Unchanged
C12orf23	0.818942	2.20255e-05	Overexpressed
C12orf26	0.1109	0.76856	Unchanged
C12orf28	0.3074	0.434747	Unchanged
C12orf29	-0.32466	0.128511	Unchanged
C12orf32	0.960242	0.00169809	Unchanged
C12orf33	-0.00306162	0.355789	Unchanged
C12orf34	-0.172475	0.868085	Unchanged
C12orf35	1.07481	0.00339491	Unchanged
C12orf39	-0.229668	0.35402	Unchanged
C12orf4	0	1	Unchanged
C12orf40	0	1	Unchanged
C12orf42	0.1586	0.549109	Unchanged
C12orf43	-0.569458	0.000535143	Unchanged
C12orf44	-0.165623	0.511437	Unchanged
C12orf45	0.0808399	0.814542	Unchanged
C12orf49	0.138597	0.25316	Unchanged
C12orf5	0.699197	0.0113021	Unchanged
C12orf50	0	1	Unchanged
C12orf51	-1.60865	3.20903e-07	Underexpressed
C12orf52	-0.483151	0.00140743	Unchanged
C12orf53	-1.07165	5.58742e-07	Underexpressed
C12orf54	-0.0021279	0.292272	Unchanged
C12orf56	0	1	Unchanged
C12orf57	0.592722	0.00322668	Unchanged
C12orf59	0.306431	0.480884	Unchanged
C12orf60	0.145133	0.225353	Unchanged
C12orf61	-0.00293922	0.350133	Unchanged
C12orf65	0.0457851	0.669756	Unchanged
C12orf66	0.0421837	0.927149	Unchanged
C12orf68	-1.61824	1.70407e-06	Underexpressed
C12orf69	0.019452	0.677423	Unchanged
C12orf73	-0.524902	0.000743692	Unchanged
C12orf74	-0.00924619	0.468565	Unchanged
C12orf76	-1.35571	1.64494e-06	Underexpressed
C13orf33	-0.15201	0.496605	Unchanged
C14orf1	-0.326787	0.363523	Unchanged
C14orf101	0.278945	0.202862	Unchanged
C14orf102	0.0635644	0.174718	Unchanged
C14orf105	0.00125861	0.499933	Unchanged
C14orf109	0.82912	0.000798441	Unchanged
C14orf118	0.0647964	0.0358735	Unchanged
C14orf119	0.961308	7.51116e-05	Overexpressed
C14orf126	0.227092	0.466545	Unchanged
C14orf129	-1.64594	7.34203e-07	Underexpressed
C14orf133	-0.0203995	0.943847	Unchanged
C14orf135	0.783659	0.00261844	Unchanged
C14orf142	0.0530579	0.942675	Unchanged
C14orf149	1.12561	0.00140743	Unchanged
C14orf159	-0.426217	0.0703232	Unchanged
C14orf166	0.555966	8.93274e-05	Overexpressed
C14orf166B	-0.00334134	0.367099	Unchanged
C14orf178	-0.0106727	0.118632	Unchanged
C14orf180	0	1	Unchanged
C14orf182	-0.0602621	0.50062	Unchanged
C14orf183	0.0400358	0.455245	Unchanged
C14orf2	-1.33332	1.42191e-07	Underexpressed
C14orf21	0.115912	0.281089	Unchanged
C14orf23	0.00152136	1	Unchanged
C14orf28	-0.184057	0.204564	Unchanged
C14orf37	0.586628	0.0581927	Unchanged
C14orf39	-0.00205299	0.284596	Unchanged
C14orf43	0.041543	0.810082	Unchanged
C14orf45	-0.396619	0.291288	Unchanged
C14orf49	0.0268836	0.278672	Unchanged
C14orf79	-0.0516462	0.145216	Unchanged
C14orf80	0	1	Unchanged
C14orf93	0.833329	0.0078766	Unchanged
C15orf2	0	1	Unchanged
C15orf23	-0.25552	0.245184	Unchanged
C15orf24	-0.0815484	0.692748	Unchanged
C15orf26	-0.152689	0.20253	Unchanged
C15orf27	-0.410844	0.00361501	Unchanged
C15orf29	0.0122764	1	Unchanged
C15orf32	0	1	Unchanged
C15orf33	0	1	Unchanged
C15orf39	0.445904	0.0868515	Unchanged
C15orf40	-0.32486	0.258857	Unchanged
C15orf41	0.0419015	0.523071	Unchanged
C15orf42	0.0125086	0.487243	Unchanged
C15orf43	0	1	Unchanged
C15orf44	0.170848	0.120267	Unchanged
C15orf48	0.573793	0.40068	Unchanged
C15orf52	1.4771	1.24553e-05	Overexpressed
C15orf54	0.00063361	0.750109	Unchanged
C15orf55	0.0320107	0.815119	Unchanged
C15orf56	0.143419	0.507817	Unchanged
C15orf57	-0.320029	0.0964149	Unchanged
C15orf59	-1.66962	0.000732871	Unchanged
C15orf60	-0.0104237	0.924385	Unchanged
C15orf61	-1.51177	1.13313e-07	Underexpressed
C15orf62	0	1	Unchanged
C16orf11	0.0276163	0.370885	Unchanged
C16orf13	-0.468845	0.0489633	Unchanged
C16orf3	0	1	Unchanged
C16orf42	0.583041	9.00744e-06	Overexpressed
C16orf45	-1.34752	0.00084172	Unchanged
C16orf46	-0.225918	0.00114237	Unchanged
C16orf48	1.5715	5.81824e-06	Overexpressed
C16orf5	-0.614317	0.00354091	Unchanged
C16orf52	-1.38019	1.08066e-10	Underexpressed
C16orf53	0.859591	0.000107877	Unchanged
C16orf54	0.868274	0.265522	Unchanged
C16orf55	0.0340574	0.927929	Unchanged
C16orf57	0.248727	0.0283341	Unchanged
C16orf58	-0.278616	0.0381702	Unchanged
C16orf59	0	1	Unchanged
C16orf62	-0.00643298	1	Unchanged
C16orf7	-0.119936	0.687504	Unchanged
C16orf70	-0.72339	2.76392e-10	Underexpressed
C16orf71	0.265559	0.200258	Unchanged
C16orf72	0.26722	0.0306446	Unchanged
C16orf73	0	1	Unchanged
C16orf74	-0.0682021	0.68707	Unchanged
C16orf78	-0.13873	0.455426	Unchanged
C16orf79	-0.146496	0.590217	Unchanged
C16orf80	-0.222564	0.426459	Unchanged
C16orf86	-0.0473497	0.368124	Unchanged
C16orf87	0.392038	0.068996	Unchanged
C16orf88	0.16823	0.496374	Unchanged
C16orf89	-1.18362	0.00820936	Unchanged
C16orf91	-0.18029	0.501021	Unchanged
C16orf92	0.0152174	0.945414	Unchanged
C16orf93	-0.297987	0.0947186	Unchanged
C17orf100	0.437092	0.215055	Unchanged
C17orf101	0.675038	0.000258143	Unchanged
C17orf103	0.0184699	0.685848	Unchanged
C17orf104	0	1	Unchanged
C17orf109	-0.157937	0.793178	Unchanged
C17orf28	-0.820937	9.6263e-07	Underexpressed
C17orf39	0.00931981	0.905221	Unchanged
C17orf47	0	1	Unchanged
C17orf48	0.317945	0.0747405	Unchanged
C17orf50	0	1	Unchanged
C17orf53	0.00021533	0.876827	Unchanged
C17orf56	0.0859055	0.0466372	Unchanged
C17orf57	0	1	Unchanged
C17orf58	-0.29974	0.157433	Unchanged
C17orf59	0.0938574	0.377367	Unchanged
C17orf61	0.654997	0.00747689	Unchanged
C17orf62	1.50899	1.47709e-07	Overexpressed
C17orf63	0.112222	0.266297	Unchanged
C17orf64	-0.00378966	0.381021	Unchanged
C17orf65	0.0848286	0.330185	Unchanged
C17orf66	-0.045025	0.507497	Unchanged
C17orf67	-0.0236639	0.795223	Unchanged
C17orf69	0.0179479	0.916036	Unchanged
C17orf70	0.109036	0.113788	Unchanged
C17orf74	0	1	Unchanged
C17orf75	-0.0908009	0.711146	Unchanged
C17orf76-AS1	0.303153	0.0324767	Unchanged
C17orf77	0.0195141	0.518459	Unchanged
C17orf78	0	1	Unchanged
C17orf79	-0.809322	1.3906e-07	Underexpressed
C17orf80	0.0951919	0.322712	Unchanged
C17orf81	0.178265	0.337835	Unchanged
C17orf82	0	1	Unchanged
C17orf85	-0.0451842	0.860184	Unchanged
C17orf90	0.212969	0.0589663	Unchanged
C17orf96	-1.67664	2.02762e-06	Underexpressed
C17orf97	-0.657587	0.0761354	Unchanged
C17orf98	-0.0491061	0.307829	Unchanged
C17orf99	0	1	Unchanged
C18orf1	-0.271478	0.227593	Unchanged
C18orf21	0.338916	0.194785	Unchanged
C18orf25	0.00285447	1	Unchanged
C18orf34	0.473759	0.175779	Unchanged
C18orf54	0.364802	0.0427067	Unchanged
C18orf56	-0.492316	0.0164978	Unchanged
C18orf62	0.00858519	0.815119	Unchanged
C18orf8	-0.250134	0.146676	Unchanged
C19orf10	0.531994	0.0141175	Unchanged
C19orf12	-0.659208	7.25877e-10	Underexpressed
C19orf18	0.725279	0.000774181	Unchanged
C19orf21	-0.0133511	0.841103	Unchanged
C19orf25	0.115572	0.137638	Unchanged
C19orf26	-0.00769437	0.957116	Unchanged
C19orf29	0.100481	0.0429709	Unchanged
C19orf33	0.194001	0.367775	Unchanged
C19orf40	0.0218642	0.472585	Unchanged
C19orf42	0.653109	0.000752593	Unchanged
C19orf43	0.407275	0.00286417	Unchanged
C19orf44	0.00438361	0.41334	Unchanged
C19orf45	-0.00187031	0.917659	Unchanged
C19orf46	0.00133825	0.876734	Unchanged
C19orf47	-0.00658823	0.834941	Unchanged
C19orf48	0.62574	0.0372766	Unchanged
C19orf52	0.00985902	0.888656	Unchanged
C19orf53	0.156664	0.454291	Unchanged
C19orf54	1.43456	9.67876e-07	Overexpressed
C19orf55	0.0033725	0.533806	Unchanged
C19orf57	0.00125861	0.643155	Unchanged
C19orf59	0.155474	0.301877	Unchanged
C19orf6	0.715157	0.00156483	Unchanged
C19orf60	-0.167049	0.27658	Unchanged
C19orf63	0.392117	0.0539473	Unchanged
C19orf66	-0.462536	0.217351	Unchanged
C19orf69	0.0106336	0.491124	Unchanged
C19orf70	-0.162894	0.461852	Unchanged
C19orf73	-0.0145657	0.614111	Unchanged
C19orf75	-0.0192815	0.440714	Unchanged
C19orf77	-0.114281	0.119981	Unchanged
C19orf80	0	1	Unchanged
C1D	-0.488827	0.0469636	Unchanged
C1GALT1	-0.120857	0.530009	Unchanged
C1GALT1C1	0.412922	0.0765717	Unchanged
C1orf100	0.0687586	0.47225	Unchanged
C1orf101	8.60962e-06	1	Unchanged
C1orf105	0	1	Unchanged
C1orf109	0.206725	0.442744	Unchanged
C1orf110	0	1	Unchanged
C1orf111	-0.00274474	0.339728	Unchanged
C1orf112	0.362984	0.00334606	Unchanged
C1orf114	-0.686135	0.0511764	Unchanged
C1orf115	-5.40666	8.06456e-08	Underexpressed
C1orf116	0	1	Unchanged
C1orf122	0.000803307	1	Unchanged
C1orf123	0.389415	0.000302183	Unchanged
C1orf124	0.614952	0.0167609	Unchanged
C1orf126	0	1	Unchanged
C1orf127	0.0722553	0.59233	Unchanged
C1orf129	0	1	Unchanged
C1orf131	1.0305	5.35785e-05	Overexpressed
C1orf133	-0.516716	0.0407716	Unchanged
C1orf135	-0.00955999	0.464708	Unchanged
C1orf144	0.692238	1.05994e-06	Overexpressed
C1orf150	0.00375861	0.533213	Unchanged
C1orf158	0.447413	0.47038	Unchanged
C1orf159	-0.40573	0.00875935	Unchanged
C1orf162	3.87838	2.90983e-07	Overexpressed
C1orf168	0.0906336	0.471619	Unchanged
C1orf170	0	1	Unchanged
C1orf172	0	1	Unchanged
C1orf173	-5.22702	9.05997e-20	Underexpressed
C1orf174	-0.0381894	0.8611	Unchanged
C1orf177	-0.00499128	0.310073	Unchanged
C1orf180	8.60962e-06	1	Unchanged
C1orf182	-0.0539888	0.612544	Unchanged
C1orf186	0.0187021	0.627529	Unchanged
C1orf187	0.473576	0.148452	Unchanged
C1orf192	2.17312	0.0304225	Unchanged
C1orf194	0.435249	0.375883	Unchanged
C1orf198	0.591929	0.0231927	Unchanged
C1orf200	-0.0264858	0.766672	Unchanged
C1orf201	-2.85368	1.63212e-10	Underexpressed
C1orf204	-1.95505	1.98928e-07	Underexpressed
C1orf21	-0.227811	0.155972	Unchanged
C1orf212	-0.450655	2.37819e-05	Underexpressed
C1orf216	-2.23984	3.59802e-16	Underexpressed
C1orf220	-0.0470754	0.469651	Unchanged
C1orf222	-0.587771	0.00631719	Unchanged
C1orf227	0	1	Unchanged
C1orf228	0.0656336	0.472334	Unchanged
C1orf27	1.11524	1.85994e-07	Overexpressed
C1orf31	-0.682327	5.20025e-05	Underexpressed
C1orf35	0.0957068	0.437199	Unchanged
C1orf38	2.15959	0.000100149	Unchanged
C1orf43	-0.170513	0.243968	Unchanged
C1orf50	0.100175	0.687123	Unchanged
C1orf51	-0.665375	0.171353	Unchanged
C1orf52	-0.902376	3.66322e-06	Underexpressed
C1orf53	0.110823	0.329674	Unchanged
C1orf54	1.43981	0.00026121	Unchanged
C1orf55	0.270583	0.000172806	Unchanged
C1orf56	0.535586	9.13512e-05	Overexpressed
C1orf61	0.383449	0.460514	Unchanged
C1orf63	0.0125855	1	Unchanged
C1orf64	0.0971954	0.404645	Unchanged
C1orf65	0.0622636	0.419586	Unchanged
C1orf68	0	1	Unchanged
C1orf74	0.0482192	0.790232	Unchanged
C1orf85	1.21855	0.0175349	Unchanged
C1orf86	0.306433	0.00848646	Unchanged
C1orf87	0	1	Unchanged
C1orf88	1.42229	0.0114913	Unchanged
C1orf9	0.61989	1.54165e-06	Overexpressed
C1orf94	0.158911	0.299678	Unchanged
C1orf95	-1.79572	7.24932e-09	Underexpressed
C1orf96	-1.87494	1.12255e-09	Underexpressed
C1orf98	-0.00398794	0.385889	Unchanged
C1QA	3.97298	5.75313e-08	Overexpressed
C1QB	3.84414	1.04813e-08	Overexpressed
C1QBP	0.229569	0.202988	Unchanged
C1QC	2.96713	2.01103e-08	Overexpressed
C1QL1	3.15768	1.20608e-08	Overexpressed
C1QTNF1	0.695595	0.0585475	Unchanged
C1QTNF2	0.0531664	0.47665	Unchanged
C1QTNF3	1.07428	0.0205436	Unchanged
C1QTNF4	-2.86449	8.61564e-17	Underexpressed
C1QTNF6	0.221926	0.293395	Unchanged
C1QTNF7	0.00250861	0.472614	Unchanged
C1RL	0.556683	0.00266685	Unchanged
C1S	2.24273	0.000292818	Unchanged
C2	1.23815	0.0347898	Unchanged
C20orf11	0.302275	0.0151334	Unchanged
C20orf111	0.452497	0.00328211	Unchanged
C20orf112	-0.899495	0.000247095	Unchanged
C20orf118	0	1	Unchanged
C20orf132	0.000232238	1	Unchanged
C20orf144	0.00248033	0.958059	Unchanged
C20orf151	-0.0137176	0.898066	Unchanged
C20orf152	-0.00278482	0.170532	Unchanged
C20orf160	-0.859504	0.131076	Unchanged
C20orf166	0.115571	0.25493	Unchanged
C20orf166-AS1	-0.104044	0.318834	Unchanged
C20orf173	0.0206336	0.204653	Unchanged
C20orf194	-0.283745	0.109432	Unchanged
C20orf195	0	1	Unchanged
C20orf196	-0.00190321	0.0904452	Unchanged
C20orf197	0.114969	0.412353	Unchanged
C20orf20	0.0408794	0.824279	Unchanged
C20orf201	0.110634	0.403888	Unchanged
C20orf202	-0.000265593	1	Unchanged
C20orf203	0.0866295	0.603466	Unchanged
C20orf26	0.00063361	0.750109	Unchanged
C20orf27	0.591918	0.000770415	Unchanged
C20orf3	0.00906956	1	Unchanged
C20orf4	0.769554	1.20847e-05	Overexpressed
C20orf43	0.429915	0.00186448	Unchanged
C20orf7	-0.821573	2.32103e-05	Underexpressed
C20orf72	2.26026	8.30855e-08	Overexpressed
C20orf78	0	1	Unchanged
C20orf79	0	1	Unchanged
C20orf85	0	1	Unchanged
C20orf94	0.227509	0.0966361	Unchanged
C20orf96	0.0068249	0.282715	Unchanged
C21orf128	0	1	Unchanged
C21orf2	-0.0460034	0.377596	Unchanged
[truncated: 14,974 more rows]

## Sheet: AS_III
Gene	MeanLogRatio_Tumor_vs_Normal	QValue	ExpressionState
A1BG	0.0774971	0.086258	Unchanged
A1CF	-0.00673771	0.294414	Unchanged
A2LD1	0.0210103	0.741048	Unchanged
A2M	1.43461	1.67488e-07	Overexpressed
A2ML1	0.0839476	0.449685	Unchanged
A4GALT	0.0248592	0.663354	Unchanged
A4GNT	0	1	Unchanged
AAAS	1.02831	0.000127503	Unchanged
AACS	-2.52745	6.46352e-13	Underexpressed
AADAC	0	1	Unchanged
AADACL2	0	1	Unchanged
AADAT	-0.257323	0.357496	Unchanged
AAED1	1.82621	2.83177e-08	Overexpressed
AAGAB	-0.64268	0.000548337	Unchanged
AAK1	-2.6405	5.56749e-17	Underexpressed
AAMP	0.395759	0.02378	Unchanged
AANAT	0	1	Unchanged
AARS	-0.259486	0.0803516	Unchanged
AARS2	0.225133	0.108563	Unchanged
AASDH	0.829433	1.64703e-06	Overexpressed
AASDHPPT	-0.733587	6.40068e-07	Underexpressed
AASS	1.80413	0.000250226	Unchanged
AATF	1.13112	3.89625e-07	Overexpressed
AATK	-2.34165	3.08857e-05	Underexpressed
ABAT	0.034694	0.986632	Unchanged
ABCA1	2.49331	0.000102214	Unchanged
ABCA12	0	1	Unchanged
ABCA13	0.339384	0.463026	Unchanged
ABCA2	-1.45339	0.000488725	Unchanged
ABCA3	-0.297363	0.126512	Unchanged
ABCA4	0	1	Unchanged
ABCA5	-2.07411	0.0002762	Unchanged
ABCA6	0.120036	0.777984	Unchanged
ABCA7	0.164751	0.438137	Unchanged
ABCA8	-2.15686	0.0127805	Unchanged
ABCA9	-1.34089	1.65444e-06	Underexpressed
ABCB1	-0.873024	0.0461171	Unchanged
ABCB10	0.0200497	1	Unchanged
ABCB11	0	1	Unchanged
ABCB4	0.258795	0.435267	Unchanged
ABCB5	0	1	Unchanged
ABCB6	0.403196	0.0391635	Unchanged
ABCB7	2.05579	7.99771e-07	Overexpressed
ABCB8	0.0457814	0.370019	Unchanged
ABCB9	-1.43732	4.05628e-10	Underexpressed
ABCC1	1.00044	0.000670046	Unchanged
ABCC10	0.248001	0.351191	Unchanged
ABCC11	-0.0346568	0.451891	Unchanged
ABCC12	-0.00160122	0.2092	Unchanged
ABCC2	-0.00220355	0.466463	Unchanged
ABCC3	1.29568	0.0394983	Unchanged
ABCC4	0.352637	0.000506181	Unchanged
ABCC5	-0.815635	0.00613135	Unchanged
ABCC6	0	1	Unchanged
ABCC8	-0.781312	0.00460129	Unchanged
ABCC9	0.18627	0.308692	Unchanged
ABCD1	0.249688	0.434649	Unchanged
ABCD2	-0.406879	0.0470312	Unchanged
ABCD3	0.850792	8.03167e-07	Overexpressed
ABCD4	0.234801	0.0390642	Unchanged
ABCE1	-0.266086	0.0879855	Unchanged
ABCF1	0.636085	0.000128282	Unchanged
ABCF2	0.093561	0.0384937	Unchanged
ABCF3	-0.0515493	0.105794	Unchanged
ABCG1	0.259798	0.466772	Unchanged
ABCG2	-0.156683	0.8182	Unchanged
ABCG4	-1.1819	3.54838e-07	Underexpressed
ABCG5	0	1	Unchanged
ABCG8	0	1	Unchanged
ABHD1	0.0214792	0.255584	Unchanged
ABHD10	-0.35765	0.0153741	Unchanged
ABHD11	0.230769	0.0968923	Unchanged
ABHD12	-0.0736664	0.607193	Unchanged
ABHD12B	-0.268861	0.00232439	Unchanged
ABHD13	-0.934296	5.85607e-05	Underexpressed
ABHD14B	1.50546	1.98012e-08	Overexpressed
ABHD15	0.218294	0.109436	Unchanged
ABHD16A	-0.183911	0.216265	Unchanged
ABHD16B	0	1	Unchanged
ABHD2	0.77106	0.0302399	Unchanged
ABHD3	1.01476	0.00652643	Unchanged
ABHD4	1.40527	8.32634e-05	Overexpressed
ABHD5	1.02134	3.33868e-06	Overexpressed
ABHD6	-1.26366	0.0186406	Unchanged
ABHD8	-0.939569	7.32231e-07	Underexpressed
ABI1	-0.23325	0.357545	Unchanged
ABI2	-0.213952	0.0908677	Unchanged
ABI3	0.31818	0.0134501	Unchanged
ABI3BP	1.24636	0.153063	Unchanged
ABL1	1.05063	3.20483e-05	Overexpressed
ABL2	0.0269659	0.884663	Unchanged
ABLIM1	-0.0961245	0.623226	Unchanged
ABLIM2	-1.27201	1.90368e-08	Underexpressed
ABLIM3	-0.680026	0.345362	Unchanged
ABO	-2.81551e-05	1	Unchanged
ABP1	0	1	Unchanged
ABR	-1.24011	2.94981e-08	Underexpressed
ABRA	0	1	Unchanged
ABRACL	-0.890883	0.0680157	Unchanged
ABT1	0.653606	0.00160186	Unchanged
ABTB1	-1.50397	1.28394e-08	Underexpressed
ABTB2	0.0346777	0.468313	Unchanged
AC000036.5	-3.20893	9.95483e-09	Underexpressed
AC000068.5	-0.403082	0.0261735	Unchanged
AC002115.6	0.839452	1.67906e-05	Overexpressed
AC002472.13	0	1	Unchanged
AC002472.8	0.551285	0.114725	Unchanged
AC002994.1	0.0117366	0.195549	Unchanged
AC003958.6	0.0170186	0.778186	Unchanged
AC004381.6	0.790066	0.0187585	Unchanged
AC004696.1	-0.386365	0.0169658	Unchanged
AC004790.1	0	1	Unchanged
AC004790.2	0	1	Unchanged
AC004837.3	1.20115	4.96719e-05	Overexpressed
AC005037.3	1.09564	0.00720961	Unchanged
AC005280.1	-1.69619	0.00057343	Unchanged
AC005726.6	0.109846	0.762572	Unchanged
AC006024.4	-0.0119094	0.434858	Unchanged
AC006293.3	-0.199391	0.564754	Unchanged
AC006465.3	-0.0462393	0.895814	Unchanged
AC007383.6	-0.134473	0.333832	Unchanged
AC007621.1	-0.0964515	0.895602	Unchanged
AC008073.5	1.08596	1.92185e-09	Overexpressed
AC008073.6	-0.0466355	0.378981	Unchanged
AC008738.1	-0.18131	0.178092	Unchanged
AC008746.9	-0.00207648	0.278884	Unchanged
AC009041.1	0	1	Unchanged
AC009365.3	-0.0142652	0.351332	Unchanged
AC010170.1	-0.172524	0.912374	Unchanged
AC010325.1	-0.0345667	0.80736	Unchanged
AC010336.1	-2.16526	0.000558006	Unchanged
AC011467.1	-0.0887233	0.85814	Unchanged
AC011484.1	-4.70731	2.16799e-14	Underexpressed
AC011498.1	0.127766	0.123444	Unchanged
AC012652.1	-0.526527	2.77494e-05	Underexpressed
AC013442.1	0.517815	0.00375705	Unchanged
AC013461.1	0.80764	0.0240052	Unchanged
AC016683.6	-1.4091	0.000886424	Unchanged
AC016722.1	-0.0543778	0.51302	Unchanged
AC016757.3	-0.0312428	0.093054	Unchanged
AC017048.3	1.14846	0.028575	Unchanged
AC018720.10	-0.0930535	0.794202	Unchanged
AC018880.1	0.115688	0.392461	Unchanged
AC021066.1	-0.139284	0.00626043	Unchanged
AC021593.1	0.127432	0.598298	Unchanged
AC022007.5	0.086985	0.0228597	Unchanged
AC022098.1	-0.19295	0.154903	Unchanged
AC022415.1	0.0458437	0.153289	Unchanged
AC022532.1	0	1	Unchanged
AC024575.1	-0.498649	0.00899771	Unchanged
AC024940.1	0	1	Unchanged
AC025171.1	1.05373	0.0040401	Unchanged
AC025335.1	-0.154152	0.246083	Unchanged
AC034193.5	0.546138	0.0135183	Unchanged
AC063977.1	0	1	Unchanged
AC068538.2	-1.21612	2.44825e-11	Underexpressed
AC069154.2	0.0243172	0.593471	Unchanged
AC069257.9	0	1	Unchanged
AC073072.5	-0.00584619	0.459814	Unchanged
AC073621.1	0.210017	0.0511249	Unchanged
AC073871.2	-0.491779	0.0346443	Unchanged
AC074286.1	-0.00639191	1	Unchanged
AC078802.1	0	1	Unchanged
AC079305.10	0.651361	0.000557522	Unchanged
AC079586.1	0	1	Unchanged
AC084018.1	0.479016	0.0525417	Unchanged
AC084851.1	0.0174166	0.733432	Unchanged
AC087650.2	0	1	Unchanged
AC090625.1	-0.404781	0.0984397	Unchanged
AC091172.1	0.407994	0.107522	Unchanged
AC092327.1	0	1	Unchanged
AC092329.1	0.285189	0.486563	Unchanged
AC092535.1	0.0537415	0.355967	Unchanged
AC092653.5	0	1	Unchanged
AC093726.6	0.121168	0.172469	Unchanged
AC100793.1	0	1	Unchanged
AC100793.2	-0.0304941	0.420153	Unchanged
AC103810.2	0.475964	0.0445184	Unchanged
AC104389.28	0	1	Unchanged
AC104654.1	0.142067	0.826715	Unchanged
AC108142.1	0.0170307	0.308645	Unchanged
AC110619.2	-0.0835683	0.241301	Unchanged
AC110781.3	0	1	Unchanged
AC114737.4	0.0638217	0.19041	Unchanged
AC114947.1	-0.117043	0.762707	Unchanged
AC117834.1	-0.585302	0.0911027	Unchanged
AC124309.1	-0.72311	0.0931698	Unchanged
AC126544.2	0.0125364	0.857448	Unchanged
AC131097.4	-0.0013099	0.140235	Unchanged
AC135352.1	-0.182396	0.476272	Unchanged
AC136932.1	0	1	Unchanged
ACAA1	0.580147	0.00023133	Unchanged
ACAA2	-0.081884	0.598332	Unchanged
ACACA	-0.519244	0.000362225	Unchanged
ACACB	0.0632202	0.781832	Unchanged
ACAD10	0	1	Unchanged
ACAD8	0.418137	0.0306602	Unchanged
ACAD9	-0.212514	0.192143	Unchanged
ACADL	0.18056	0.428001	Unchanged
ACADM	0.181307	0.155934	Unchanged
ACADS	0.0211111	0.731557	Unchanged
ACADSB	-1.54908	0.000428232	Unchanged
ACADVL	0.443533	0.0230675	Unchanged
ACAN	0.753768	0.201051	Unchanged
ACAP1	-0.0980399	0.0769326	Unchanged
ACAP2	0.484029	0.000189227	Unchanged
ACAP3	0.0360623	1	Unchanged
ACAT1	0.221883	0.0585094	Unchanged
ACAT2	-0.450653	0.0902989	Unchanged
ACBD3	0.384895	0.0078913	Unchanged
ACBD4	0.356247	0.111548	Unchanged
ACBD5	-0.0128998	1	Unchanged
ACBD6	0.391347	0.0173165	Unchanged
ACCS	0.11056	0.168896	Unchanged
ACD	0.296726	0.175169	Unchanged
ACE	0.0076189	0.463026	Unchanged
ACE2	0	1	Unchanged
ACER1	0.000331538	1	Unchanged
ACER3	-0.155844	0.662166	Unchanged
ACHE	-0.207964	0.610085	Unchanged
ACIN1	0.476243	0.00825151	Unchanged
ACLY	0.741493	6.16099e-05	Overexpressed
ACMSD	0.0058542	0.507677	Unchanged
ACN9	1.02074	0.0033406	Unchanged
ACO1	0.136723	0.513636	Unchanged
ACO2	-0.707873	0.000319514	Unchanged
ACOT11	0.0755695	0.769853	Unchanged
ACOT12	0.0484856	0.232456	Unchanged
ACOT13	0.0260694	1	Unchanged
ACOT4	-2.06078	1.12999e-06	Underexpressed
ACOT6	-0.00191086	0.259539	Unchanged
ACOT7	-2.22364	6.14119e-08	Underexpressed
ACOT8	-0.969153	5.75145e-05	Underexpressed
ACOT9	0.805667	0.000687017	Unchanged
ACOX1	0.545312	9.11363e-05	Overexpressed
ACOX2	1.32094	0.0475012	Unchanged
ACOX3	0.397831	0.0445039	Unchanged
ACOXL	-0.349655	0.0134655	Unchanged
ACP1	-0.141163	0.577587	Unchanged
ACP2	0.10701	0.681046	Unchanged
ACP5	0.322508	0.535189	Unchanged
ACP6	1.49155	0.00138881	Unchanged
ACPL2	0.842988	0.000594849	Unchanged
ACPP	0	1	Unchanged
ACPT	-0.0790282	0.415577	Unchanged
ACRBP	0.00291302	0.550512	Unchanged
ACRC	-0.14593	0.628954	Unchanged
ACRV1	0.00887158	0.818114	Unchanged
ACSBG1	-1.82966	0.00397246	Unchanged
ACSBG2	0.0440253	0.284134	Unchanged
ACSF2	0.417593	0.290189	Unchanged
ACSF3	0.00310129	0.61883	Unchanged
ACSL1	-0.411949	0.188139	Unchanged
ACSL3	-0.824653	0.00997258	Unchanged
ACSL5	-0.0726888	0.851647	Unchanged
ACSL6	-2.5012	0.000216944	Unchanged
ACSM1	0	1	Unchanged
ACSM3	0	1	Unchanged
ACSM5	1.31131	0.0121221	Unchanged
ACSS1	-0.0499969	0.796273	Unchanged
ACSS2	-0.576805	0.0139156	Unchanged
ACSS3	1.35767	0.0330657	Unchanged
ACTA1	-0.158884	0.0402695	Unchanged
ACTA2	0.579432	0.122673	Unchanged
ACTB	0.788216	2.32817e-06	Overexpressed
ACTC1	0.0308238	0.82312	Unchanged
ACTG1	0.355363	7.71951e-06	Overexpressed
ACTG2	0.679337	0.0615725	Unchanged
ACTL10	0.0054873	0.456795	Unchanged
ACTL6A	2.83605	2.75886e-09	Overexpressed
ACTL6B	-3.65264	4.01841e-05	Underexpressed
ACTL7A	0	1	Unchanged
ACTL7B	0	1	Unchanged
ACTL8	0	1	Unchanged
ACTL9	-0.0053845	0.401057	Unchanged
ACTN1	-0.570616	0.301725	Unchanged
ACTN2	-1.59832	6.90955e-05	Underexpressed
ACTN4	1.04937	0.00276139	Unchanged
ACTR10	-1.08652	2.87096e-07	Underexpressed
ACTR1A	-0.756875	0.00319989	Unchanged
ACTR1B	-0.824526	2.93948e-08	Underexpressed
ACTR2	-0.15919	0.150535	Unchanged
ACTR3	0.457402	0.0104622	Unchanged
ACTR3B	-2.35175	2.11382e-09	Underexpressed
ACTR5	0.0730181	0.499811	Unchanged
ACTR6	-0.303975	0.0958215	Unchanged
ACTR8	0.265654	0.0027502	Unchanged
ACTRT2	0	1	Unchanged
ACVR1	0.100194	0.68539	Unchanged
ACVR1B	-0.742568	9.47754e-07	Underexpressed
ACVR1C	-4.60942	6.89401e-16	Underexpressed
ACVR2A	-1.00219	0.00150291	Unchanged
ACVR2B	0.353399	0.166819	Unchanged
ACVRL1	0.0321695	0.47002	Unchanged
ACY3	-0.0855318	0.674781	Unchanged
ACYP1	-0.842891	5.39347e-05	Underexpressed
ACYP2	-0.75331	0.00904362	Unchanged
ADA	-0.222687	0.196112	Unchanged
ADAD1	0.0413884	0.187871	Unchanged
ADAD2	-0.967549	0.000544797	Unchanged
ADAL	-0.00887972	0.980021	Unchanged
ADAM10	0.0650277	0.924925	Unchanged
ADAM11	-2.71954	3.85859e-14	Underexpressed
ADAM12	0.1569	0.266177	Unchanged
ADAM15	0.117705	0.397398	Unchanged
ADAM17	0.746147	1.94399e-06	Overexpressed
ADAM18	0	1	Unchanged
ADAM19	-0.419783	0.107965	Unchanged
ADAM2	0	1	Unchanged
ADAM20	-0.020586	0.346834	Unchanged
ADAM21	-0.0068797	0.972686	Unchanged
ADAM22	0.092548	0.181957	Unchanged
ADAM23	-2.77009	1.79624e-05	Underexpressed
ADAM28	0.643336	0.01473	Unchanged
ADAM29	0	1	Unchanged
ADAM30	-0.00243489	0.310702	Unchanged
ADAM32	0.104737	0.360355	Unchanged
ADAM33	0.125391	0.0781214	Unchanged
ADAM3A	-0.00103841	9.88946e-17	Underexpressed
ADAM5P	-0.00789533	0.724239	Unchanged
ADAM7	0	1	Unchanged
ADAM8	0.00141878	0.0956331	Unchanged
ADAM9	1.50531	2.40961e-05	Overexpressed
ADAMDEC1	0.519384	0.206462	Unchanged
ADAMTS1	-1.69938	0.000443746	Unchanged
ADAMTS10	0.0840194	0.364867	Unchanged
ADAMTS12	0.00149098	1	Unchanged
ADAMTS13	-0.0116913	0.281211	Unchanged
ADAMTS14	0.0490322	0.875741	Unchanged
ADAMTS15	0.0599718	0.165292	Unchanged
ADAMTS16	-0.0377187	0.443116	Unchanged
ADAMTS17	0.209384	0.394022	Unchanged
ADAMTS18	-0.191555	0.110786	Unchanged
ADAMTS19	0.0548353	0.98289	Unchanged
ADAMTS2	0.0235013	0.462635	Unchanged
ADAMTS20	0.0223248	0.472535	Unchanged
ADAMTS3	-1.20441	0.00377257	Unchanged
ADAMTS5	0.991368	0.0126013	Unchanged
ADAMTS6	0.38472	0.134318	Unchanged
ADAMTS8	-1.885	2.80166e-08	Underexpressed
ADAMTS9	1.1151	0.00337904	Unchanged
ADAMTSL1	0	1	Unchanged
ADAMTSL2	0.105288	0.491319	Unchanged
ADAMTSL3	0.0325596	0.340117	Unchanged
ADAMTSL4	0.237067	0.2042	Unchanged
ADAMTSL5	-0.00726406	0.22945	Unchanged
ADAP1	-2.92449	1.56565e-07	Underexpressed
ADAP2	1.71192	2.38686e-05	Overexpressed
ADAR	0.283917	0.118246	Unchanged
ADARB1	-0.415893	0.000105559	Unchanged
ADARB2	-0.103499	0.730255	Unchanged
ADAT1	0.739521	0.0205543	Unchanged
ADAT2	0.0955359	0.21157	Unchanged
ADAT3	0.0561007	0.143815	Unchanged
ADC	-0.838615	0.00653079	Unchanged
ADCK1	-0.687932	0.000307492	Unchanged
ADCK2	-0.157765	0.421546	Unchanged
ADCK3	0.231032	0.112313	Unchanged
ADCK4	0.727265	3.99699e-05	Overexpressed
ADCK5	-0.07799	0.153651	Unchanged
ADCY1	-2.42731	4.79378e-10	Underexpressed
ADCY10	-0.0104104	0.268569	Unchanged
ADCY2	-0.818005	0.000339538	Unchanged
ADCY3	-0.504686	0.00574658	Unchanged
ADCY4	0.0951472	0.687302	Unchanged
ADCY5	-2.95548	4.3337e-11	Underexpressed
ADCY6	0.203939	0.251782	Unchanged
ADCY7	0.606689	0.0014994	Unchanged
ADCY8	0.461711	0.540037	Unchanged
ADCY9	-0.300621	0.000741177	Unchanged
ADCYAP1	-0.70796	7.82536e-05	Underexpressed
ADCYAP1R1	0.907152	0.00576628	Unchanged
ADD1	-0.117964	0.322223	Unchanged
ADD2	0.355892	0.138137	Unchanged
ADD3	-0.364949	0.138349	Unchanged
ADGB	0.0108467	0.855554	Unchanged
ADH1A	0.0170307	0.429034	Unchanged
ADH1B	0.0170307	0.429034	Unchanged
ADH4	0	1	Unchanged
ADH5	0.543386	7.10509e-05	Overexpressed
ADH6	0	1	Unchanged
ADH7	0	1	Unchanged
ADHFE1	-0.421436	0.344708	Unchanged
ADI1	0.203292	0.551378	Unchanged
ADIG	-0.0266847	0.658623	Unchanged
ADIPOQ	0	1	Unchanged
ADIPOR1	-0.196692	0.228876	Unchanged
ADIPOR2	0.234596	0.548451	Unchanged
ADK	0.0641217	0.88006	Unchanged
ADM	-0.0371327	1	Unchanged
ADM2	-0.0375381	0.403364	Unchanged
ADNP	0.670751	4.62797e-05	Overexpressed
ADNP2	0.484696	0.00489056	Unchanged
ADO	-0.468203	0.078231	Unchanged
ADORA1	-0.384964	0.266808	Unchanged
ADORA2A	0.00837077	0.977432	Unchanged
ADORA2B	-0.895183	0.00196781	Unchanged
ADORA3	2.00286	0.000176111	Unchanged
ADPGK	0.515708	0.00126284	Unchanged
ADPRH	0.0222521	0.223145	Unchanged
ADPRHL1	-0.142762	0.0400027	Unchanged
ADPRHL2	0.777984	0.00106821	Unchanged
ADRA1A	-0.00232788	0.302275	Unchanged
ADRA1B	-0.00555314	0.289615	Unchanged
ADRA1D	0.00120226	1	Unchanged
ADRA2A	-2.40461	7.8018e-06	Underexpressed
ADRA2B	0	1	Unchanged
ADRA2C	-0.429121	0.0069762	Unchanged
ADRB1	-2.42001	3.00145e-13	Underexpressed
ADRB2	0.457192	0.297053	Unchanged
ADRB3	0	1	Unchanged
ADRBK1	-0.499076	0.0117147	Unchanged
ADRBK2	-0.986737	0.00015869	Unchanged
ADRM1	0.255436	0.156924	Unchanged
ADSS	-0.815975	0.00587279	Unchanged
ADSSL1	-0.102984	0.941295	Unchanged
ADTRP	-0.332568	0.0217445	Unchanged
AEBP1	2.20429	0.0108103	Unchanged
AEBP2	0.0386004	0.841455	Unchanged
AEN	0.715742	0.0033411	Unchanged
AES	-0.34281	0.121213	Unchanged
AFAP1	0.188868	0.553673	Unchanged
AFAP1L1	0.0687954	0.232767	Unchanged
AFAP1L2	-1.08078	0.11119	Unchanged
AFF1	0.0103954	0.0516873	Unchanged
AFF2	0.00867215	0.67161	Unchanged
AFF3	0.0247616	0.615845	Unchanged
AFF4	0.195697	0.0292798	Unchanged
AFG3L2	-0.587894	0.000103217	Unchanged
AFM	-0.00384669	0.372609	Unchanged
AFMID	-0.055813	0.297641	Unchanged
AFP	0.00232479	0.472535	Unchanged
AFTPH	-0.54155	3.6602e-05	Underexpressed
AGA	0.215636	0.671345	Unchanged
AGAP1	-0.847895	0.0779529	Unchanged
AGAP11	0	1	Unchanged
AGAP2	-1.89298	0.000446463	Unchanged
AGAP3	-1.25145	2.62824e-08	Underexpressed
AGBL2	0.571737	0.232523	Unchanged
AGBL3	0.00972002	0.606899	Unchanged
AGBL5	0.603441	0.014796	Unchanged
AGER	0	1	Unchanged
AGFG1	0.112719	0.394448	Unchanged
AGFG2	0.418333	0.044951	Unchanged
AGGF1	0.107571	0.503581	Unchanged
AGK	-0.328776	0.143436	Unchanged
AGL	-0.0651858	0.750565	Unchanged
AGMAT	-0.941264	0.00026409	Unchanged
AGPAT1	-0.0536894	0.765183	Unchanged
AGPAT2	0.0918347	0.339235	Unchanged
AGPAT3	-0.364196	1.16321e-05	Underexpressed
AGPAT4	-1.66742	3.92666e-05	Underexpressed
AGPAT5	1.43587	4.88005e-08	Overexpressed
AGPAT6	0.109786	0.0830633	Unchanged
AGPAT9	-0.124753	0.785093	Unchanged
AGPHD1	-0.0204543	0.355324	Unchanged
AGPS	0.133018	0.428846	Unchanged
AGR2	-0.0290997	0.450148	Unchanged
AGR3	0.0970722	0.468368	Unchanged
AGRN	0.445799	0.0456457	Unchanged
AGRP	-0.00946541	0.326771	Unchanged
AGT	0.374292	0.392956	Unchanged
AGTPBP1	-1.99946	3.58786e-07	Underexpressed
AGTR1	0.152325	0.407955	Unchanged
AGTR2	0	1	Unchanged
AGTRAP	2.71049	4.62115e-07	Overexpressed
AGXT	0	1	Unchanged
AGXT2	-0.00706053	0.498631	Unchanged
AGXT2L1	-3.82951	0.00145829	Unchanged
AGXT2L2	1.13821	7.23219e-08	Overexpressed
AHCTF1	0.148549	0.41034	Unchanged
AHCY	0.757497	0.00415149	Unchanged
AHCYL1	0.363016	0.188393	Unchanged
AHCYL2	0.711438	0.0319649	Unchanged
AHDC1	-0.042285	0.700223	Unchanged
AHI1	-0.736296	1.23286e-06	Underexpressed
AHNAK	0.39186	0.0535319	Unchanged
AHNAK2	-0.0639353	1	Unchanged
AHR	1.22853	0.0476811	Unchanged
AHRR	0.149055	0.427672	Unchanged
AHSA1	-0.400129	0.0137316	Unchanged
AHSA2	0.57672	0.0584429	Unchanged
AHSG	-0.00124527	0.49247	Unchanged
AHSP	0.00114832	0.658043	Unchanged
AICDA	0	1	Unchanged
AIF1	0.834494	0.00859529	Unchanged
AIF1L	0.152283	0.825165	Unchanged
AIFM1	0.46291	0.00236253	Unchanged
AIFM2	0.0864231	0.215557	Unchanged
AIFM3	-2.93586	6.0565e-20	Underexpressed
AIG1	-0.569081	0.00352479	Unchanged
AIM1	1.71786	0.0135261	Unchanged
AIM1L	0	1	Unchanged
AIM2	0.125571	0.0602081	Unchanged
AIMP1	0.723613	0.000118021	Unchanged
AIMP2	1.08933	6.32725e-07	Overexpressed
AIP	0.134247	0.401823	Unchanged
AIPL1	0	1	Unchanged
AIRE	0.00498737	0.945455	Unchanged
AJAP1	-0.0287812	0.130941	Unchanged
AJUBA	0.778622	0.0106941	Unchanged
AK1	0.0322299	0.996261	Unchanged
AK2	1.33047	5.70412e-07	Overexpressed
AK3	0.569556	0.00102681	Unchanged
AK4	-0.528925	0.0914996	Unchanged
AK5	-6.00871	1.29948e-08	Underexpressed
AK7	-0.000532163	0.965146	Unchanged
AK8	0.0274221	0.902021	Unchanged
AKAP1	0.275597	0.131869	Unchanged
AKAP10	0.16284	0.0236968	Unchanged
AKAP11	-1.41666	2.35538e-09	Underexpressed
AKAP12	-1.55695	0.000134246	Unchanged
AKAP13	0.893366	0.00127078	Unchanged
AKAP14	0.0743161	0.55642	Unchanged
AKAP17A	0.583923	0.00208163	Unchanged
AKAP3	0.0467468	0.198656	Unchanged
AKAP4	0	1	Unchanged
AKAP5	-1.21463	3.5033e-05	Underexpressed
AKAP6	-0.440519	0.00729841	Unchanged
AKAP7	-0.0648395	0.857742	Unchanged
AKAP8	0.252543	0.0410399	Unchanged
AKAP8L	0.726002	1.75038e-05	Overexpressed
AKAP9	-0.0796047	0.716432	Unchanged
AKD1	0.188498	0.350429	Unchanged
AKIP1	0.54811	0.0070029	Unchanged
AKIRIN1	0.199257	0.337966	Unchanged
AKIRIN2	0.00725526	1	Unchanged
AKNA	1.45693	9.83874e-07	Overexpressed
AKNAD1	0.276578	0.264505	Unchanged
AKR1A1	0.88841	7.10663e-05	Overexpressed
AKR1B1	0.66418	0.000105321	Unchanged
AKR1B10	-0.0050022	1	Unchanged
AKR1C1	-1.5614	0.0143734	Unchanged
AKR1C2	-0.0236473	0.428187	Unchanged
AKR1C3	0.0899228	1	Unchanged
AKR1C4	0	1	Unchanged
AKR1D1	0	1	Unchanged
AKR1E2	0	1	Unchanged
AKR7A2	0.802554	6.09633e-05	Overexpressed
AKR7A3	0.146314	0.178994	Unchanged
AKT1	0.853919	2.93295e-05	Overexpressed
AKT1S1	0.457174	0.00119086	Unchanged
AKT2	0.336957	0.0617995	Unchanged
AKT3	-0.598815	0.00273241	Unchanged
AKTIP	-1.07175	1.92384e-07	Underexpressed
AL136419.1	-1.04224	0.0250488	Unchanged
AL353997.5	-0.670148	0.00130017	Unchanged
AL358813.2	0.328146	0.227876	Unchanged
AL359392.1	-0.00331933	0.356691	Unchanged
AL359736.1	-0.0148214	0.67902	Unchanged
AL513013.1	0.00430387	0.135798	Unchanged
ALAD	-0.334181	0.00686469	Unchanged
ALAS1	-0.388817	0.00703496	Unchanged
ALAS2	0	1	Unchanged
ALB	-2.81551e-05	1	Unchanged
ALCAM	0.134103	0.749454	Unchanged
ALDH16A1	0.580126	0.0123252	Unchanged
ALDH18A1	1.00629	3.05889e-05	Overexpressed
ALDH1A1	-1.7553	0.0339568	Unchanged
ALDH1A2	-0.124356	0.14457	Unchanged
ALDH1A3	-0.344811	0.157751	Unchanged
ALDH1B1	0.111123	0.121499	Unchanged
ALDH1L1	0.685986	0.376759	Unchanged
ALDH1L2	0.0418697	0.218392	Unchanged
ALDH2	-0.62758	0.0262081	Unchanged
ALDH3A1	0.0272021	0.825143	Unchanged
ALDH3A2	1.20111	4.66953e-07	Overexpressed
ALDH3B1	0.372232	0.0433271	Unchanged
ALDH3B2	0	1	Unchanged
ALDH4A1	0.468837	0.155934	Unchanged
ALDH5A1	-0.405176	0.11048	Unchanged
ALDH6A1	-0.699104	0.0577339	Unchanged
ALDH7A1	-0.266654	0.472255	Unchanged
ALDH8A1	-1.8413	1.24796e-05	Underexpressed
ALDH9A1	0.611201	4.50004e-05	Overexpressed
ALDOA	-0.55227	0.00198835	Unchanged
ALDOB	0	1	Unchanged
ALDOC	-1.63237	0.00260854	Unchanged
ALG1	0.119256	0.617482	Unchanged
ALG10	0	1	Unchanged
ALG10B	0.439905	0.00370205	Unchanged
ALG12	0.267014	0.23238	Unchanged
ALG13	0.305772	0.0898691	Unchanged
ALG14	0.2577	0.531836	Unchanged
ALG2	0.853076	0.000160631	Unchanged
ALG3	0.783644	0.000886473	Unchanged
ALG5	0.549516	0.000619336	Unchanged
ALG6	1.669	1.42598e-05	Overexpressed
ALG8	0.922772	0.000154109	Unchanged
ALG9	0.138453	0.407689	Unchanged
ALK	0.483129	0.135029	Unchanged
ALKBH1	0.0256918	0.795717	Unchanged
ALKBH2	1.83454	1.105e-10	Overexpressed
ALKBH3	0.259499	0.110108	Unchanged
ALKBH4	0.176577	0.37985	Unchanged
ALKBH5	-0.141414	0.147675	Unchanged
ALKBH7	0.294725	0.0222338	Unchanged
ALKBH8	0.302709	0.00693633	Unchanged
ALLC	0	1	Unchanged
ALMS1	1.14254	4.75297e-05	Overexpressed
ALOX12	0	1	Unchanged
ALOX12B	-0.0321247	0.0977726	Unchanged
ALOX15	-0.0355575	0.452048	Unchanged
ALOX15B	0.185256	0.160974	Unchanged
ALOX5	0.804109	0.0248526	Unchanged
ALOX5AP	2.21315	0.00024812	Unchanged
ALOXE3	-0.0377732	0.452172	Unchanged
ALPI	0	1	Unchanged
ALPK1	0.614829	0.152477	Unchanged
ALPK2	0.625854	0.434528	Unchanged
ALPK3	0.264089	0.38695	Unchanged
ALPL	0.204466	0.459198	Unchanged
ALPP	0	1	Unchanged
ALPPL2	-0.0171723	0.219702	Unchanged
ALS2	-0.680176	3.6602e-05	Underexpressed
ALS2CL	0.00960531	0.985331	Unchanged
ALS2CR11	0	1	Unchanged
ALS2CR12	0.0132772	0.507869	Unchanged
ALS2CR8	-0.209609	0.574517	Unchanged
ALX1	0	1	Unchanged
ALX3	0.0388233	0.403833	Unchanged
ALX4	0	1	Unchanged
ALYREF	1.37441	0.000199226	Unchanged
AMBN	-0.0476259	0.383885	Unchanged
AMBP	0	1	Unchanged
AMBRA1	-0.0804432	0.632163	Unchanged
AMD1	-0.931685	9.95069e-05	Underexpressed
AMDHD1	0.0188455	0.346611	Unchanged
AMDHD2	0.172654	0.215837	Unchanged
AMELX	0	1	Unchanged
AMELY	0	1	Unchanged
AMFR	0.226642	0.690243	Unchanged
AMH	1.36052	0.0165702	Unchanged
AMHR2	-0.00300779	0.989963	Unchanged
AMICA1	0.0834476	0.712372	Unchanged
AMIGO2	-2.09096	0.0116965	Unchanged
AMIGO3	0.00467773	0.365552	Unchanged
AMMECR1	0.172537	0.15362	Unchanged
AMMECR1L	1.14992	2.14206e-07	Overexpressed
AMN	-0.00309673	0.462896	Unchanged
AMN1	-2.83898	6.72528e-07	Underexpressed
AMOT	-0.688777	0.142891	Unchanged
AMOTL1	0.244595	0.000910051	Unchanged
AMOTL2	-0.173655	0.730801	Unchanged
AMPD1	0	1	Unchanged
AMPD2	-0.54872	0.00231533	Unchanged
AMPD3	-0.233896	0.218013	Unchanged
AMPH	-4.76118	5.38652e-08	Underexpressed
AMT	0.0949812	0.903156	Unchanged
AMZ1	0.0018089	1	Unchanged
AMZ2	0.136804	0.396935	Unchanged
ANAPC10	0.00899942	1	Unchanged
ANAPC11	0.215238	0.000494344	Unchanged
ANAPC13	-0.0294569	0.78478	Unchanged
ANAPC16	0.668959	5.39101e-06	Overexpressed
ANAPC2	0.659384	0.000463226	Unchanged
ANAPC4	0.211431	0.365114	Unchanged
ANAPC5	-0.197587	0.0779529	Unchanged
ANAPC7	0.0191814	0.943722	Unchanged
ANG	0.322103	0.209928	Unchanged
ANGEL1	0.261331	0.0660467	Unchanged
ANGEL2	0.0301364	0.859941	Unchanged
ANGPT1	0.992189	0.0811881	Unchanged
ANGPT2	1.71934	0.00807636	Unchanged
ANGPT4	0	1	Unchanged
ANGPTL1	0.377619	0.157544	Unchanged
ANGPTL2	2.15226	0.000464968	Unchanged
ANGPTL3	0.00291302	0.550512	Unchanged
ANGPTL4	-0.132697	0.857448	Unchanged
ANGPTL6	0.00938361	0.462896	Unchanged
ANGPTL7	0	1	Unchanged
ANK1	-0.136552	0.190185	Unchanged
ANK2	-1.55921	5.02011e-07	Underexpressed
ANK3	-2.77403	1.60912e-10	Underexpressed
ANKAR	0	1	Unchanged
ANKDD1A	-1.28142	0.0115793	Unchanged
ANKFN1	1.37645	0.00184357	Unchanged
ANKFY1	1.15826	9.32331e-08	Overexpressed
ANKH	-1.22596	3.01748e-07	Underexpressed
ANKHD1	0.442196	0.00735866	Unchanged
ANKIB1	0.537857	0.00858604	Unchanged
ANKLE1	0.0182071	0.462635	Unchanged
ANKLE2	0.114376	0.349031	Unchanged
ANKMY1	-0.000224864	1	Unchanged
ANKMY2	-0.433322	0.19041	Unchanged
ANKRA2	0.563607	0.000413101	Unchanged
ANKRD1	-0.0296573	0.422372	Unchanged
ANKRD10	0.968206	0.000113231	Unchanged
ANKRD11	0.145338	0.332566	Unchanged
ANKRD12	-0.47592	0.151316	Unchanged
ANKRD13A	0.71096	0.00122476	Unchanged
ANKRD13B	-0.00132509	1	Unchanged
ANKRD13C	-0.651511	9.41486e-05	Underexpressed
ANKRD13D	-0.0543363	0.117186	Unchanged
ANKRD16	1.61222e-05	1	Unchanged
ANKRD17	-0.291182	0.0047504	Unchanged
ANKRD18A	-0.000676711	9.42537e-09	Underexpressed
ANKRD2	-0.584599	0.0019711	Unchanged
ANKRD22	0.595527	0.0292024	Unchanged
ANKRD23	-0.0686462	0.160145	Unchanged
ANKRD24	0	1	Unchanged
ANKRD26	-1.00776	3.7808e-07	Underexpressed
ANKRD27	-0.603298	0.00687126	Unchanged
ANKRD28	-0.141927	0.484501	Unchanged
ANKRD29	-3.67821	1.92245e-09	Underexpressed
ANKRD30A	0	1	Unchanged
ANKRD30B	-0.0897043	0.150535	Unchanged
ANKRD31	0.0734698	0.670799	Unchanged
ANKRD32	-1.4614	4.75806e-06	Underexpressed
ANKRD33	-0.0106891	0.747973	Unchanged
ANKRD33B	-2.74284	1.09562e-12	Underexpressed
ANKRD34A	-5.11625	4.70272e-19	Underexpressed
ANKRD35	-0.376185	0.516253	Unchanged
ANKRD37	-1.26929	0.000933465	Unchanged
ANKRD39	-1.27794	4.39109e-07	Underexpressed
ANKRD40	-0.171449	0.395464	Unchanged
ANKRD44	0.505141	0.000898438	Unchanged
ANKRD45	0.263181	0.197883	Unchanged
ANKRD46	-0.903619	0.000242856	Unchanged
ANKRD49	0.271324	0.100175	Unchanged
ANKRD5	0.114172	0.526867	Unchanged
ANKRD50	-0.541695	0.0110968	Unchanged
ANKRD52	-0.193671	0.366932	Unchanged
ANKRD53	-0.0715035	0.541516	Unchanged
ANKRD54	-0.0312328	0.955736	Unchanged
ANKRD55	-0.201895	0.539499	Unchanged
ANKRD6	-0.0241129	1	Unchanged
ANKRD60	-0.0232043	0.447668	Unchanged
ANKRD7	0.00056008	0.774478	Unchanged
ANKRD9	-2.25928	7.9768e-05	Underexpressed
ANKS1A	-0.151119	0.133868	Unchanged
ANKS1B	-2.9365	1.08484e-05	Underexpressed
ANKS3	0.17873	0.0112491	Unchanged
ANKS4B	0.0058542	0.344085	Unchanged
ANKS6	0.00858785	0.532551	Unchanged
ANKUB1	0	1	Unchanged
ANKZF1	0.695969	5.92357e-05	Overexpressed
ANLN	-1.45901	0.0384306	Unchanged
ANO1	0.00232479	0.571116	Unchanged
ANO10	-0.134758	0.0264253	Unchanged
ANO2	0.0426819	0.700223	Unchanged
ANO3	-7.09076	1.81052e-19	Underexpressed
ANO4	-2.77997	1.80696e-07	Underexpressed
ANO5	-3.07077	5.38993e-06	Underexpressed
ANO6	1.69745	6.02791e-06	Overexpressed
ANO7	0	1	Unchanged
ANO8	0.713927	0.0118769	Unchanged
ANO9	0	1	Unchanged
ANP32A	-0.0398386	0.860292	Unchanged
ANP32B	1.05575	1.70111e-05	Overexpressed
ANP32D	-0.0461534	0.299775	Unchanged
ANP32E	0.59282	6.09043e-05	Overexpressed
ANPEP	0.211017	0.809444	Unchanged
ANTXR1	1.32972	1.87623e-05	Overexpressed
ANTXR2	0.867983	0.000754247	Unchanged
ANXA1	2.59875	0.00558948	Unchanged
ANXA10	0.00114832	0.658043	Unchanged
ANXA11	-1.80798	4.00625e-09	Underexpressed
ANXA13	0	1	Unchanged
ANXA2	2.39341	0.000237156	Unchanged
ANXA2P3	0.406442	0.0420723	Unchanged
ANXA2R	0.532434	0.00390752	Unchanged
ANXA3	-0.712551	0.0194217	Unchanged
ANXA4	0.589935	0.276538	Unchanged
ANXA5	1.8109	4.83063e-07	Overexpressed
ANXA6	-0.515999	0.0157944	Unchanged
ANXA7	-0.763726	3.50547e-06	Underexpressed
ANXA9	0	1	Unchanged
AOAH	0.9869	0.000653406	Unchanged
AOC2	0.0528018	0.492028	Unchanged
AOC3	0.0323121	0.63549	Unchanged
AOX1	0.113483	0.298856	Unchanged
AP000318.2	0.445481	0.171237	Unchanged
AP000345.1	0	1	Unchanged
AP000679.2	0.00056008	0.774478	Unchanged
AP001053.11	0.071052	0.475399	Unchanged
AP001266.1	-0.00241089	1	Unchanged
AP006621.1	-0.0238975	0.404893	Unchanged
AP1AR	-0.956674	7.24655e-05	Underexpressed
AP1B1	0.455126	0.00504617	Unchanged
AP1G1	-0.000388809	1	Unchanged
AP1G2	-0.617279	0.0261118	Unchanged
AP1M1	0.153826	0.342599	Unchanged
AP1M2	0	1	Unchanged
AP1S1	-1.35253	7.73677e-05	Underexpressed
AP1S2	0.354511	0.0781062	Unchanged
AP1S3	0	1	Unchanged
AP2A1	-0.733186	0.00149459	Unchanged
AP2A2	-1.04805	1.39638e-06	Underexpressed
AP2B1	-0.457449	0.00357918	Unchanged
AP2M1	-0.810611	3.36491e-05	Underexpressed
AP2S1	-0.374597	0.00878885	Unchanged
AP3B1	0.486996	0.000317329	Unchanged
AP3B2	-3.73395	2.12245e-06	Underexpressed
AP3D1	0.0784022	0.397935	Unchanged
AP3M1	0.743119	0.00156606	Unchanged
AP3M2	-1.94523	1.60317e-09	Underexpressed
AP4B1	-0.0248386	1	Unchanged
AP4E1	0.0357175	0.464364	Unchanged
AP4M1	0.718409	0.0255819	Unchanged
AP4S1	-0.937947	2.94919e-07	Underexpressed
AP5M1	-0.385349	0.00920933	Unchanged
AP5S1	0.133191	0.503911	Unchanged
APAF1	0.0465867	0.0931074	Unchanged
APBA1	-2.80249	8.95862e-08	Underexpressed
APBA2	-0.870398	0.0324876	Unchanged
APBA3	0.577478	3.7439e-06	Overexpressed
APBB1	-1.45943	6.75719e-12	Underexpressed
APBB1IP	1.17273	0.00298296	Unchanged
APBB2	0.445765	0.0889136	Unchanged
APBB3	-0.654395	0.00109261	Unchanged
APC	-0.848145	0.000203685	Unchanged
APC2	0.503265	0.0302368	Unchanged
APCDD1	-0.202979	0.780428	Unchanged
APCDD1L	0.0105337	0.801622	Unchanged
APCS	-0.0114348	0.411161	Unchanged
APEH	0.374893	0.0961402	Unchanged
APEX1	0.672945	0.000121633	Unchanged
APEX2	0.590391	0.00145174	Unchanged
APH1A	1.46224	9.20613e-07	Overexpressed
APH1B	0.439266	0.000793938	Unchanged
API5	-0.366329	0.00105458	Unchanged
APITD1	0.562366	0.156408	Unchanged
APLF	0.00467773	0.518713	Unchanged
APLN	0.844931	0.0596004	Unchanged
APLNR	-0.971183	0.170583	Unchanged
APLP1	-1.7081	1.29802e-05	Underexpressed
APLP2	-0.173426	0.376569	Unchanged
APOA1	-0.0118383	0.246216	Unchanged
APOA1BP	0.440037	0.0242047	Unchanged
APOA2	0	1	Unchanged
APOA4	-0.050937	0.3714	Unchanged
APOA5	0	1	Unchanged
APOB	0	1	Unchanged
APOBEC1	-0.00194851	0.264523	Unchanged
APOBEC2	0.000323852	1	Unchanged
APOBEC3A	-0.124871	0.474382	Unchanged
APOBEC3B	1.12161	0.0717846	Unchanged
APOBEC3F	0.152913	0.375468	Unchanged
APOBEC4	0	1	Unchanged
APOBR	0.0537487	0.137236	Unchanged
APOC1	3.81157	2.48793e-09	Overexpressed
APOC3	-0.109559	0.2042	Unchanged
APOD	-0.705297	0.121844	Unchanged
APOE	1.56468	3.53817e-05	Overexpressed
APOF	-0.00921474	0.427672	Unchanged
APOH	0.0267148	0.700149	Unchanged
APOL1	0.619183	0.116015	Unchanged
APOL2	0.31973	0.0647939	Unchanged
APOL3	0.811701	0.0135216	Unchanged
APOL4	0.690717	0.0710802	Unchanged
APOL5	0	1	Unchanged
APOL6	0.717415	0.000496571	Unchanged
APOLD1	-0.41388	0.240404	Unchanged
APOM	0.613616	0.00301615	Unchanged
APOO	-0.868814	5.6739e-05	Underexpressed
APOOL	-0.478359	0.00220053	Unchanged
APP	-0.533006	0.00829085	Unchanged
APPBP2	-0.176295	0.15119	Unchanged
APPL1	0.00683723	1	Unchanged
APPL2	1.07114	2.01227e-05	Overexpressed
APRT	1.42658	3.18512e-06	Overexpressed
APTX	-0.0266806	0.948968	Unchanged
AQP10	0	1	Unchanged
AQP11	-0.252143	0.193144	Unchanged
AQP2	0.00395141	0.886484	Unchanged
AQP3	-0.893273	0.00756136	Unchanged
AQP4	-0.354598	0.642844	Unchanged
AQP5	-0.0294399	0.338722	Unchanged
AQP6	-0.00453339	0.208399	Unchanged
AQP7	0.259862	0.187871	Unchanged
AQP8	-0.00467141	0.643206	Unchanged
AQP9	0.0484357	0.65251	Unchanged
AQR	0.858918	2.35942e-07	Overexpressed
AR	0.489006	0.00466259	Unchanged
ARAF	0.700611	5.70105e-08	Overexpressed
ARAP1	0.718818	1.72201e-05	Overexpressed
ARAP2	-1.17262	0.0533307	Unchanged
ARAP3	0.420411	0.0854528	Unchanged
ARC	0.741727	0.206281	Unchanged
ARCN1	0.0653289	0.512023	Unchanged
ARF1	-0.113422	0.478489	Unchanged
ARF3	-1.8642	9.67746e-12	Underexpressed
ARF4	0.805565	6.98537e-05	Overexpressed
ARF5	-0.105848	0.704093	Unchanged
ARF6	0.180787	0.0498116	Unchanged
ARFGAP1	0.554172	0.0114408	Unchanged
ARFGAP2	-0.309425	0.105776	Unchanged
ARFGEF1	-0.135155	0.431392	Unchanged
ARFGEF2	-0.825044	5.76042e-09	Underexpressed
ARFIP1	0.740052	0.00204112	Unchanged
ARFIP2	-0.437953	0.00143233	Unchanged
ARFRP1	-0.118462	0.278328	Unchanged
ARG1	-0.0143988	0.576569	Unchanged
ARG2	-0.577126	0.00801049	Unchanged
ARGLU1	0.142553	0.389136	Unchanged
ARHGAP1	0.352848	0.0235824	Unchanged
ARHGAP10	0.390593	0.170602	Unchanged
ARHGAP11A	0.0540895	0.276049	Unchanged
ARHGAP11B	0.0540895	0.276049	Unchanged
ARHGAP12	0.905208	0.00574075	Unchanged
ARHGAP15	0.410535	0.0627912	Unchanged
ARHGAP17	1.20318	3.65964e-08	Overexpressed
ARHGAP18	1.6795	0.000856751	Unchanged
ARHGAP19	1.17456	0.000913238	Unchanged
ARHGAP20	-1.37866	1.76935e-07	Underexpressed
ARHGAP21	0.274744	0.484151	Unchanged
ARHGAP22	0.159229	0.737012	Unchanged
ARHGAP24	0.289553	0.218994	Unchanged
ARHGAP25	1.09985	0.00613285	Unchanged
ARHGAP26	-0.918614	0.00016976	Unchanged
ARHGAP28	0.00820714	0.397398	Unchanged
ARHGAP29	-0.999065	0.0435773	Unchanged
ARHGAP30	0.417894	0.00201131	Unchanged
ARHGAP31	1.43227	2.53403e-06	Overexpressed
ARHGAP32	-2.23117	2.00694e-08	Underexpressed
ARHGAP33	-0.0670851	0.604346	Unchanged
ARHGAP35	-0.113191	0.406382	Unchanged
ARHGAP36	-1.04936	0.436669	Unchanged
ARHGAP39	0.0228662	1	Unchanged
ARHGAP4	0.667044	0.000717595	Unchanged
ARHGAP44	-4.93913	1.37652e-28	Underexpressed
ARHGAP5	-0.690287	0.00012533	Unchanged
ARHGAP6	-0.122892	0.231091	Unchanged
ARHGAP9	0.720022	0.027876	Unchanged
ARHGDIA	0.325146	0.262067	Unchanged
ARHGDIB	1.77879	5.07068e-07	Overexpressed
ARHGEF1	0.519666	0.0144766	Unchanged
ARHGEF10	-0.144676	0.821635	Unchanged
ARHGEF10L	1.41764	2.15517e-05	Overexpressed
ARHGEF11	-0.281026	0.209467	Unchanged
ARHGEF12	-0.631155	6.86639e-10	Underexpressed
ARHGEF15	-0.03096	0.302976	Unchanged
ARHGEF16	-0.0232939	0.738803	Unchanged
ARHGEF17	-0.702918	0.00140786	Unchanged
ARHGEF18	0.283339	0.0242061	Unchanged
ARHGEF19	0.0131487	0.468694	Unchanged
ARHGEF2	-0.111797	0.260573	Unchanged
ARHGEF26	1.80055	3.82197e-06	Overexpressed
ARHGEF3	-1.04475	0.0180083	Unchanged
ARHGEF37	-0.104593	0.616645	Unchanged
ARHGEF4	-1.18548	4.54331e-05	Underexpressed
ARHGEF40	1.86791	4.66779e-12	Overexpressed
ARHGEF5	0.282861	0.27826	Unchanged
ARHGEF6	1.89973	7.63468e-10	Overexpressed
ARHGEF7	-1.74118	0.000110284	Unchanged
ARHGEF9	-1.72545	3.90569e-06	Underexpressed
ARID1A	0.466854	0.000667841	Unchanged
ARID1B	-0.0896277	0.61771	Unchanged
ARID2	0.61598	0.00253052	Unchanged
ARID3A	0.184109	0.109827	Unchanged
ARID4A	-0.76495	0.00898035	Unchanged
ARID4B	-0.022988	0.848889	Unchanged
ARID5A	0.827477	0.00656613	Unchanged
ARID5B	-0.00329978	0.493636	Unchanged
ARIH1	-0.305687	0.0221016	Unchanged
ARIH2	0.33892	0.00486887	Unchanged
ARL1	-0.462363	0.00257061	Unchanged
ARL10	-0.0501525	0.680876	Unchanged
ARL11	0	1	Unchanged
ARL13B	1.58031	3.14813e-05	Overexpressed
ARL14	0	1	Unchanged
ARL15	-0.588096	0.0951541	Unchanged
ARL16	0.10451	0.140368	Unchanged
ARL2	-0.732191	0.015299	Unchanged
ARL2BP	0.738061	0.00172756	Unchanged
ARL3	-0.489221	0.0165297	Unchanged
ARL4C	-0.437552	0.533151	Unchanged
ARL4D	-0.435254	6.56824e-05	Underexpressed
ARL5A	0.263352	0.0380974	Unchanged
ARL5B	0.224089	0.192959	Unchanged
ARL6	-1.46086	9.33431e-06	Underexpressed
ARL6IP1	-0.381557	0.00106074	Unchanged
ARL6IP4	0.0799587	0.583333	Unchanged
ARL6IP5	-0.272801	0.0461987	Unchanged
ARL6IP6	1.42354	6.99668e-11	Overexpressed
ARL8A	-0.225418	0.274138	Unchanged
ARL8B	-0.840671	4.8592e-07	Underexpressed
ARL9	0.00114832	0.512648	Unchanged
ARMC1	-0.246869	0.028732	Unchanged
ARMC10	0.336911	0.0483763	Unchanged
ARMC12	0.62032	0.124491	Unchanged
ARMC2	0.185615	0.486518	Unchanged
ARMC3	0.00350126	0.404345	Unchanged
ARMC4	-0.00636557	0.411044	Unchanged
ARMC5	0.0544557	0.527844	Unchanged
ARMC6	0.105319	0.442612	Unchanged
ARMC7	0.067646	0.507442	Unchanged
ARMC8	-0.875905	0.000137971	Unchanged
ARMC9	-0.222963	0.0145432	Unchanged
ARMCX1	-0.0411151	0.836433	Unchanged
ARMCX2	-0.322656	0.334494	Unchanged
ARMCX3	-0.0484377	0.778311	Unchanged
ARMCX5	-1.03872	1.51373e-05	Underexpressed
ARNT	0.148254	0.0420899	Unchanged
ARNT2	-1.24914	1.14598e-05	Underexpressed
ARNTL	-0.904328	0.0487119	Unchanged
ARNTL2	0.136492	0.473067	Unchanged
ARPC1B	1.89424	1.9515e-07	Overexpressed
ARPC2	0.208776	0.0932872	Unchanged
ARPC5	0.637425	0.00736688	Unchanged
ARPC5L	-1.18006	6.70084e-12	Underexpressed
ARPP19	-1.21612	2.44825e-11	Underexpressed
ARPP21	-5.29751	2.09496e-23	Underexpressed
ARR3	-0.170407	0.34334	Unchanged
ARRB1	-2.23011	3.17738e-10	Underexpressed
ARRB2	0.206642	0.226335	Unchanged
ARRDC1	-0.274324	0.317495	Unchanged
ARRDC2	-0.393104	0.394402	Unchanged
ARRDC3	0.972663	0.000603387	Unchanged
ARRDC4	0.595547	0.263206	Unchanged
ARSA	0.00346338	0.547033	Unchanged
ARSB	-2.81551e-05	1	Unchanged
ARSD	0.859409	0.026288	Unchanged
ARSE	0.0923248	0.275923	Unchanged
ARSF	0.295248	0.161317	Unchanged
ARSG	0.243253	0.193301	Unchanged
ARSI	0	1	Unchanged
ARSJ	0.915769	0.0980322	Unchanged
ARSK	0.575046	0.0513986	Unchanged
ART1	-0.00922061	0.427672	Unchanged
ART3	-2.77805	2.03446e-06	Underexpressed
ART4	0.0296343	0.783059	Unchanged
ART5	-0.104229	0.31535	Unchanged
ARTN	-0.00664467	0.670091	Unchanged
ARV1	-0.541624	0.00243526	Unchanged
ARVCF	0.185122	0.0394731	Unchanged
ARX	-3.49508	1.14642e-05	Underexpressed
ASAH1	0.720819	2.33429e-06	Overexpressed
ASAP1	0.657978	0.00323361	Unchanged
ASAP2	0.0315243	0.937387	Unchanged
ASAP3	1.33736	1.86002e-07	Overexpressed
ASB1	-0.541113	0.00342134	Unchanged
ASB10	0	1	Unchanged
ASB11	0	1	Unchanged
ASB12	-0.086425	0.83827	Unchanged
ASB13	-0.595044	0.036977	Unchanged
ASB15	0	1	Unchanged
ASB16	0.024642	0.39199	Unchanged
ASB17	0	1	Unchanged
ASB2	-0.00878336	0.254037	Unchanged
ASB3	0.417604	0.0617474	Unchanged
ASB4	0	1	Unchanged
ASB5	0.313009	0.445318	Unchanged
ASB6	0.0731103	0.674494	Unchanged
ASB7	0.0599863	0.399052	Unchanged
ASB8	-0.365143	0.00282417	Unchanged
ASB9	0.0332299	0.547776	Unchanged
ASCC1	0.193895	0.405283	Unchanged
ASCC2	1.21504	1.77576e-07	Overexpressed
ASCC3	0.948872	3.43501e-06	Overexpressed
ASCL1	2.85463	0.00026466	Unchanged
ASCL2	0	1	Unchanged
ASCL3	0	1	Unchanged
ASF1A	0.411065	0.0803284	Unchanged
ASF1B	0.890508	0.0197263	Unchanged
ASGR1	0.00232479	0.472535	Unchanged
ASGR2	-0.0287877	0.651684	Unchanged
ASH1L	0.000625251	1	Unchanged
ASH2L	-0.307417	0.00746122	Unchanged
ASIC1	-0.104792	0.935427	Unchanged
ASIC2	-3.68589	3.29063e-20	Underexpressed
ASIC3	0.637096	0.32176	Unchanged
ASIC4	1.03615	0.0701324	Unchanged
ASIP	0	1	Unchanged
ASL	0.256477	0.0200648	Unchanged
ASMT	0	1	Unchanged
ASMTL	0.0124238	1	Unchanged
ASNA1	0.533949	0.00397483	Unchanged
ASNS	-0.770302	0.0024861	Unchanged
ASNSD1	0.19544	0.129493	Unchanged
ASPA	-3.53795	0.000450714	Unchanged
ASPDH	-0.300095	0.00272293	Unchanged
ASPG	0	1	Unchanged
ASPH	0.19264	0.167616	Unchanged
ASPHD1	-3.669	5.4469e-06	Underexpressed
ASPHD2	-2.79499	1.80028e-09	Underexpressed
ASPM	0.80526	0.0105994	Unchanged
ASPN	0.318444	0.127084	Unchanged
ASPSCR1	0.73684	0.0194107	Unchanged
ASRGL1	-0.800472	0.0024861	Unchanged
ASS1	-1.40701	0.0090283	Unchanged
ASTE1	0.716685	0.00192036	Unchanged
ASTN1	-0.923791	0.00150974	Unchanged
ASTN2	0.405124	0.179748	Unchanged
ASUN	1.19273	8.8547e-06	Overexpressed
ASXL1	0.668889	2.17721e-05	Overexpressed
ASXL2	0.375277	0.00364919	Unchanged
ASXL3	-0.241599	0.602661	Unchanged
ASZ1	0	1	Unchanged
ATAD1	-0.978402	0.0041448	Unchanged
ATAD2	1.57815	1.30977e-05	Overexpressed
ATAD2B	0.925698	6.5043e-06	Overexpressed
ATAD3A	0.892793	2.33429e-06	Overexpressed
ATAD3B	0.130472	0.165123	Unchanged
ATAD3C	0.132643	0.19149	Unchanged
ATAD5	0.0274146	0.308428	Unchanged
ATAT1	0.406523	0.0580191	Unchanged
ATCAY	-1.77523	0.00173498	Unchanged
ATE1	-0.182772	0.322067	Unchanged
ATF1	0.632363	0.053181	Unchanged
ATF2	-0.0648397	0.87695	Unchanged
ATF3	0.431407	0.172442	Unchanged
ATF5	0.381663	0.0566971	Unchanged
ATF6	0.309583	0.00389899	Unchanged
ATF6B	0	1	Unchanged
ATF7	0.129828	0.0280905	Unchanged
ATF7IP	1.57634	0.00034734	Unchanged
ATF7IP2	-2.45416	2.30215e-08	Underexpressed
ATG10	-0.0321765	0.761759	Unchanged
ATG12	0.227644	0.0872556	Unchanged
ATG13	-0.210963	0.0901394	Unchanged
ATG14	-0.11933	0.714937	Unchanged
ATG16L1	-0.085709	0.16212	Unchanged
ATG16L2	0.206388	0.187979	Unchanged
ATG2A	0.38704	0.00779553	Unchanged
ATG2B	-0.515303	0.000453927	Unchanged
ATG3	0.175544	0.145675	Unchanged
ATG4A	0.464855	0.00457018	Unchanged
ATG4B	0.294282	0.0385847	Unchanged
ATG4C	-0.428768	0.0863117	Unchanged
ATG4D	0.116343	0.291386	Unchanged
ATG5	-0.346802	0.0395573	Unchanged
ATG7	-0.0100605	0.906791	Unchanged
ATG9A	-0.492934	0.0118049	Unchanged
ATG9B	0.160747	0.252416	Unchanged
ATHL1	0.51965	0.0182387	Unchanged
ATIC	0.404029	0.059337	Unchanged
ATL1	-3.10349	5.42744e-08	Underexpressed
ATL2	-0.6833	0.000189117	Unchanged
ATL3	0.0305601	0.201049	Unchanged
ATM	1.46895	4.84143e-08	Overexpressed
ATMIN	-0.582485	0.00031502	Unchanged
ATN1	0.340622	0.102357	Unchanged
ATOH1	-0.0354452	0.295287	Unchanged
ATOH7	-1.29784	8.9183e-06	Underexpressed
ATOH8	1.02429	0.0130314	Unchanged
ATOX1	0.0493843	0.836827	Unchanged
ATP10A	0.0342498	0.989668	Unchanged
ATP10B	-0.610967	0.0947074	Unchanged
ATP10D	1.80085	0.00015257	Unchanged
ATP11A	0.0484057	0.389858	Unchanged
ATP11B	0.0283054	0.868934	Unchanged
ATP11C	0.00671803	0.0339543	Unchanged
ATP12A	0	1	Unchanged
ATP13A1	1.19005	7.18317e-06	Overexpressed
ATP13A2	-1.34112	2.30215e-08	Underexpressed
ATP13A3	0.426587	0.0445184	Unchanged
ATP13A4	0.432076	0.0257031	Unchanged
ATP13A5	0.022913	0.399495	Unchanged
ATP1A1	-0.712354	0.0228537	Unchanged
ATP1A1OS	0.0107787	0.477037	Unchanged
ATP1A2	-1.51466	0.0248526	Unchanged
ATP1A3	-3.3876	5.09292e-05	Underexpressed
ATP1A4	0	1	Unchanged
ATP1B1	-1.51613	1.4292e-06	Underexpressed
ATP1B2	-0.0250297	1	Unchanged
ATP1B3	0.293799	0.153048	Unchanged
ATP1B4	0	1	Unchanged
ATP2A1	0	1	Unchanged
ATP2A2	-0.609076	7.11267e-05	Underexpressed
ATP2A3	0	1	Unchanged
ATP2B1	-2.72905	3.14426e-09	Underexpressed
ATP2B2	-3.00969	1.92185e-09	Underexpressed
ATP2B3	-3.11846	1.30023e-10	Underexpressed
ATP2B4	-0.32237	0.0544202	Unchanged
ATP2C1	-1.30037	9.81124e-09	Underexpressed
ATP2C2	-0.0183271	0.103271	Unchanged
ATP4A	0.0359031	0.505229	Unchanged
ATP4B	0	1	Unchanged
ATP5A1	-0.241533	0.119584	Unchanged
ATP5B	-0.362461	0.012029	Unchanged
ATP5C1	-0.277269	0.0275898	Unchanged
ATP5D	0.117298	0.494686	Unchanged
ATP5F1	0.0956787	0.535714	Unchanged
ATP5G1	-0.228601	0.0387652	Unchanged
ATP5G2	0.583167	0.000145896	Unchanged
ATP5G3	-0.465123	0.00210634	Unchanged
ATP5I	-0.139972	0.449224	Unchanged
ATP5J	-0.245108	0.0189995	Unchanged
ATP5L	-0.209796	0.00789143	Unchanged
ATP5S	-0.0171374	1	Unchanged
ATP5SL	-0.0582931	0.579257	Unchanged
ATP6AP1	-0.441828	0.0065518	Unchanged
ATP6AP1L	0.0649734	0.839587	Unchanged
ATP6AP2	-0.587273	0.000145956	Unchanged
ATP6V0A1	-1.5502	1.42639e-10	Underexpressed
ATP6V0A2	0.71779	0.000139148	Unchanged
ATP6V0A4	0.0310135	0.455815	Unchanged
ATP6V0B	-0.493637	0.0900161	Unchanged
ATP6V0C	-0.875294	9.44312e-09	Underexpressed
ATP6V0D1	-1.0345	1.39799e-09	Underexpressed
ATP6V0D2	-0.00301426	0.344708	Unchanged
ATP6V0E1	1.59091	6.99668e-11	Overexpressed
ATP6V0E2	-0.192403	0.335287	Unchanged
ATP6V1A	-1.64212	2.37006e-09	Underexpressed
ATP6V1B1	0.24266	0.0024021	Unchanged
ATP6V1B2	-1.75511	1.47452e-10	Underexpressed
ATP6V1C1	-1.61824	1.30438e-11	Underexpressed
ATP6V1C2	0	1	Unchanged
ATP6V1D	-1.50571	2.68264e-07	Underexpressed
ATP6V1E1	-1.393	1.14064e-08	Underexpressed
ATP6V1F	0.0671061	0.747821	Unchanged
ATP6V1G1	0.272652	0.0137952	Unchanged
ATP6V1G2	-3.41887	4.23463e-07	Underexpressed
ATP6V1G3	0.0076189	0.38396	Unchanged
ATP6V1H	-1.87681	7.36401e-12	Underexpressed
ATP7A	0.670887	0.000108177	Unchanged
ATP7B	-0.811065	0.00211881	Unchanged
ATP8A1	-2.34029	4.13441e-06	Underexpressed
ATP8A2	-3.26833	1.74506e-08	Underexpressed
ATP8B1	0.184438	0.559052	Unchanged
ATP8B2	0.194832	0.38863	Unchanged
ATP8B3	0	1	Unchanged
ATP8B4	0.345886	0.209011	Unchanged
ATP8B5P	0	1	Unchanged
ATP9A	-1.22822	5.80787e-05	Underexpressed
ATP9B	-0.0161794	0.64013	Unchanged
ATPAF1	-0.895754	1.62413e-06	Underexpressed
ATPAF1-AS1	0.00056008	0.774478	Unchanged
ATPAF2	0.271193	0.0328273	Unchanged
ATPBD4	0.0258542	0.416651	Unchanged
ATPIF1	-0.526723	9.68655e-06	Underexpressed
ATR	-0.160614	0.430565	Unchanged
ATRIP	0.182003	0.0101152	Unchanged
ATRN	-0.526906	1.039e-07	Underexpressed
ATRNL1	-3.99957	8.63187e-12	Underexpressed
ATRX	-0.333028	0.0223134	Unchanged
ATXN1	-0.949502	9.2171e-05	Underexpressed
ATXN10	-0.658561	0.00139467	Unchanged
ATXN2	-0.154518	0.165348	Unchanged
ATXN2L	0.264914	0.0257397	Unchanged
ATXN3	-0.213126	0.220224	Unchanged
ATXN3L	0	1	Unchanged
ATXN7	0.140229	0.256965	Unchanged
ATXN7L1	0.0125856	1	Unchanged
ATXN7L2	0.00291302	0.550512	Unchanged
ATXN7L3	-1.37433	2.26321e-13	Underexpressed
AUH	-1.76277	2.21885e-07	Underexpressed
AUP1	0.859593	3.64558e-07	Overexpressed
AURKA	1.21661	0.00300168	Unchanged
AURKAIP1	0.259786	0.0590758	Unchanged
AURKB	2.66749	0.001689	Unchanged
AURKC	0.0228197	0.649033	Unchanged
AUTS2	0.109488	0.466359	Unchanged
AVEN	0.256989	0.427672	Unchanged
AVIL	2.09928	0.00123984	Unchanged
AVL9	0.374992	0.32326	Unchanged
AVP	-0.0346503	0.410975	Unchanged
AVPI1	-1.32883	8.50994e-06	Underexpressed
AVPR1A	0	1	Unchanged
AVPR1B	-0.0441442	0.287757	Unchanged
AVPR2	0	1	Unchanged
AWAT1	0.0076189	0.496762	Unchanged
AXDND1	0	1	Unchanged
AXIN1	0.222149	0.00646274	Unchanged
AXIN2	0.0108508	0.835944	Unchanged
AXL	0.602424	0.0279736	Unchanged
AZGP1	1.69291	0.0424895	Unchanged
AZI1	0.0146777	0.478489	Unchanged
AZI2	-0.020358	0.903465	Unchanged
AZIN1	-0.239679	0.0609769	Unchanged
AZU1	-2.81551e-05	1	Unchanged
B2M	0.983122	9.68748e-10	Overexpressed
B3GALNT1	-1.09431	0.0123312	Unchanged
B3GALNT2	0.383925	0.00198442	Unchanged
B3GALT1	0	1	Unchanged
B3GALT2	-3.67144	5.54306e-09	Underexpressed
B3GALT4	-0.0735144	0.793825	Unchanged
B3GALT5	0	1	Unchanged
B3GALT6	0.715746	0.000386573	Unchanged
B3GALTL	-0.276721	0.485345	Unchanged
B3GAT1	-1.36693	0.00554507	Unchanged
B3GAT3	0.330984	0.104359	Unchanged
B3GNT1	-1.28048	7.59867e-05	Underexpressed
B3GNT2	-1.28048	7.59867e-05	Underexpressed
B3GNT3	-0.0176289	0.974877	Unchanged
B3GNT4	-1.06066	9.309e-09	Underexpressed
B3GNT5	0.407182	0.111205	Unchanged
B3GNT6	0	1	Unchanged
B3GNT7	-0.0260493	0.296502	Unchanged
B3GNT8	-0.0129041	0.426533	Unchanged
B3GNTL1	-0.104051	0.21405	Unchanged
B4GALNT1	-0.139386	0.910823	Unchanged
B4GALNT2	0.0220636	0.914078	Unchanged
B4GALNT3	-0.0489784	0.277786	Unchanged
B4GALNT4	0.0306674	0.989668	Unchanged
B4GALT1	0.0356729	0.243794	Unchanged
B4GALT2	0.0711497	0.767356	Unchanged
B4GALT3	0.0743888	0.263484	Unchanged
B4GALT4	1.16139	4.88849e-07	Overexpressed
B4GALT5	0.381705	0.0629955	Unchanged
B4GALT6	-2.30447	4.19537e-06	Underexpressed
B4GALT7	0.162037	0.000774858	Unchanged
B9D1	-0.714585	4.33571e-05	Underexpressed
B9D2	-0.00460233	0.217404	Unchanged
BAALC	0.461161	0.069455	Unchanged
BAAT	0.00257165	1	Unchanged
BABAM1	-0.568386	0.000172023	Unchanged
BACE1	-0.531902	0.0159572	Unchanged
BACE2	1.47348	0.00146454	Unchanged
BACH1	0.0547713	0.00369317	Unchanged
BACH2	0.722761	0.126223	Unchanged
BAD	0.110084	0.151291	Unchanged
BAG1	-0.250434	0.0695495	Unchanged
BAG2	0.274151	0.534266	Unchanged
BAG3	0.419197	0.351748	Unchanged
BAG4	-0.800736	1.50461e-05	Underexpressed
BAG5	-0.494179	0.0166692	Unchanged
BAG6	0.414159	0.00251944	Unchanged
BAHD1	0.241924	0.186242	Unchanged
BAI1	-0.192368	0.433031	Unchanged
BAI2	-1.68771	4.16367e-07	Underexpressed
BAI3	-2.16235	0.000434657	Unchanged
BAIAP2	-0.989114	1.7261e-06	Underexpressed
BAIAP2L1	0	1	Unchanged
BAIAP2L2	-0.0719993	0.099733	Unchanged
BAIAP3	-1.42392	0.00738467	Unchanged
BAMBI	0.685237	0.297053	Unchanged
BANF1	1.05828	1.32189e-10	Overexpressed
BANF2	0	1	Unchanged
BANK1	0.174188	0.448178	Unchanged
BANP	0.397293	4.95245e-05	Overexpressed
BAP1	-0.291733	0.126264	Unchanged
BARD1	3.4867	1.77608e-13	Overexpressed
BARHL1	0	1	Unchanged
BARX1	-0.0370653	0.13672	Unchanged
BARX2	-0.00615171	1	Unchanged
BASP1	-2.29043	6.20749e-05	Underexpressed
BATF	0.0321488	0.475389	Unchanged
BATF2	0.915447	0.0678344	Unchanged
BATF3	0.374018	0.366246	Unchanged
BAX	1.63051	3.40446e-05	Overexpressed
BAZ1A	3.17446	2.51764e-08	Overexpressed
BAZ1B	0.837373	9.93707e-06	Overexpressed
BAZ2A	0.022565	0.785299	Unchanged
BAZ2B	0.535878	0.0350197	Unchanged
BBC3	0.0233596	0.876952	Unchanged
BBIP1	-0.318928	0.169261	Unchanged
BBOX1	0.552753	0.564294	Unchanged
BBS1	0.246955	0.317716	Unchanged
BBS10	0.39392	0.046289	Unchanged
BBS12	-0.686999	0.0827419	Unchanged
BBS2	0.572352	0.00461947	Unchanged
BBS4	0.593936	0.0253165	Unchanged
BBS5	0.034627	1	Unchanged
BBS7	-2.2887	1.42999e-11	Underexpressed
BBS9	0.748066	0.0319325	Unchanged
BBX	0.853523	0.0275358	Unchanged
BCAM	0.013976	1	Unchanged
BCAN	2.4701	0.000372821	Unchanged
BCAP29	-0.568836	0.00133177	Unchanged
BCAP31	0.238028	0.201606	Unchanged
BCAR1	-0.0587183	0.717235	Unchanged
BCAR3	0.416375	0.264239	Unchanged
BCAS1	-1.8095	0.0122311	Unchanged
BCAS2	-0.531822	0.000888532	Unchanged
BCAS3	-0.432816	0.011953	Unchanged
BCAS4	-0.361879	0.0100686	Unchanged
BCAT1	0.56879	0.439676	Unchanged
BCAT2	0.486639	0.0177333	Unchanged
BCCIP	0.262048	0.185642	Unchanged
BCDIN3D	0.398883	0.00936048	Unchanged
BCHE	3.22742	3.14155e-05	Overexpressed
BCKDHB	0.409118	0.154246	Unchanged
BCKDK	0.127506	0.384083	Unchanged
BCL10	0.878145	1.85177e-06	Overexpressed
BCL11A	-3.15302	2.56116e-06	Underexpressed
BCL11B	-0.37501	0.11509	Unchanged
BCL2	0.00197256	0.519581	Unchanged
BCL2A1	1.16586	0.152117	Unchanged
BCL2L1	0.626425	0.000879487	Unchanged
BCL2L10	-0.00793151	0.459509	Unchanged
BCL2L11	0.227233	0.013538	Unchanged
BCL2L12	0.609367	0.00336605	Unchanged
BCL2L13	0.388608	0.0204651	Unchanged
BCL2L14	0	1	Unchanged
BCL2L15	0.0233653	0.564183	Unchanged
BCL2L2	-2.21549	1.30306e-11	Underexpressed
BCL3	0.187011	0.106559	Unchanged
BCL6	2.01456	4.10737e-09	Overexpressed
BCL6B	0.0246216	0.646685	Unchanged
BCL7A	-0.502469	0.169391	Unchanged
BCL7B	-0.129863	0.519413	Unchanged
BCL7C	1.09751	1.29075e-06	Overexpressed
BCL9	0.189968	0.154841	Unchanged
BCL9L	0.434268	0.0229582	Unchanged
BCLAF1	-0.176688	0.236376	Unchanged
BCMO1	0.295309	0.0464081	Unchanged
BCO2	0.379863	0.298937	Unchanged
BCOR	0.443658	0.191356	Unchanged
BCORL1	0.0122107	0.696901	Unchanged
BCORP1	-0.00335276	0.357869	Unchanged
BCR	-0.579701	0.0702395	Unchanged
BCS1L	0.672968	0.000907031	Unchanged
BDH1	-1.15819	0.000131809	Unchanged
BDH2	0.318824	0.34738	Unchanged
BDKRB1	0.00222033	0.962891	Unchanged
BDKRB2	-0.0336348	0.276775	Unchanged
BDNF	-3.38213	4.74546e-07	Underexpressed
BDP1	-0.241135	0.00076363	Unchanged
BEAN1	-0.244573	0.0407056	Unchanged
BECN1	-0.239733	0.0621866	Unchanged
BEGAIN	-3.86701	9.049e-08	Underexpressed
BEND2	0.0187188	0.389185	Unchanged
BEND3	0.832017	0.000982111	Unchanged
BEND4	-1.49933	0.00723973	Unchanged
BEND5	-1.09982	0.00108912	Unchanged
BEND6	-2.54897	3.70713e-06	Underexpressed
BEND7	0.22044	0.0125872	Unchanged
BEST1	-0.0221867	0.981479	Unchanged
BEST2	0	1	Unchanged
BEST3	1.16024	0.0306778	Unchanged
BEST4	0.0217366	0.472728	Unchanged
BET1	0.792706	0.00196204	Unchanged
BET1L	0.602172	0.00204791	Unchanged
BEX1	-1.84961	0.00118198	Unchanged
BEX2	-2.2834	3.59611e-05	Underexpressed
BEX4	-1.37742	3.97642e-09	Underexpressed
BEX5	-6.13806	6.94576e-08	Underexpressed
BFAR	1.1108	2.21247e-09	Overexpressed
BFSP1	-0.314515	0.0801621	Unchanged
BFSP2	0	1	Unchanged
BGN	1.31802	0.00190139	Unchanged
BHLHB9	-2.26732	9.69654e-06	Underexpressed
BHLHE22	-0.469241	0.00136179	Unchanged
BHLHE23	-0.015033	0.903031	Unchanged
BHLHE40	-1.01234	0.0110714	Unchanged
BHLHE41	0.295949	0.359817	Unchanged
BHMT	0.0673505	0.556164	Unchanged
BHMT2	-0.192918	0.0169933	Unchanged
BICC1	-0.00157568	1	Unchanged
BICD1	0.41775	0.266207	Unchanged
BICD2	0.0600609	0.811221	Unchanged
BID	1.0187	0.00970823	Unchanged
BIK	-2.81551e-05	1	Unchanged
BIN1	-1.08826	0.000326423	Unchanged
BIN2	0.444437	0.0800704	Unchanged
BIN3	0.614889	0.000180376	Unchanged
BIRC2	0.458219	9.19659e-05	Overexpressed
BIRC3	0.341304	0.377448	Unchanged
BIRC5	0.707619	0.0208546	Unchanged
BIRC6	-0.131305	0.268758	Unchanged
BIRC7	0.147031	0.312641	Unchanged
BIVM	0.658744	0.0306305	Unchanged
BLCAP	-1.08463	2.88912e-06	Underexpressed
BLK	0	1	Unchanged
BLM	1.65444	0.0102987	Unchanged
BLMH	1.02714	0.000123404	Unchanged
BLNK	1.13681	0.12049	Unchanged
BLOC1S1	0.366874	0.0389446	Unchanged
BLOC1S2	-1.09684	1.26759e-06	Underexpressed
BLOC1S3	0.248084	0.0962178	Unchanged
BLVRA	0.504775	0.0232541	Unchanged
BLVRB	-0.239569	0.68268	Unchanged
BLZF1	0.149208	0.19694	Unchanged
BMF	0.430082	0.0178428	Unchanged
BMP1	0.341987	0.0100113	Unchanged
BMP10	0	1	Unchanged
BMP15	0.00492228	0.836674	Unchanged
BMP2	2.91027	0.000818587	Unchanged
BMP2K	0.880347	0.00924871	Unchanged
BMP3	0	1	Unchanged
BMP4	0.0621245	0.27947	Unchanged
BMP5	0	1	Unchanged
BMP6	0.08026	0.527963	Unchanged
BMP7	1.32547	0.000131606	Unchanged
BMP8A	0	1	Unchanged
BMP8B	0.0870307	0.308538	Unchanged
BMPER	-1.42907	0.111952	Unchanged
BMPR1A	1.19056	4.16026e-05	Overexpressed
BMPR1B	0.410711	0.26563	Unchanged
BMPR2	-0.252826	0.112436	Unchanged
BMS1	0.239388	0.216623	Unchanged
BMX	0.0596756	0.724858	Unchanged
BNC1	0	1	Unchanged
BNC2	0.311726	0.103303	Unchanged
BNIP1	0.0109127	0.120612	Unchanged
BNIP2	1.15291	1.26343e-08	Overexpressed
BNIP3	-1.14749	3.77816e-05	Underexpressed
BNIP3L	0.0620064	0.815963	Unchanged
BNIPL	0	1	Unchanged
BOC	2.75195	2.16553e-09	Overexpressed
BOD1	0.543373	0.000183933	Unchanged
BOD1L	-0.190642	0.378755	Unchanged
BOK	-2.13587	0.0068163	Unchanged
BOLA1	0.577801	0.00771254	Unchanged
BOLA3	-0.125307	0.698467	Unchanged
BOLL	0	1	Unchanged
BORA	0.763886	0.00206761	Unchanged
BPGM	0.66903	0.00609948	Unchanged
BPHL	0.56522	0.00179113	Unchanged
BPI	-0.0572179	0.70234	Unchanged
BPIFA1	-0.00459512	1	Unchanged
BPIFA2	0.00974567	0.953106	Unchanged
BPIFA3	0.16347	0.323922	Unchanged
BPIFA4P	-0.0112945	1	Unchanged
BPIFB1	0	1	Unchanged
BPIFB2	-0.00222499	1	Unchanged
BPIFB4	-0.00359985	0.365681	Unchanged
BPIFB6	0	1	Unchanged
BPIFC	0	1	Unchanged
BPNT1	0.183905	0.186541	Unchanged
BPTF	0.495207	0.0055171	Unchanged
BRAF	-0.0336748	0.999326	Unchanged
BRAP	0.0213735	0.857448	Unchanged
BRAT1	2.07226	3.58807e-08	Overexpressed
BRCA1	0.6266	0.00456352	Unchanged
BRCA2	0.255854	0.105791	Unchanged
BRCC3	-0.0750269	0.524701	Unchanged
BRD1	0.338017	0.0420899	Unchanged
BRD2	0.887627	6.55317e-06	Overexpressed
BRD3	0.515774	0.0118813	Unchanged
BRD4	0.387026	0.0606756	Unchanged
BRD7	0.903255	1.59679e-06	Overexpressed
BRD7P3	0	1	Unchanged
BRD8	0.055897	0.331947	Unchanged
BRD9	-0.0127812	1	Unchanged
BRDT	0	1	Unchanged
BRE	-0.513633	0.000102914	Unchanged
BRF1	0.0330682	0.362679	Unchanged
BRF2	-0.465328	0.000459979	Unchanged
BRI3	1.82523	4.60389e-09	Overexpressed
BRIP1	0.410858	0.0433777	Unchanged
BRIX1	0.579883	0.0482274	Unchanged
BRMS1	0.357076	0.000464968	Unchanged
BRMS1L	-1.43331	2.51306e-07	Underexpressed
BROX	0.0158542	0.236351	Unchanged
BRP44	-1.2933	1.73679e-08	Underexpressed
BRP44L	-0.325176	0.048824	Unchanged
BRPF1	0.277027	0.00321117	Unchanged
BRPF3	-0.0459113	0.947184	Unchanged
BRS3	0	1	Unchanged
BRSK1	-2.50634	9.2361e-13	Underexpressed
BRSK2	-1.26777	0.000176577	Unchanged
BRWD1	0.157722	0.462896	Unchanged
BRWD3	0.0328693	0.21353	Unchanged
BSDC1	0.160221	0.19651	Unchanged
BSG	0.435816	0.101574	Unchanged
BSN	-5.47593	3.17768e-13	Underexpressed
BSND	-0.0219177	0.211762	Unchanged
BSPRY	-0.0244237	0.156408	Unchanged
BST1	0.000551146	0.637406	Unchanged
BST2	2.25724	0.00291574	Unchanged
BTAF1	-0.0890967	0.778311	Unchanged
BTBD1	-0.354997	0.00771235	Unchanged
BTBD10	-2.29299	4.07151e-08	Underexpressed
BTBD11	-2.51236	1.77476e-07	Underexpressed
BTBD16	0	1	Unchanged
BTBD17	1.24112	0.00536016	Unchanged
BTBD2	-0.357771	0.10275	Unchanged
BTBD3	-1.06189	0.000135432	Unchanged
BTBD6	-1.22862	2.84256e-07	Underexpressed
BTBD7	0.360872	0.0237329	Unchanged
BTBD8	0	1	Unchanged
BTBD9	-0.613346	0.000109102	Unchanged
BTC	-0.00734142	0.41845	Unchanged
BTD	0.155295	0.14923	Unchanged
BTF3	0.900303	1.07132e-06	Overexpressed
BTF3L4	0.035382	0.909838	Unchanged
BTG1	1.62233	3.38257e-11	Overexpressed
BTG2	0.801112	0.00922613	Unchanged
BTG3	1.67575	1.28793e-06	Overexpressed
BTG4	-0.0392644	0.325529	Unchanged
BTK	0.630904	0.00269625	Unchanged
BTLA	0.00291302	0.550512	Unchanged
BTN1A1	0	1	Unchanged
BTN2A1	0.33777	0.0112692	Unchanged
BTN2A2	0.779205	0.000570454	Unchanged
BTN3A1	1.30355	7.82728e-06	Overexpressed
BTN3A2	3.19973	3.73143e-06	Overexpressed
BTN3A3	2.20911	3.66412e-07	Overexpressed
BTNL2	0	1	Unchanged
BTNL3	-0.201052	0.0536246	Unchanged
BTNL8	-0.0547766	0.550512	Unchanged
BTNL9	-1.57255	0.00874486	Unchanged
BTRC	-0.899136	1.02695e-05	Underexpressed
BUB1	0.374089	0.0841334	Unchanged
BUB1B	3.1988	0.0001484	Unchanged
BUB3	0.240406	0.166412	Unchanged
BUD13	1.02879	5.06158e-07	Overexpressed
BUD31	1.00413	6.14964e-06	Overexpressed
BVES	0.390532	0.0299513	Unchanged
BVES-AS1	0.00291302	0.468144	Unchanged
BX322557.10	-0.612977	0.0231891	Unchanged
BYSL	0.630681	0.239765	Unchanged
BZRAP1	-2.19138	3.40444e-08	Underexpressed
BZW2	0.695556	0.0193258	Unchanged
C10orf10	1.22917	0.00490297	Unchanged
C10orf108	0	1	Unchanged
C10orf11	0.362232	0.0257714	Unchanged
C10orf113	0.481149	0.0203274	Unchanged
C10orf114	-0.0329617	0.314286	Unchanged
C10orf116	-1.9759	0.000743146	Unchanged
C10orf118	-0.0610772	0.712372	Unchanged
C10orf12	0	1	Unchanged
C10orf122	0	1	Unchanged
C10orf125	0.360687	0.038389	Unchanged
C10orf136	0	1	Unchanged
C10orf137	-0.26388	0.114328	Unchanged
C10orf140	0.00858437	1	Unchanged
C10orf2	0.716856	0.0316416	Unchanged
C10orf25	0.230028	0.0869129	Unchanged
C10orf26	0.335635	0.0408331	Unchanged
C10orf27	0.0364373	0.674337	Unchanged
C10orf28	0.00350126	0.53707	Unchanged
C10orf32	-0.751854	0.00306461	Unchanged
C10orf35	-2.10889	9.98517e-14	Underexpressed
C10orf46	-0.194826	0.00198839	Unchanged
C10orf47	0	1	Unchanged
C10orf53	-0.0393713	0.825438	Unchanged
C10orf54	0.774667	0.00223331	Unchanged
C10orf55	0	1	Unchanged
C10orf57	-0.549099	0.00261794	Unchanged
C10orf62	-0.145122	0.0485534	Unchanged
C10orf67	0	1	Unchanged
C10orf68	0.000590285	0.648337	Unchanged
C10orf71	0.0161239	0.469249	Unchanged
C10orf76	0.0965156	0.207148	Unchanged
C10orf81	0.0717366	0.263841	Unchanged
C10orf82	-0.149205	0.176569	Unchanged
C10orf85	0.788703	0.10629	Unchanged
C10orf88	-1.17346	2.63324e-06	Underexpressed
C10orf90	-0.430802	0.122573	Unchanged
C10orf95	0	1	Unchanged
C10orf96	-0.177371	0.101675	Unchanged
C10orf99	-0.00850546	0.851647	Unchanged
C11orf1	0.229478	0.212467	Unchanged
C11orf10	0.715592	2.79559e-06	Overexpressed
C11orf16	-0.0889825	0.443241	Unchanged
C11orf2	0.0598207	0.837855	Unchanged
C11orf20	-0.36005	0.0141978	Unchanged
C11orf21	0	1	Unchanged
C11orf24	0.276685	0.172352	Unchanged
C11orf30	0.291936	0.0798516	Unchanged
C11orf31	-0.0952964	0.433002	Unchanged
C11orf35	-0.142436	0.333192	Unchanged
C11orf40	0	1	Unchanged
C11orf41	-2.86734	9.42321e-16	Underexpressed
C11orf42	0.0223248	0.329538	Unchanged
C11orf44	0	1	Unchanged
C11orf45	0.0212612	0.292767	Unchanged
C11orf48	0.615063	6.62881e-05	Overexpressed
C11orf49	-0.354509	0.0438742	Unchanged
C11orf51	-0.718056	0.0003936	Unchanged
C11orf53	0	1	Unchanged
C11orf54	1.01379	3.98977e-06	Overexpressed
C11orf57	0.652821	1.5153e-07	Overexpressed
C11orf58	-0.554479	0.00328777	Unchanged
C11orf63	0.155143	0.307225	Unchanged
C11orf65	-0.0007233	0.562434	Unchanged
C11orf67	0.678592	3.57986e-06	Overexpressed
C11orf68	-0.332603	0.00567618	Unchanged
C11orf70	0.633695	0.140222	Unchanged
C11orf71	0.109188	0.44178	Unchanged
C11orf73	0.0799649	0.412505	Unchanged
C11orf74	-0.378642	0.120612	Unchanged
C11orf75	1.75746	0.000628596	Unchanged
C11orf80	-0.176839	0.0224997	Unchanged
C11orf82	0.558582	0.0766294	Unchanged
C11orf83	0.875179	0.000250226	Unchanged
C11orf84	0.109649	0.574381	Unchanged
C11orf85	0	1	Unchanged
C11orf86	-0.00874253	0.880949	Unchanged
C11orf87	-6.56431	1.39459e-20	Underexpressed
C11orf88	0.0750949	0.335247	Unchanged
C11orf9	-0.645671	0.0848281	Unchanged
C11orf92	0.0547253	0.494686	Unchanged
C11orf93	0.826198	0.147675	Unchanged
C11orf96	0.983823	0.0472236	Unchanged
C12orf10	-0.469329	0.0060472	Unchanged
C12orf12	-0.00483701	0.393124	Unchanged
C12orf23	0.70725	2.10334e-05	Overexpressed
C12orf26	0.0986209	0.827029	Unchanged
C12orf28	0.1049	0.470256	Unchanged
C12orf29	-0.555064	0.00410882	Unchanged
C12orf32	1.01745	0.000510068	Unchanged
C12orf33	-0.00188515	0.625788	Unchanged
C12orf34	-0.0483941	1	Unchanged
C12orf35	0.733747	0.000803945	Unchanged
C12orf39	-0.249153	0.282641	Unchanged
C12orf4	0	1	Unchanged
C12orf40	0	1	Unchanged
C12orf42	0.0299238	0.944836	Unchanged
C12orf43	-0.655671	0.000685938	Unchanged
C12orf44	-0.179446	0.447962	Unchanged
C12orf45	0.171833	0.405178	Unchanged
C12orf49	0.154663	0.111329	Unchanged
C12orf5	0.593719	0.0858421	Unchanged
C12orf50	0	1	Unchanged
C12orf51	-1.54295	1.26444e-06	Underexpressed
C12orf52	-0.182783	0.377445	Unchanged
C12orf53	-1.21048	1.25789e-06	Underexpressed
C12orf54	-0.0021279	0.284372	Unchanged
C12orf56	0.297619	0.463026	Unchanged
C12orf57	0.89423	0.000106761	Unchanged
C12orf59	0.0417251	1	Unchanged
C12orf60	0.156309	0.12106	Unchanged
C12orf61	-0.00293922	0.341355	Unchanged
C12orf65	0.213873	0.187924	Unchanged
C12orf66	0.6245	0.336168	Unchanged
C12orf68	-1.74886	1.5206e-06	Underexpressed
C12orf69	-0.010548	0.430899	Unchanged
C12orf73	-0.250932	0.0353078	Unchanged
C12orf74	-0.00987119	0.42875	Unchanged
C12orf76	-1.34332	1.98012e-08	Underexpressed
C13orf33	-0.219106	0.108772	Unchanged
C14orf1	-0.257338	0.403046	Unchanged
C14orf101	-0.0900255	0.860508	Unchanged
C14orf102	-0.00801653	0.0768793	Unchanged
C14orf105	0	1	Unchanged
C14orf109	0.933936	2.41263e-05	Overexpressed
C14orf118	0.0612302	0.189604	Unchanged
C14orf119	0.572558	0.0191986	Unchanged
C14orf126	0.175695	0.589808	Unchanged
C14orf129	-1.87546	3.9324e-07	Underexpressed
C14orf133	-0.152716	0.224208	Unchanged
C14orf135	0.757262	0.00138563	Unchanged
C14orf142	0.214308	0.452552	Unchanged
C14orf149	1.05046	0.0039296	Unchanged
C14orf159	-0.435518	0.169543	Unchanged
C14orf166	0.499422	0.0073358	Unchanged
C14orf166B	-0.00334134	0.357467	Unchanged
C14orf178	0.0487391	0.304545	Unchanged
C14orf180	0	1	Unchanged
C14orf182	-0.0649312	0.462493	Unchanged
C14orf183	0.0276093	0.397333	Unchanged
C14orf2	-1.40538	2.08157e-09	Underexpressed
C14orf21	-0.0257421	0.505867	Unchanged
C14orf23	-0.0396184	0.4743	Unchanged
C14orf28	-0.455858	0.00434953	Unchanged
C14orf37	0.106702	0.769929	Unchanged
C14orf39	-0.00146475	0.481051	Unchanged
C14orf43	-0.151766	0.35831	Unchanged
C14orf45	-0.391214	0.157278	Unchanged
C14orf49	0.012913	0.354571	Unchanged
C14orf79	-0.0244403	0.683989	Unchanged
C14orf80	0.118207	0.341867	Unchanged
C14orf93	1.02428	0.00255175	Unchanged
C15orf2	0	1	Unchanged
C15orf23	0.369333	0.15742	Unchanged
C15orf24	-0.051622	0.799161	Unchanged
C15orf26	0.0570172	0.898898	Unchanged
C15orf27	-0.356432	0.01183	Unchanged
C15orf29	-0.190775	0.467462	Unchanged
C15orf32	0	1	Unchanged
C15orf33	0	1	Unchanged
C15orf39	0.310941	0.00774729	Unchanged
C15orf40	-0.0217351	1	Unchanged
C15orf41	0.404769	0.0187651	Unchanged
C15orf42	0.0258542	0.340578	Unchanged
C15orf43	0	1	Unchanged
C15orf44	0.261252	0.0259577	Unchanged
C15orf48	0.00283703	1	Unchanged
C15orf52	0.67166	0.144709	Unchanged
C15orf54	0.00056008	0.774478	Unchanged
C15orf55	-0.0780996	0.127612	Unchanged
C15orf56	0.00474204	0.88168	Unchanged
C15orf57	-0.330837	0.0805973	Unchanged
C15orf59	-1.38149	6.69126e-05	Underexpressed
C15orf60	-0.027409	0.645259	Unchanged
C15orf61	-1.21806	5.05875e-08	Underexpressed
C15orf62	0	1	Unchanged
C16orf11	0.0154104	0.461125	Unchanged
C16orf13	-0.363036	0.0420899	Unchanged
C16orf3	0	1	Unchanged
C16orf42	0.597968	0.000294894	Unchanged
C16orf45	-1.13656	0.000292543	Unchanged
C16orf46	-0.160366	0.130152	Unchanged
C16orf48	1.70724	4.18501e-06	Overexpressed
C16orf5	-0.477074	0.00345833	Unchanged
C16orf52	-1.35666	1.21401e-13	Underexpressed
C16orf53	1.22294	3.75457e-07	Overexpressed
C16orf54	-0.0377918	1	Unchanged
C16orf55	-0.0441044	0.781774	Unchanged
C16orf57	0.320528	0.0466877	Unchanged
C16orf58	0.0977444	0.484856	Unchanged
C16orf59	0.015266	0.462635	Unchanged
C16orf62	-0.165073	0.127683	Unchanged
C16orf7	0.013557	1	Unchanged
C16orf70	-0.863831	2.3607e-10	Underexpressed
C16orf71	0.0115885	0.111912	Unchanged
C16orf72	0.171448	0.234182	Unchanged
C16orf73	0	1	Unchanged
C16orf74	-0.133276	0.337944	Unchanged
C16orf78	-0.247517	0.0137266	Unchanged
C16orf79	0.0242761	1	Unchanged
C16orf80	0.0841638	0.805753	Unchanged
C16orf86	0.0386062	0.553882	Unchanged
C16orf87	0.0630309	0.865596	Unchanged
C16orf88	0.117936	0.507791	Unchanged
C16orf89	-0.968622	0.0529099	Unchanged
C16orf91	-0.118268	0.632803	Unchanged
C16orf92	-0.000701722	1	Unchanged
C16orf93	-0.136112	0.553735	Unchanged
C17orf100	0.385511	0.23117	Unchanged
C17orf101	0.849045	2.54415e-05	Overexpressed
C17orf103	0.0879552	0.231091	Unchanged
C17orf104	0	1	Unchanged
C17orf109	0.103092	0.88437	Unchanged
C17orf28	-0.784944	1.39733e-06	Underexpressed
C17orf39	0.0201286	0.863171	Unchanged
C17orf47	0	1	Unchanged
C17orf48	0.198901	0.0528428	Unchanged
C17orf50	0	1	Unchanged
C17orf53	0.01198	0.557385	Unchanged
C17orf56	0.208957	0.039959	Unchanged
C17orf57	0	1	Unchanged
C17orf58	0.216105	0.243811	Unchanged
C17orf59	0.00841619	0.386497	Unchanged
C17orf61	0.731799	0.00783254	Unchanged
C17orf62	1.60649	3.83833e-08	Overexpressed
C17orf63	0.40895	0.0154675	Unchanged
C17orf64	-0.00202495	0.716938	Unchanged
C17orf65	0.280123	0.0229967	Unchanged
C17orf66	-0.0598779	0.333374	Unchanged
C17orf67	0.0507846	0.323509	Unchanged
C17orf69	0.00342584	1	Unchanged
C17orf70	0.372455	0.0422699	Unchanged
C17orf74	0	1	Unchanged
C17orf75	0.140964	0.733308	Unchanged
C17orf76-AS1	0.124918	0.145825	Unchanged
C17orf77	-0.00423587	0.193233	Unchanged
C17orf78	0	1	Unchanged
C17orf79	-0.541969	0.000876108	Unchanged
C17orf80	0.448611	0.000859351	Unchanged
C17orf81	0.42231	0.00267381	Unchanged
C17orf82	0.0391983	0.444346	Unchanged
C17orf85	-0.186986	0.257426	Unchanged
C17orf90	0.321903	0.0121365	Unchanged
C17orf96	-2.12727	9.78704e-07	Underexpressed
C17orf97	-0.846851	0.0234944	Unchanged
C17orf98	-0.0528561	0.258655	Unchanged
C17orf99	0	1	Unchanged
C18orf1	-0.631258	0.00622644	Unchanged
C18orf21	0.604541	0.0154308	Unchanged
C18orf25	0.148406	0.273537	Unchanged
C18orf34	0.224678	0.348575	Unchanged
C18orf54	0.721603	0.000445511	Unchanged
C18orf56	-0.461764	0.0272731	Unchanged
C18orf62	0.000791068	1	Unchanged
C18orf8	0.0671451	0.824444	Unchanged
C19orf10	0.611222	0.000171417	Unchanged
C19orf12	-0.686928	7.12003e-06	Underexpressed
C19orf18	0.826897	0.000145387	Unchanged
C19orf21	-0.00927026	0.534305	Unchanged
C19orf25	0.110278	0.319897	Unchanged
C19orf26	-0.0268488	0.547274	Unchanged
C19orf29	0.197503	0.00461629	Unchanged
C19orf33	0.0767211	0.561707	Unchanged
C19orf40	0.0761289	0.104628	Unchanged
C19orf42	0.517815	0.00375705	Unchanged
C19orf43	0.491761	6.97967e-05	Overexpressed
C19orf44	0.0317366	0.220577	Unchanged
C19orf45	-0.00624531	0.410021	Unchanged
C19orf46	-0.00241175	0.30898	Unchanged
C19orf47	-0.0146397	0.445655	Unchanged
C19orf48	1.1278	9.02764e-06	Overexpressed
C19orf52	0.0423958	0.727497	Unchanged
C19orf53	0.269899	0.0894905	Unchanged
C19orf54	1.70875	3.5561e-06	Overexpressed
C19orf55	0.0071225	0.597444	Unchanged
C19orf57	0.0558542	0.231575	Unchanged
C19orf59	0.0429006	0.548739	Unchanged
C19orf6	1.07501	0.000123404	Unchanged
C19orf60	-0.162563	0.387198	Unchanged
C19orf63	0.731897	4.33872e-05	Overexpressed
C19orf66	-0.273749	0.52736	Unchanged
C19orf69	0	1	Unchanged
C19orf70	-0.131718	0.545412	Unchanged
C19orf73	-0.0158157	0.576393	Unchanged
C19orf75	-0.0224433	0.347954	Unchanged
C19orf77	-0.114281	0.115177	Unchanged
C19orf80	0	1	Unchanged
C1D	-0.626216	0.00454853	Unchanged
C1GALT1	-0.123614	0.345722	Unchanged
C1GALT1C1	0.490973	0.005772	Unchanged
C1orf100	0.0105601	0.486046	Unchanged
C1orf101	0.325266	0.463026	Unchanged
C1orf105	0	1	Unchanged
C1orf109	0.621652	0.00669588	Unchanged
C1orf110	0.00820714	0.463026	Unchanged
C1orf111	-0.000980031	0.857448	Unchanged
C1orf112	0.433057	0.0131638	Unchanged
C1orf114	-0.374444	0.225569	Unchanged
C1orf115	-5.82754	3.03678e-09	Underexpressed
C1orf116	0	1	Unchanged
C1orf122	0.0681562	0.822814	Unchanged
C1orf123	0.485592	7.25938e-05	Overexpressed
C1orf124	0.634217	0.0108068	Unchanged
C1orf126	0	1	Unchanged
C1orf127	-0.0264947	0.449215	Unchanged
C1orf129	0	1	Unchanged
C1orf131	1.22925	3.82767e-07	Overexpressed
C1orf133	-0.359363	0.350399	Unchanged
C1orf135	-0.00856735	0.502948	Unchanged
C1orf144	0.820841	7.1189e-06	Overexpressed
C1orf150	0	1	Unchanged
C1orf158	0.461531	0.341611	Unchanged
C1orf159	0.0342696	0.979174	Unchanged
C1orf162	3.56143	3.96126e-09	Overexpressed
C1orf168	0.0058542	0.463357	Unchanged
C1orf170	0	1	Unchanged
C1orf172	0	1	Unchanged
C1orf173	-4.17988	6.39381e-07	Underexpressed
C1orf174	0.289531	0.111019	Unchanged
C1orf177	-0.00440304	0.374054	Unchanged
C1orf180	0	1	Unchanged
C1orf182	0.00762888	1	Unchanged
C1orf186	0.0095109	0.897216	Unchanged
C1orf187	1.18747	0.134601	Unchanged
C1orf192	2.19327	0.0240408	Unchanged
C1orf194	0.462272	0.120497	Unchanged
C1orf198	0.126929	0.823464	Unchanged
C1orf200	-0.0689858	0.213497	Unchanged
C1orf201	-2.31854	9.08028e-07	Underexpressed
C1orf204	-1.74803	1.8345e-06	Underexpressed
C1orf21	-0.0746861	0.77265	Unchanged
C1orf212	-0.428192	0.00188183	Unchanged
C1orf216	-2.09734	1.41337e-08	Underexpressed
C1orf220	-0.0406783	0.534066	Unchanged
C1orf222	-0.649021	0.00258496	Unchanged
C1orf227	0	1	Unchanged
C1orf228	0.0076189	0.496762	Unchanged
C1orf27	0.740538	0.00181086	Unchanged
C1orf31	-0.471113	0.00102285	Unchanged
C1orf35	0.268133	0.0413458	Unchanged
C1orf38	1.47308	0.00160868	Unchanged
C1orf43	0.0217659	0.998693	Unchanged
C1orf50	0.0537775	0.697572	Unchanged
C1orf51	-0.882471	0.0696061	Unchanged
C1orf52	-0.721568	0.000226476	Unchanged
C1orf53	0.296742	0.118703	Unchanged
C1orf54	1.34912	0.000482275	Unchanged
C1orf55	0.373414	0.000106236	Unchanged
C1orf56	0.778638	0.000898289	Unchanged
C1orf61	0.348744	0.466379	Unchanged
C1orf63	0.282733	0.426739	Unchanged
C1orf64	-0.110746	0.192143	Unchanged
C1orf65	-0.0474791	0.252331	Unchanged
C1orf68	0.0111483	0.484701	Unchanged
C1orf74	0.0439545	0.564523	Unchanged
C1orf85	1.16465	0.0137378	Unchanged
C1orf86	0.320918	0.0046669	Unchanged
C1orf87	0.252325	0.463043	Unchanged
C1orf88	1.71887	0.0203814	Unchanged
C1orf9	0.758346	4.16966e-06	Overexpressed
C1orf94	-0.034545	0.895248	Unchanged
C1orf95	-1.71947	3.92403e-09	Underexpressed
C1orf96	-1.50686	1.11709e-06	Underexpressed
C1orf98	-0.00398794	0.376326	Unchanged
C1QA	3.76133	4.98941e-10	Overexpressed
C1QB	3.60704	7.81998e-09	Overexpressed
C1QBP	0.363539	0.00903594	Unchanged
C1QC	2.74992	9.89276e-09	Overexpressed
C1QL1	2.44124	0.00107773	Unchanged
C1QTNF1	1.02321	0.0749861	Unchanged
C1QTNF2	0.0170267	0.210578	Unchanged
C1QTNF3	0.526674	0.0754855	Unchanged
C1QTNF4	-2.81699	9.98879e-12	Underexpressed
C1QTNF6	0.11825	0.142394	Unchanged
C1QTNF7	-2.81551e-05	1	Unchanged
C1RL	0.62683	0.00696107	Unchanged
C1S	1.76924	0.020955	Unchanged
C2	0.797196	0.0131517	Unchanged
C20orf11	0.471502	0.00282077	Unchanged
C20orf111	0.414188	0.0203102	Unchanged
C20orf112	-0.730047	0.0080015	Unchanged
C20orf118	0	1	Unchanged
C20orf132	-0.00068688	1	Unchanged
C20orf144	-0.00751967	0.419712	Unchanged
C20orf151	-0.0466587	0.392491	Unchanged
C20orf152	-0.00278482	0.163178	Unchanged
C20orf160	-1.08384	0.00213277	Unchanged
C20orf166	0.0222259	0.75719	Unchanged
C20orf166-AS1	0.186765	0.438165	Unchanged
C20orf173	-2.81551e-05	1	Unchanged
C20orf194	-0.66187	0.00263568	Unchanged
C20orf195	0	1	Unchanged
C20orf196	0.000964436	0.871177	Unchanged
C20orf197	-0.00128052	0.131747	Unchanged
C20orf20	0.510107	0.0134058	Unchanged
C20orf201	0.00056008	0.774478	Unchanged
C20orf202	0.281793	0.466178	Unchanged
C20orf203	0.0324384	0.900015	Unchanged
C20orf26	0	1	Unchanged
C20orf27	0.781991	0.000149782	Unchanged
C20orf3	0.0424152	0.848735	Unchanged
C20orf4	0.897679	1.71443e-07	Overexpressed
C20orf43	0.410945	0.00746122	Unchanged
C20orf7	-0.591169	0.000136514	Unchanged
C20orf72	2.57033	6.21591e-09	Overexpressed
C20orf78	0	1	Unchanged
C20orf79	0	1	Unchanged
C20orf85	0	1	Unchanged
C20orf94	0.28056	0.181458	Unchanged
C20orf96	0.112854	0.402602	Unchanged
C21orf128	0	1	Unchanged
C21orf2	-0.0300108	0.630156	Unchanged
[truncated: 14,974 more rows]

## Sheet: GBM_IV
Gene	MeanLogRatio_Tumor_vs_Normal	QValue	ExpressionState
A1BG	0.171484	0.00179716	Unchanged
A1CF	0.00570674	0.554207	Unchanged
A2LD1	0.0982652	0.135706	Unchanged
A2M	1.37102	5.11412e-10	Overexpressed
A2ML1	-0.0300393	0.613006	Unchanged
A4GALT	-0.00108848	1	Unchanged
A4GNT	0	1	Unchanged
AAAS	1.08909	3.68477e-08	Overexpressed
AACS	-2.13944	9.51402e-26	Underexpressed
AADAC	0	1	Unchanged
AADACL2	0	1	Unchanged
AADAT	-0.426107	0.00159115	Unchanged
AAED1	2.22461	3.78891e-17	Overexpressed
AAGAB	-0.407961	3.0666e-05	Underexpressed
AAK1	-2.70378	6.74521e-17	Underexpressed
AAMP	0.174844	0.122685	Unchanged
AANAT	0.000716943	0.694501	Unchanged
AARS	-0.313917	0.000327868	Unchanged
AARS2	0.201238	0.00283028	Unchanged
AASDH	0.721486	7.84516e-10	Overexpressed
AASDHPPT	-0.784528	2.36456e-12	Underexpressed
AASS	2.09464	1.10006e-10	Overexpressed
AATF	0.833928	6.64193e-11	Overexpressed
AATK	-3.17652	1.79542e-17	Underexpressed
ABAT	-0.657515	0.00180708	Unchanged
ABCA1	3.35227	1.38539e-17	Overexpressed
ABCA12	0	1	Unchanged
ABCA13	0.381161	0.0696804	Unchanged
ABCA2	-2.42668	1.79616e-13	Underexpressed
ABCA3	-0.519271	0.000275093	Unchanged
ABCA4	0.000716943	0.694501	Unchanged
ABCA5	-1.70729	6.0083e-09	Underexpressed
ABCA6	0.0456704	0.870492	Unchanged
ABCA7	0.0624372	0.375091	Unchanged
ABCA8	-1.23265	0.00395572	Unchanged
ABCA9	-1.21274	3.89725e-06	Underexpressed
ABCB1	-1.19211	6.76761e-07	Underexpressed
ABCB10	0.120272	0.405056	Unchanged
ABCB11	0	1	Unchanged
ABCB4	0.15605	0.0196541	Unchanged
ABCB5	0	1	Unchanged
ABCB6	0.208033	0.0533987	Unchanged
ABCB7	2.05655	2.13007e-18	Overexpressed
ABCB8	0.143951	0.000537603	Unchanged
ABCB9	-1.37251	1.55825e-11	Underexpressed
ABCC1	1.10689	2.62174e-14	Overexpressed
ABCC10	0.253896	0.138835	Unchanged
ABCC11	-0.0346568	0.415427	Unchanged
ABCC12	-0.00160122	0.179028	Unchanged
ABCC2	0.00254155	0.699252	Unchanged
ABCC3	2.08696	3.15564e-08	Overexpressed
ABCC4	0.395043	0.000555941	Unchanged
ABCC5	-1.11163	6.98078e-08	Underexpressed
ABCC6	0	1	Unchanged
ABCC8	-0.773076	0.00082265	Unchanged
ABCC9	0.0585442	0.0626635	Unchanged
ABCD1	0.268799	0.299169	Unchanged
ABCD2	-0.312304	0.0948457	Unchanged
ABCD3	1.00316	8.74455e-13	Overexpressed
ABCD4	0.355572	6.54604e-05	Overexpressed
ABCE1	-0.0128707	0.963966	Unchanged
ABCF1	0.591039	9.84396e-09	Overexpressed
ABCF2	0.126071	0.00411578	Unchanged
ABCF3	0.0634311	0.470705	Unchanged
ABCG1	0.0956539	0.656426	Unchanged
ABCG2	-0.392827	0.249407	Unchanged
ABCG4	-1.22689	8.92649e-08	Underexpressed
ABCG5	0	1	Unchanged
ABCG8	0	1	Unchanged
ABHD1	0.0233877	0.464705	Unchanged
ABHD10	-0.841507	9.14598e-10	Underexpressed
ABHD11	0.280481	7.22199e-05	Overexpressed
ABHD12	-0.151823	0.106085	Unchanged
ABHD12B	-0.216769	0.025894	Unchanged
ABHD13	-0.97759	4.95314e-08	Underexpressed
ABHD14B	1.34985	5.66972e-13	Overexpressed
ABHD15	0.144294	0.00144107	Unchanged
ABHD16A	-0.0413361	0.697521	Unchanged
ABHD16B	0	1	Unchanged
ABHD2	1.13485	1.82137e-07	Overexpressed
ABHD3	1.3694	1.57684e-11	Overexpressed
ABHD4	1.66042	3.71765e-12	Overexpressed
ABHD5	1.0686	1.05877e-09	Overexpressed
ABHD6	-1.98107	9.01566e-12	Underexpressed
ABHD8	-0.995059	7.37028e-08	Underexpressed
ABI1	-0.411406	0.000961292	Unchanged
ABI2	-0.193886	0.0325141	Unchanged
ABI3	0.154573	0.0889962	Unchanged
ABI3BP	0.750647	0.132378	Unchanged
ABL1	0.977352	5.52915e-08	Overexpressed
ABL2	-0.0526288	0.361787	Unchanged
ABLIM1	-0.253876	0.0275182	Unchanged
ABLIM2	-1.29384	2.04525e-09	Underexpressed
ABLIM3	-1.48255	2.7436e-07	Underexpressed
ABO	0	1	Unchanged
ABP1	0	1	Unchanged
ABR	-1.39714	4.80636e-15	Underexpressed
ABRA	0	1	Unchanged
ABRACL	-0.193249	0.352584	Unchanged
ABT1	0.677619	3.63229e-06	Overexpressed
ABTB1	-1.55894	3.43505e-12	Underexpressed
ABTB2	0	1	Unchanged
AC000036.5	-3.28594	2.8716e-24	Underexpressed
AC000068.5	-0.53801	6.57444e-06	Underexpressed
AC002115.6	0.997531	1.30189e-10	Overexpressed
AC002472.13	0	1	Unchanged
AC002472.8	0.0787359	0.155595	Unchanged
AC002994.1	0.00960583	0.250526	Unchanged
AC003958.6	-0.0232951	0.145287	Unchanged
AC004381.6	0.375883	0.0309658	Unchanged
AC004696.1	-0.321437	0.0486492	Unchanged
AC004790.1	0	1	Unchanged
AC004790.2	0	1	Unchanged
AC004837.3	1.27039	4.27049e-12	Overexpressed
AC005037.3	1.10941	0.000165925	Unchanged
AC005280.1	-1.20303	2.6186e-09	Underexpressed
AC005726.6	-0.326246	0.0988884	Unchanged
AC006024.4	-0.0114649	0.416626	Unchanged
AC006293.3	-0.108346	0.662565	Unchanged
AC006465.3	0.0955908	0.543881	Unchanged
AC007383.6	-0.340029	4.92787e-06	Underexpressed
AC007621.1	-0.705994	0.00177836	Unchanged
AC008073.5	1.08489	1.4044e-13	Overexpressed
AC008073.6	-0.0549884	0.238235	Unchanged
AC008738.1	-0.151846	0.154532	Unchanged
AC008746.9	-0.00140981	0.482834	Unchanged
AC009041.1	0	1	Unchanged
AC009365.3	-0.0127096	0.377286	Unchanged
AC010170.1	1.1784	7.79518e-06	Overexpressed
AC010325.1	-0.0901615	0.312935	Unchanged
AC010336.1	-3.35755	4.49875e-20	Underexpressed
AC011467.1	0.0361264	0.963779	Unchanged
AC011484.1	-4.87234	1.56069e-14	Underexpressed
AC011498.1	0.113583	0.0393719	Unchanged
AC012652.1	-0.535717	2.08558e-09	Underexpressed
AC013442.1	0.877109	6.71339e-13	Overexpressed
AC013461.1	1.30308	1.29277e-14	Overexpressed
AC016683.6	-1.29666	2.09111e-05	Underexpressed
AC016722.1	-0.0819203	0.18864	Unchanged
AC016757.3	-0.00968721	0.809253	Unchanged
AC017048.3	1.27342	3.42935e-05	Overexpressed
AC018720.10	0.215731	0.41531	Unchanged
AC018880.1	0.239949	0.045606	Unchanged
AC021066.1	-0.123127	0.00855606	Unchanged
AC021593.1	-0.0813518	0.397311	Unchanged
AC022007.5	0.137952	0.0179679	Unchanged
AC022098.1	-0.160335	0.233684	Unchanged
AC022415.1	0.699321	1.98372e-05	Overexpressed
AC022532.1	0	1	Unchanged
AC024575.1	-0.653459	3.92861e-07	Underexpressed
AC024940.1	0	1	Unchanged
AC025171.1	0.781836	0.000187411	Unchanged
AC025335.1	-0.220061	0.0132289	Unchanged
AC034193.5	0.502896	0.00470793	Unchanged
AC063977.1	0	1	Unchanged
AC068538.2	-1.38605	5.34253e-21	Underexpressed
AC069154.2	-0.00919912	0.487339	Unchanged
AC069257.9	0.00182805	0.347859	Unchanged
AC073072.5	-0.00621221	0.392516	Unchanged
AC073621.1	0.492226	5.46302e-05	Overexpressed
AC073871.2	-0.678576	0.000617732	Unchanged
AC074286.1	0.010497	0.951348	Unchanged
AC078802.1	0.00760583	0.455688	Unchanged
AC079305.10	1.01897	8.7165e-17	Overexpressed
AC079586.1	0	1	Unchanged
AC084018.1	-0.102605	0.243783	Unchanged
AC084851.1	0.227952	0.286691	Unchanged
AC087650.2	0	1	Unchanged
AC090625.1	-0.504363	0.00371402	Unchanged
AC091172.1	0.52155	0.000274112	Unchanged
AC092327.1	0.00160583	0.573067	Unchanged
AC092329.1	-0.243778	0.245358	Unchanged
AC092535.1	0.03948	0.168447	Unchanged
AC092653.5	0	1	Unchanged
AC093726.6	0.308383	8.09823e-05	Overexpressed
AC100793.1	0.000272499	0.855733	Unchanged
AC100793.2	-0.0180104	0.666224	Unchanged
AC103810.2	0.734827	2.1011e-10	Overexpressed
AC104389.28	0	1	Unchanged
AC104654.1	0.0892824	0.848705	Unchanged
AC108142.1	0.000272499	0.855733	Unchanged
AC110619.2	-0.0766794	0.253387	Unchanged
AC110781.3	0	1	Unchanged
AC114737.4	0.063508	0.0694578	Unchanged
AC114947.1	-0.32503	0.0574225	Unchanged
AC117834.1	-0.842779	1.35412e-07	Underexpressed
AC124309.1	-1.05216	0.000300974	Unchanged
AC126544.2	-0.0112413	0.632731	Unchanged
AC131097.4	0.000912323	0.797849	Unchanged
AC135352.1	-0.323468	0.0409538	Unchanged
AC136932.1	0	1	Unchanged
ACAA1	0.6262	8.18168e-09	Overexpressed
ACAA2	-0.0968644	0.178117	Unchanged
ACACA	-0.906473	1.71633e-13	Underexpressed
ACACB	0.0726973	0.580811	Unchanged
ACAD10	0.00551727	0.000705691	Unchanged
ACAD8	0.326856	0.0109791	Unchanged
ACAD9	-0.0238472	0.896412	Unchanged
ACADL	0.233606	0.0792742	Unchanged
ACADM	0.109111	0.217215	Unchanged
ACADS	0.130275	0.00320153	Unchanged
ACADSB	-2.17404	6.20603e-23	Underexpressed
ACADVL	0.765599	1.58227e-07	Overexpressed
ACAN	0.557219	0.000775562	Unchanged
ACAP1	-0.0886543	0.101137	Unchanged
ACAP2	0.512787	1.64213e-06	Overexpressed
ACAP3	-0.784016	2.06056e-05	Underexpressed
ACAT1	-0.0184437	0.897996	Unchanged
ACAT2	-0.408013	0.0336534	Unchanged
ACBD3	0.73398	1.31043e-11	Overexpressed
ACBD4	0.188993	0.115233	Unchanged
ACBD5	-0.326312	0.0016019	Unchanged
ACBD6	0.393504	4.13481e-05	Overexpressed
ACCS	0.14005	0.0222214	Unchanged
ACD	0.201314	0.0351078	Unchanged
ACE	0.123384	0.0377685	Unchanged
ACE2	0	1	Unchanged
ACER1	0.0902793	0.409292	Unchanged
ACER3	-0.0734651	0.709365	Unchanged
ACHE	-0.492055	0.00634517	Unchanged
ACIN1	0.455407	6.61796e-08	Overexpressed
ACLY	0.929767	1.74301e-11	Overexpressed
ACMSD	0	1	Unchanged
ACN9	0.770872	0.00259853	Unchanged
ACO1	0.231638	0.0615973	Unchanged
ACO2	-0.982357	1.50028e-14	Underexpressed
ACOT11	0.0279747	0.823388	Unchanged
ACOT12	0.0733222	0.203321	Unchanged
ACOT13	0.0333374	0.915225	Unchanged
ACOT4	-1.94741	9.76732e-07	Underexpressed
ACOT6	-0.00191086	0.225419	Unchanged
ACOT7	-2.44588	5.6055e-26	Underexpressed
ACOT8	-0.945179	1.09062e-09	Underexpressed
ACOT9	1.37994	4.54339e-15	Overexpressed
ACOX1	0.60139	5.09745e-09	Overexpressed
ACOX2	1.73871	2.61586e-08	Overexpressed
ACOX3	0.428485	0.000100744	Unchanged
ACOXL	-0.345916	0.0127864	Unchanged
ACP1	-0.0263784	0.946773	Unchanged
ACP2	0.222879	0.0189926	Unchanged
ACP5	0.33877	0.294079	Unchanged
ACP6	2.28639	6.3103e-11	Overexpressed
ACPL2	0.90623	2.34225e-05	Overexpressed
ACPP	-0.000394168	0.129481	Unchanged
ACPT	-0.0391981	0.721132	Unchanged
ACRBP	0.00293917	0.509783	Unchanged
ACRC	-0.199982	0.417621	Unchanged
ACRV1	0.00479314	0.891138	Unchanged
ACSBG1	-1.00581	7.05131e-05	Underexpressed
ACSBG2	0.102352	0.00700102	Unchanged
ACSF2	0.18392	0.0468648	Unchanged
ACSF3	0.00376796	0.498245	Unchanged
ACSL1	-0.475504	0.0619774	Unchanged
ACSL3	-0.534	3.48539e-06	Underexpressed
ACSL5	-0.0602182	0.743365	Unchanged
ACSL6	-3.43952	3.16484e-15	Underexpressed
ACSM1	0	1	Unchanged
ACSM3	0	1	Unchanged
ACSM5	0.564451	0.0445872	Unchanged
ACSS1	-0.170481	0.148468	Unchanged
ACSS2	-0.309485	0.0581636	Unchanged
ACSS3	2.32866	9.02321e-09	Overexpressed
ACTA1	-0.166387	0.0222214	Unchanged
ACTA2	1.68172	1.57161e-08	Overexpressed
ACTB	0.785092	5.70887e-10	Overexpressed
ACTC1	0.150432	0.015446	Unchanged
ACTG1	0.434343	8.97535e-16	Overexpressed
ACTG2	2.13254	9.24408e-08	Overexpressed
ACTL10	0.0766507	0.135872	Unchanged
ACTL6A	3.16023	5.21943e-11	Overexpressed
ACTL6B	-4.59064	1.21463e-21	Underexpressed
ACTL7A	0	1	Unchanged
ACTL7B	0	1	Unchanged
ACTL8	0.00516139	0.326626	Unchanged
ACTL9	-0.0053845	0.364462	Unchanged
ACTN1	0.967318	6.77483e-06	Overexpressed
ACTN2	-1.57906	5.52611e-10	Underexpressed
ACTN4	1.35512	2.61717e-12	Overexpressed
ACTR10	-1.0212	1.96372e-15	Underexpressed
ACTR1A	-1.09745	7.57527e-21	Underexpressed
ACTR1B	-0.913873	4.50152e-15	Underexpressed
ACTR2	-0.0506673	0.583952	Unchanged
ACTR3	0.684238	1.04953e-10	Overexpressed
ACTR3B	-2.09609	2.3753e-19	Underexpressed
ACTR5	0.175018	0.0202724	Unchanged
ACTR6	-0.348354	0.000848256	Unchanged
ACTR8	0.207118	0.000691188	Unchanged
ACTRT2	0.000272499	0.798868	Unchanged
ACVR1	0.0668476	0.803092	Unchanged
ACVR1B	-0.767326	1.47282e-07	Underexpressed
ACVR1C	-4.55373	3.32823e-18	Underexpressed
ACVR2A	-1.49288	7.24832e-17	Underexpressed
ACVR2B	-0.00135949	1	Unchanged
ACVRL1	0.22932	0.0661433	Unchanged
ACY3	-0.113466	0.499136	Unchanged
ACYP1	-0.747819	1.03975e-06	Underexpressed
ACYP2	-0.608434	9.93407e-07	Underexpressed
ADA	0.0795088	0.754318	Unchanged
ADAD1	0.0680028	0.0714217	Unchanged
ADAD2	-0.984138	8.61491e-06	Underexpressed
ADAL	-0.0513634	0.43542	Unchanged
ADAM10	0.164518	0.560635	Unchanged
ADAM11	-2.70349	4.23817e-15	Underexpressed
ADAM12	0.724886	0.000140263	Unchanged
ADAM15	0.0423458	0.597996	Unchanged
ADAM17	0.889794	7.25709e-14	Overexpressed
ADAM18	0	1	Unchanged
ADAM19	0.587027	0.0691815	Unchanged
ADAM2	0.00471694	0.456755	Unchanged
ADAM20	-0.00584089	0.857952	Unchanged
ADAM21	0.0365713	0.466309	Unchanged
ADAM22	-0.00375265	0.696264	Unchanged
ADAM23	-2.40553	2.99744e-14	Underexpressed
ADAM28	0.347127	0.0570716	Unchanged
ADAM29	0	1	Unchanged
ADAM30	-0.00243489	0.274458	Unchanged
ADAM32	0.0943185	0.112439	Unchanged
ADAM33	0.751404	0.00111794	Unchanged
ADAM3A	0.035406	0.101593	Unchanged
ADAM5P	-0.0126666	0.443461	Unchanged
ADAM7	0	1	Unchanged
ADAM8	0.0382292	0.0462584	Unchanged
ADAM9	2.38229	5.16324e-20	Overexpressed
ADAMDEC1	0.692939	0.00858804	Unchanged
ADAMTS1	-0.436115	0.320379	Unchanged
ADAMTS10	0.00950961	0.948954	Unchanged
ADAMTS12	-0.0075417	0.43517	Unchanged
ADAMTS13	-0.00353448	0.830337	Unchanged
ADAMTS14	0.405032	0.00950996	Unchanged
ADAMTS15	0.0949392	0.09069	Unchanged
ADAMTS16	-0.0366076	0.420706	Unchanged
ADAMTS17	0.0129392	0.285342	Unchanged
ADAMTS18	0.0214128	0.986406	Unchanged
ADAMTS19	-0.236707	0.134519	Unchanged
ADAMTS2	0.201161	0.135343	Unchanged
ADAMTS20	0.0022725	0.533682	Unchanged
ADAMTS3	0.599613	0.275066	Unchanged
ADAMTS5	0.814414	5.05744e-05	Overexpressed
ADAMTS6	0.282498	0.00973006	Unchanged
ADAMTS8	-1.83392	7.87151e-09	Underexpressed
ADAMTS9	2.67237	3.33e-13	Overexpressed
ADAMTSL1	0.0242725	0.294811	Unchanged
ADAMTSL2	-0.0454571	0.156404	Unchanged
ADAMTSL3	0.0273439	0.311192	Unchanged
ADAMTSL4	0.395655	0.000560223	Unchanged
ADAMTSL5	-0.00726406	0.198173	Unchanged
ADAP1	-3.25253	8.57638e-25	Underexpressed
ADAP2	2.23262	2.57333e-14	Overexpressed
ADAR	-0.0201221	0.846842	Unchanged
ADARB1	-0.416861	4.61226e-05	Underexpressed
ADARB2	-0.321996	0.0504257	Unchanged
ADAT1	0.27888	0.0178774	Unchanged
ADAT2	0.0670784	0.00367895	Unchanged
ADAT3	0.0482445	0.00800999	Unchanged
ADC	-1.36579	3.84829e-10	Underexpressed
ADCK1	-0.692651	2.54942e-07	Underexpressed
ADCK2	-0.202406	0.0804819	Unchanged
ADCK3	0.0553852	0.52708	Unchanged
ADCK4	0.643174	9.0975e-10	Overexpressed
ADCK5	-0.0661207	0.21659	Unchanged
ADCY1	-2.57233	5.9508e-16	Underexpressed
ADCY10	-0.00929929	0.29694	Unchanged
ADCY2	-1.05585	2.2624e-11	Underexpressed
ADCY3	-0.538359	1.7215e-07	Underexpressed
ADCY4	0.24784	0.077747	Unchanged
ADCY5	-3.35786	2.8846e-23	Underexpressed
ADCY6	0.208214	0.00370677	Unchanged
ADCY7	0.300585	0.0585005	Unchanged
ADCY8	0.253854	0.505705	Unchanged
ADCY9	-0.238295	0.00181251	Unchanged
ADCYAP1	-0.702522	4.25338e-05	Underexpressed
ADCYAP1R1	0.190838	0.517196	Unchanged
ADD1	-0.242997	0.000165051	Unchanged
ADD2	-0.0254935	0.799066	Unchanged
ADD3	-0.634112	4.22184e-05	Underexpressed
ADGB	0.00644146	0.848394	Unchanged
ADH1A	0.0689392	0.421277	Unchanged
ADH1B	0.0689392	0.421277	Unchanged
ADH4	0	1	Unchanged
ADH5	0.527674	1.59355e-05	Overexpressed
ADH6	0	1	Unchanged
ADH7	-0.000394168	0.129481	Unchanged
ADHFE1	-0.875292	6.37878e-05	Underexpressed
ADI1	0.42124	0.000666824	Unchanged
ADIG	-0.00549515	0.998331	Unchanged
ADIPOQ	0	1	Unchanged
ADIPOR1	-0.11196	0.143168	Unchanged
ADIPOR2	-0.329064	0.188636	Unchanged
ADK	0.14752	0.239131	Unchanged
ADM	4.04173	7.01334e-10	Overexpressed
ADM2	-0.0413159	0.318421	Unchanged
ADNP	0.47398	3.93108e-05	Overexpressed
ADNP2	0.516448	4.01138e-06	Overexpressed
ADO	-0.745824	9.24606e-09	Underexpressed
ADORA1	-0.106729	0.570377	Unchanged
ADORA2A	-0.0237077	0.366028	Unchanged
ADORA2B	0.268843	0.421409	Unchanged
ADORA3	1.67782	2.40379e-07	Overexpressed
ADPGK	0.532427	3.60828e-09	Overexpressed
ADPRH	0.058069	0.0345375	Unchanged
ADPRHL1	-0.139037	0.0349054	Unchanged
ADPRHL2	0.746468	6.31224e-07	Overexpressed
ADRA1A	0.00611656	0.581193	Unchanged
ADRA1B	-0.00555314	0.253804	Unchanged
ADRA1D	-0.0132814	0.0790573	Unchanged
ADRA2A	-2.388	1.18388e-07	Underexpressed
ADRA2B	0.00116139	0.617323	Unchanged
ADRA2C	-0.351905	0.000128258	Unchanged
ADRB1	-2.31785	2.8716e-24	Underexpressed
ADRB2	0.0016105	1	Unchanged
ADRB3	0	1	Unchanged
ADRBK1	-0.680004	6.57419e-05	Underexpressed
ADRBK2	-1.16216	7.1361e-07	Underexpressed
ADRM1	0.480586	2.05835e-05	Overexpressed
ADSS	-0.773387	3.27184e-08	Underexpressed
ADSSL1	1.45455	0.000419177	Unchanged
ADTRP	-0.327443	0.0176014	Unchanged
AEBP1	3.84208	1.46212e-11	Overexpressed
AEBP2	0.185646	0.0053393	Unchanged
AEN	1.07266	3.171e-09	Overexpressed
AES	-0.319829	0.00323605	Unchanged
AFAP1	0.384018	0.00231024	Unchanged
AFAP1L1	0.909828	5.05782e-05	Overexpressed
AFAP1L2	-1.37371	1.19364e-06	Underexpressed
AFF1	0.0252843	0.00854996	Unchanged
AFF2	-0.00485726	0.113456	Unchanged
AFF3	-0.00227108	0.974034	Unchanged
AFF4	0.281266	9.37176e-08	Overexpressed
AFG3L2	-0.608365	1.11953e-12	Underexpressed
AFM	-0.00384669	0.33605	Unchanged
AFMID	-0.024898	0.685718	Unchanged
AFP	0.00560583	0.332125	Unchanged
AFTPH	-0.557302	4.10536e-13	Underexpressed
AGA	0.615113	0.0245	Unchanged
AGAP1	-0.428653	0.0348527	Unchanged
AGAP11	-0.000171946	0.799066	Unchanged
AGAP2	-2.17642	2.22313e-10	Underexpressed
AGAP3	-1.52633	4.40126e-18	Underexpressed
AGBL2	0.155161	0.00265971	Unchanged
AGBL3	-0.000253839	1	Unchanged
AGBL5	0.464827	6.09521e-05	Overexpressed
AGER	0	1	Unchanged
AGFG1	0.157595	0.0133041	Unchanged
AGFG2	0.267823	0.00223592	Unchanged
AGGF1	0.120434	0.181598	Unchanged
AGK	-0.122188	0.352692	Unchanged
AGL	-0.131892	0.276192	Unchanged
AGMAT	-0.939538	0.000137815	Unchanged
AGPAT1	-0.178853	0.0519705	Unchanged
AGPAT2	0.132031	0.00360784	Unchanged
AGPAT3	-0.355934	2.48535e-05	Underexpressed
AGPAT4	-2.13771	1.12058e-12	Underexpressed
AGPAT5	1.45751	5.40657e-14	Overexpressed
AGPAT6	0.13644	0.000122609	Unchanged
AGPAT9	-0.248152	0.234154	Unchanged
AGPHD1	0.0312842	0.431421	Unchanged
AGPS	0.0778416	0.565008	Unchanged
AGR2	0.0346781	0.723019	Unchanged
AGR3	0.0393598	0.336217	Unchanged
AGRN	0.258283	0.00189962	Unchanged
AGRP	-0.0103412	0.234389	Unchanged
AGT	0.251272	0.288957	Unchanged
AGTPBP1	-2.0483	3.68857e-20	Underexpressed
AGTR1	0.225384	0.0490776	Unchanged
AGTR2	0	1	Unchanged
AGTRAP	3.2453	1.86829e-18	Overexpressed
AGXT	0.00649472	0.461598	Unchanged
AGXT2	-0.008237	0.386382	Unchanged
AGXT2L1	-4.48355	1.56457e-10	Underexpressed
AGXT2L2	1.26493	1.08493e-11	Overexpressed
AHCTF1	0.161007	0.118818	Unchanged
AHCY	1.25218	8.80667e-16	Overexpressed
AHCYL1	0.212689	0.172073	Unchanged
AHCYL2	0.555503	0.000256797	Unchanged
AHDC1	-0.0553438	0.492251	Unchanged
AHI1	-0.714989	1.81655e-08	Underexpressed
AHNAK	0.34186	0.000138989	Unchanged
AHNAK2	-0.234628	0.367329	Unchanged
AHR	1.2213	1.84228e-05	Overexpressed
AHRR	-0.0455855	0.7731	Unchanged
AHSA1	-0.393906	4.1684e-06	Underexpressed
AHSA2	0.69502	0.00279023	Unchanged
AHSG	-0.00161128	0.287839	Unchanged
AHSP	0.0293836	0.401314	Unchanged
AICDA	0	1	Unchanged
AIF1	0.750429	0.000124876	Unchanged
AIF1L	0.00327671	1	Unchanged
AIFM1	0.397119	0.000124353	Unchanged
AIFM2	0.183168	0.00645186	Unchanged
AIFM3	-2.88988	4.56699e-32	Underexpressed
AIG1	-0.484532	3.11756e-05	Underexpressed
AIM1	1.95206	1.1461e-06	Overexpressed
AIM1L	0	1	Unchanged
AIM2	0.043218	0.452557	Unchanged
AIMP1	0.832384	4.4412e-11	Overexpressed
AIMP2	1.16961	6.4236e-22	Overexpressed
AIP	-0.147583	0.0945872	Unchanged
AIPL1	0	1	Unchanged
AIRE	0.00196776	1	Unchanged
AJAP1	-0.0285589	0.11114	Unchanged
AJUBA	1.44695	5.56485e-10	Overexpressed
AK1	-0.377718	0.000803026	Unchanged
AK2	1.34373	2.91838e-12	Overexpressed
AK3	0.296876	0.0200182	Unchanged
AK4	0.582695	0.00219872	Unchanged
AK5	-6.00953	5.55577e-22	Underexpressed
AK7	-0.000532163	0.9361	Unchanged
AK8	-0.0756367	0.27447	Unchanged
AKAP1	-0.070129	0.538533	Unchanged
AKAP10	0.209115	0.000338677	Unchanged
AKAP11	-1.61634	6.83801e-23	Underexpressed
AKAP12	-0.156753	0.622284	Unchanged
AKAP13	1.15435	2.75904e-16	Overexpressed
AKAP14	-0.0162721	0.202257	Unchanged
AKAP17A	0.571675	4.62899e-08	Overexpressed
AKAP3	0.0112696	0.391545	Unchanged
AKAP4	0.00316139	0.474459	Unchanged
AKAP5	-1.23566	1.36086e-05	Underexpressed
AKAP6	-0.676872	6.66689e-06	Underexpressed
AKAP7	-0.17765	0.0811358	Unchanged
AKAP8	0.467864	1.00915e-06	Overexpressed
AKAP8L	0.608851	3.75295e-09	Overexpressed
AKAP9	-0.375605	0.00219968	Unchanged
AKD1	-0.0450183	0.398686	Unchanged
AKIP1	0.430031	8.34216e-06	Overexpressed
AKIRIN1	0.216159	0.0790459	Unchanged
AKIRIN2	-0.0898559	0.53147	Unchanged
AKNA	0.965165	5.47068e-08	Overexpressed
AKNAD1	0.249023	0.0110679	Unchanged
AKR1A1	0.874763	1.01305e-12	Overexpressed
AKR1B1	0.506376	1.86963e-06	Overexpressed
AKR1B10	0.253194	0.350799	Unchanged
AKR1C1	-1.76506	2.38966e-09	Underexpressed
AKR1C2	-0.0236473	0.39222	Unchanged
AKR1C3	-0.660848	0.218737	Unchanged
AKR1C4	0	1	Unchanged
AKR1D1	-0.000171946	0.799066	Unchanged
AKR1E2	0	1	Unchanged
AKR7A2	0.730215	2.08247e-06	Overexpressed
AKR7A3	0.0864966	0.210154	Unchanged
AKT1	1.20584	1.01222e-11	Overexpressed
AKT1S1	0.295213	0.000510522	Unchanged
AKT2	0.368525	9.97993e-05	Overexpressed
AKT3	-0.957024	4.10974e-09	Underexpressed
AKTIP	-1.20663	1.19448e-17	Underexpressed
AL136419.1	-0.487445	0.000395277	Unchanged
AL353997.5	-0.667259	0.000817936	Unchanged
AL358813.2	0.378446	0.00905878	Unchanged
AL359392.1	-0.00309711	0.358285	Unchanged
AL359736.1	0.0439107	0.310315	Unchanged
AL513013.1	0.0387483	0.236875	Unchanged
ALAD	-0.431723	1.17487e-05	Underexpressed
ALAS1	-0.678451	7.04099e-08	Underexpressed
ALAS2	0.125161	0.418721	Unchanged
ALB	0	1	Unchanged
ALCAM	-1.13833	2.46575e-05	Underexpressed
ALDH16A1	0.940401	1.25665e-06	Overexpressed
ALDH18A1	0.88083	5.1691e-15	Overexpressed
ALDH1A1	-1.94567	8.44533e-06	Underexpressed
ALDH1A2	-0.1208	0.131837	Unchanged
ALDH1A3	0.110418	0.761681	Unchanged
ALDH1B1	0.152522	0.00117761	Unchanged
ALDH1L1	1.29627	2.42366e-06	Overexpressed
ALDH1L2	0.0703926	0.0776943	Unchanged
ALDH2	-0.872312	9.93013e-09	Underexpressed
ALDH3A1	0.00555502	1	Unchanged
ALDH3A2	1.0439	7.28455e-16	Overexpressed
ALDH3B1	0.633186	3.01898e-06	Overexpressed
ALDH3B2	0	1	Unchanged
ALDH4A1	0.638144	0.00102788	Unchanged
ALDH5A1	-0.861764	2.93605e-09	Underexpressed
ALDH6A1	-0.598293	6.0806e-05	Underexpressed
ALDH7A1	-0.0724185	0.759442	Unchanged
ALDH8A1	-2.20451	2.24896e-10	Underexpressed
ALDH9A1	0.522534	6.27624e-07	Overexpressed
ALDOA	-0.0589756	0.55756	Unchanged
ALDOB	0	1	Unchanged
ALDOC	-1.71436	1.67889e-08	Underexpressed
ALG1	0.332079	0.047771	Unchanged
ALG10	-0.000394168	0.129481	Unchanged
ALG10B	0.403448	2.05749e-05	Overexpressed
ALG12	0.498452	0.000378979	Unchanged
ALG13	0.521157	0.000129375	Unchanged
ALG14	0.680602	0.00441624	Unchanged
ALG2	1.24817	9.3136e-11	Overexpressed
ALG3	1.18759	6.4932e-11	Overexpressed
ALG5	0.751137	2.36925e-09	Overexpressed
ALG6	1.83222	4.49251e-12	Overexpressed
ALG8	1.14916	2.8593e-12	Overexpressed
ALG9	0.0443617	0.775343	Unchanged
ALK	0.329456	0.0248803	Unchanged
ALKBH1	0.10764	0.00159255	Unchanged
ALKBH2	1.51931	2.22482e-10	Overexpressed
ALKBH3	0.322859	0.0010352	Unchanged
ALKBH4	0.183414	0.0642239	Unchanged
ALKBH5	-0.0663946	0.377194	Unchanged
ALKBH7	0.24649	0.00341205	Unchanged
ALKBH8	0.433179	4.43268e-07	Overexpressed
ALLC	0	1	Unchanged
ALMS1	0.948752	1.75651e-06	Overexpressed
ALOX12	0.000272499	0.855733	Unchanged
ALOX12B	-0.0321247	0.0788839	Unchanged
ALOX15	-0.0355575	0.415581	Unchanged
ALOX15B	0.0708773	0.041757	Unchanged
ALOX5	0.910566	3.4017e-05	Overexpressed
ALOX5AP	2.83523	3.57106e-08	Overexpressed
ALOXE3	-0.0377732	0.416023	Unchanged
ALPI	0	1	Unchanged
ALPK1	0.930058	6.70724e-05	Overexpressed
ALPK2	0.472939	0.031763	Unchanged
ALPK3	0.45005	0.0345375	Unchanged
ALPL	-0.092554	0.234505	Unchanged
ALPP	0	1	Unchanged
ALPPL2	0.00660543	0.816303	Unchanged
ALS2	-0.60364	7.7044e-09	Underexpressed
ALS2CL	0.0167818	0.816401	Unchanged
ALS2CR11	0	1	Unchanged
ALS2CR12	0.0296563	0.179025	Unchanged
ALS2CR8	0.00127969	1	Unchanged
ALX1	0	1	Unchanged
ALX3	0.0854376	0.0450024	Unchanged
ALX4	0	1	Unchanged
ALYREF	1.28987	3.64855e-08	Overexpressed
AMBN	-0.0489331	0.320917	Unchanged
AMBP	5.02763e-05	1	Unchanged
AMBRA1	-0.179607	0.044803	Unchanged
AMD1	-0.591319	3.66529e-05	Underexpressed
AMDHD1	0.0457606	0.14047	Unchanged
AMDHD2	0.257582	0.00339679	Unchanged
AMELX	0.0022725	0.459027	Unchanged
AMELY	-0.000394168	0.129481	Unchanged
AMFR	0.112969	0.835012	Unchanged
AMH	0.579787	0.000629623	Unchanged
AMHR2	-0.0165372	0.305414	Unchanged
AMICA1	0.240925	0.181896	Unchanged
AMIGO2	-0.355994	0.374958	Unchanged
AMIGO3	0.0380503	0.389904	Unchanged
AMMECR1	0.319556	0.00238064	Unchanged
AMMECR1L	1.01016	5.63848e-13	Overexpressed
AMN	-0.00346275	0.366102	Unchanged
AMN1	-3.53709	6.29275e-28	Underexpressed
AMOT	-0.780254	0.000717526	Unchanged
AMOTL1	0.145785	8.11253e-05	Overexpressed
AMOTL2	-0.946583	2.34218e-05	Underexpressed
AMPD1	0	1	Unchanged
AMPD2	-0.556838	9.6148e-08	Underexpressed
AMPD3	-0.00972609	1	Unchanged
AMPH	-4.74811	5.73452e-22	Underexpressed
AMT	-0.391738	0.054961	Unchanged
AMZ1	-0.013263	0.158713	Unchanged
AMZ2	0.126372	0.214117	Unchanged
ANAPC10	0.202267	0.0490036	Unchanged
ANAPC11	0.284833	5.35784e-08	Overexpressed
ANAPC13	-0.171274	0.0342708	Unchanged
ANAPC16	0.434371	1.5855e-05	Overexpressed
ANAPC2	0.448522	1.24868e-05	Overexpressed
ANAPC4	0.376764	0.000344057	Unchanged
ANAPC5	-0.256136	0.00142557	Unchanged
ANAPC7	0.0730246	0.35518	Unchanged
ANG	0.742979	6.86315e-05	Overexpressed
ANGEL1	0.200495	0.043209	Unchanged
ANGEL2	-0.10623	0.165501	Unchanged
ANGPT1	1.2979	1.01603e-06	Overexpressed
ANGPT2	4.35766	3.62203e-18	Overexpressed
ANGPT4	0	1	Unchanged
ANGPTL1	0.559384	0.015714	Unchanged
ANGPTL2	1.94981	1.01959e-11	Overexpressed
ANGPTL3	0.00560583	0.222727	Unchanged
ANGPTL4	1.51069	1.6146e-05	Overexpressed
ANGPTL6	0.00160583	0.438731	Unchanged
ANGPTL7	0	1	Unchanged
ANK1	-0.13548	0.164195	Unchanged
ANK2	-1.66815	9.15215e-13	Underexpressed
ANK3	-3.06502	3.84808e-39	Underexpressed
ANKAR	0	1	Unchanged
ANKDD1A	-1.19822	4.45208e-06	Underexpressed
ANKFN1	0.692174	0.000245571	Unchanged
ANKFY1	1.08898	5.6056e-13	Overexpressed
ANKH	-1.40333	5.57784e-17	Underexpressed
ANKHD1	0.460562	2.81388e-05	Overexpressed
ANKIB1	0.552026	0.000147659	Unchanged
ANKLE1	0.00960583	0.404232	Unchanged
ANKLE2	0.160206	0.0527182	Unchanged
ANKMY1	0.0343111	0.0489517	Unchanged
ANKMY2	-0.648002	4.20322e-05	Underexpressed
ANKRA2	0.428993	6.99967e-06	Overexpressed
ANKRD1	-0.028324	0.407788	Unchanged
ANKRD10	0.998193	1.06435e-10	Overexpressed
ANKRD11	0.336998	0.00502656	Unchanged
ANKRD12	-0.613253	1.97059e-05	Underexpressed
ANKRD13A	0.363862	0.0484591	Unchanged
ANKRD13B	-0.92143	2.10041e-07	Underexpressed
ANKRD13C	-0.66321	1.65065e-07	Underexpressed
ANKRD13D	-0.025186	0.454082	Unchanged
ANKRD16	-0.0571734	0.435987	Unchanged
ANKRD17	-0.175521	0.00626236	Unchanged
ANKRD18A	-0.000676711	2.14592e-09	Underexpressed
ANKRD2	-0.572325	0.00134492	Unchanged
ANKRD22	0.30252	0.00158706	Unchanged
ANKRD23	-0.0317443	0.561119	Unchanged
ANKRD24	0	1	Unchanged
ANKRD26	-1.07055	2.55096e-09	Underexpressed
ANKRD27	-0.302226	0.00155471	Unchanged
ANKRD28	-0.305705	0.00131006	Unchanged
ANKRD29	-4.03849	5.65376e-21	Underexpressed
ANKRD30A	0	1	Unchanged
ANKRD30B	-0.0774821	0.193577	Unchanged
ANKRD31	-0.0208047	0.642566	Unchanged
ANKRD32	-1.17017	2.00524e-10	Underexpressed
ANKRD33	-0.0112904	0.672624	Unchanged
ANKRD33B	-2.69424	3.51553e-13	Underexpressed
ANKRD34A	-5.23951	3.25568e-16	Underexpressed
ANKRD35	0.284116	0.233164	Unchanged
ANKRD37	-0.542584	0.0507933	Unchanged
ANKRD39	-1.23025	2.47458e-07	Underexpressed
ANKRD40	-0.202285	0.124343	Unchanged
ANKRD44	0.114383	0.20992	Unchanged
ANKRD45	0.245063	0.0472709	Unchanged
ANKRD46	-1.41914	1.29995e-15	Underexpressed
ANKRD49	0.305232	0.00681176	Unchanged
ANKRD5	-0.0199328	0.762908	Unchanged
ANKRD50	-0.657224	3.55299e-07	Underexpressed
ANKRD52	-0.0271218	0.901106	Unchanged
ANKRD53	-0.0116212	0.988563	Unchanged
ANKRD54	-0.208475	0.0231437	Unchanged
ANKRD55	-0.468875	0.00130176	Unchanged
ANKRD6	-0.646374	0.021436	Unchanged
ANKRD60	-0.0232043	0.411132	Unchanged
ANKRD7	5.02763e-05	1	Unchanged
ANKRD9	-1.09138	1.84046e-12	Underexpressed
ANKS1A	-0.433655	2.14913e-07	Underexpressed
ANKS1B	-4.28976	1.31122e-18	Underexpressed
ANKS3	0.190076	0.0103091	Unchanged
ANKS4B	0.0502725	0.157746	Unchanged
ANKS6	0.00636563	0.334833	Unchanged
ANKUB1	0	1	Unchanged
ANKZF1	0.395969	0.000118268	Unchanged
ANLN	-1.71098	2.14636e-05	Underexpressed
ANO1	0.0229392	0.424994	Unchanged
ANO10	-0.0594896	0.366437	Unchanged
ANO2	-0.0423508	0.319883	Unchanged
ANO3	-7.11024	5.46624e-44	Underexpressed
ANO4	-3.07002	1.06123e-13	Underexpressed
ANO5	-3.24658	1.92573e-16	Underexpressed
ANO6	2.49554	2.12668e-26	Overexpressed
ANO7	0	1	Unchanged
ANO8	0.3333	0.000498665	Unchanged
ANO9	0	1	Unchanged
ANP32A	-0.0715771	0.507548	Unchanged
ANP32B	0.902399	2.26943e-06	Overexpressed
ANP32D	-0.0359312	0.403042	Unchanged
ANP32E	0.635513	1.38949e-10	Overexpressed
ANPEP	0.870716	0.0616483	Unchanged
ANTXR1	1.25851	2.18177e-20	Overexpressed
ANTXR2	1.13492	3.06364e-12	Overexpressed
ANXA1	4.58254	6.41119e-18	Overexpressed
ANXA10	0	1	Unchanged
ANXA11	-1.69202	4.42991e-15	Underexpressed
ANXA13	0	1	Unchanged
ANXA2	4.05126	8.97535e-16	Overexpressed
ANXA2P3	0.92405	1.80854e-12	Overexpressed
ANXA2R	0.650577	2.51766e-05	Overexpressed
ANXA3	-1.02143	3.84325e-05	Underexpressed
ANXA4	1.13804	1.08281e-06	Overexpressed
ANXA5	2.49674	5.68985e-22	Overexpressed
ANXA6	-0.556287	2.54066e-05	Underexpressed
ANXA7	-0.843975	2.91954e-12	Underexpressed
ANXA9	0	1	Unchanged
AOAH	0.651619	3.05052e-05	Overexpressed
AOC2	-0.00211327	0.643627	Unchanged
AOC3	0.28175	0.071689	Unchanged
AOX1	0.0262673	0.0363014	Unchanged
AP000318.2	0.242593	0.0790459	Unchanged
AP000345.1	0.00138361	0.592335	Unchanged
AP000679.2	0.000272499	0.855733	Unchanged
AP001053.11	0.0301239	0.292774	Unchanged
AP001266.1	0.0306741	0.372088	Unchanged
AP006621.1	0.0370045	0.393409	Unchanged
AP1AR	-0.727105	0.00028925	Unchanged
AP1B1	0.359478	6.47362e-05	Overexpressed
AP1G1	-0.0413953	0.665152	Unchanged
AP1G2	-0.67652	1.18681e-05	Underexpressed
AP1M1	0.187669	0.0490457	Unchanged
AP1M2	0	1	Unchanged
AP1S1	-1.20124	2.49847e-07	Underexpressed
AP1S2	0.569609	3.61123e-05	Overexpressed
AP1S3	0	1	Unchanged
AP2A1	-0.997042	9.48734e-09	Underexpressed
AP2A2	-0.884992	1.38421e-08	Underexpressed
AP2B1	-0.65622	2.18638e-08	Underexpressed
AP2M1	-0.656114	1.90119e-07	Underexpressed
AP2S1	-0.000322074	1	Unchanged
AP3B1	0.713663	2.4955e-11	Overexpressed
AP3B2	-3.90925	8.9393e-23	Underexpressed
AP3D1	0.186454	0.000629893	Unchanged
AP3M1	0.337485	0.00603598	Unchanged
AP3M2	-2.07113	6.92777e-25	Underexpressed
AP4B1	-0.223963	0.062197	Unchanged
AP4E1	0.0626325	0.065141	Unchanged
AP4M1	0.536945	0.00130176	Unchanged
AP4S1	-0.811124	2.48499e-07	Underexpressed
AP5M1	-0.436983	9.65172e-06	Underexpressed
AP5S1	0.649243	1.72227e-05	Overexpressed
APAF1	0.046273	0.0465731	Unchanged
APBA1	-3.09532	1.35338e-30	Underexpressed
APBA2	-1.46584	1.87896e-15	Underexpressed
APBA3	0.671583	1.00569e-09	Overexpressed
APBB1	-1.83525	6.19532e-24	Underexpressed
APBB1IP	0.841093	0.00134735	Unchanged
APBB2	0.0442878	0.88642	Unchanged
APBB3	-0.618565	2.20957e-06	Underexpressed
APC	-0.747387	2.35084e-06	Underexpressed
APC2	0.38665	0.000173143	Unchanged
APCDD1	0.00302134	1	Unchanged
APCDD1L	0.219514	0.0873642	Unchanged
APCS	-0.00868971	0.513234	Unchanged
APEH	0.377272	0.0130852	Unchanged
APEX1	0.727847	3.11175e-11	Overexpressed
APEX2	0.666875	3.51407e-08	Overexpressed
APH1A	1.37533	4.08951e-18	Overexpressed
APH1B	0.243488	0.00343898	Unchanged
API5	-0.189362	0.00290502	Unchanged
APITD1	0.754549	0.00136338	Unchanged
APLF	0.0116058	0.203321	Unchanged
APLN	1.72651	3.53906e-12	Overexpressed
APLNR	0.586555	0.12785	Unchanged
APLP1	-2.31176	2.87981e-16	Underexpressed
APLP2	0.03996	0.758835	Unchanged
APOA1	-0.0118383	0.213531	Unchanged
APOA1BP	0.39439	2.94781e-05	Overexpressed
APOA2	0.000272499	0.855733	Unchanged
APOA4	-0.0705318	0.260622	Unchanged
APOA5	-0.000171946	0.799066	Unchanged
APOB	0	1	Unchanged
APOBEC1	-0.00194851	0.229894	Unchanged
APOBEC2	0.0089513	0.872673	Unchanged
APOBEC3A	0.021168	0.987594	Unchanged
APOBEC3B	2.22718	3.00767e-08	Overexpressed
APOBEC3F	0.0349392	0.239899	Unchanged
APOBEC4	0.00116139	0.617323	Unchanged
APOBR	0.0616964	0.00223661	Unchanged
APOC1	3.37396	9.10508e-11	Overexpressed
APOC3	-0.0929835	0.286312	Unchanged
APOD	-1.59926	0.000139112	Unchanged
APOE	1.11088	3.17397e-08	Overexpressed
APOF	-0.00921474	0.390351	Unchanged
APOH	0.0439435	0.27447	Unchanged
APOL1	0.574529	0.00432847	Unchanged
APOL2	0.364579	0.000877032	Unchanged
APOL3	0.665218	0.000640083	Unchanged
APOL4	0.78473	0.000108428	Unchanged
APOL5	0	1	Unchanged
APOL6	0.693951	5.02765e-07	Overexpressed
APOLD1	-0.284847	0.236055	Unchanged
APOM	0.572427	1.95405e-06	Overexpressed
APOO	-0.750527	1.48936e-08	Underexpressed
APOOL	-0.52402	0.00397135	Unchanged
APP	-0.522614	1.61942e-07	Underexpressed
APPBP2	-0.26138	0.00349172	Unchanged
APPL1	-0.207738	0.100268	Unchanged
APPL2	0.592287	0.00110172	Unchanged
APRT	1.56958	1.22781e-15	Overexpressed
APTX	-0.114641	0.332774	Unchanged
AQP10	0	1	Unchanged
AQP11	-0.36711	0.00521614	Unchanged
AQP2	0.00959847	0.523199	Unchanged
AQP3	-0.876162	0.00598639	Unchanged
AQP4	0.397324	0.226783	Unchanged
AQP5	0.0463378	0.661538	Unchanged
AQP6	0.0681333	0.398686	Unchanged
AQP7	0.134555	0.189885	Unchanged
AQP8	0.00553774	0.67887	Unchanged
AQP9	0.429312	0.0320621	Unchanged
AQR	0.915219	9.5195e-18	Overexpressed
AR	0.837698	3.42354e-06	Overexpressed
ARAF	0.922179	2.38027e-12	Overexpressed
ARAP1	0.602203	2.04517e-06	Overexpressed
ARAP2	-0.553121	0.0141589	Unchanged
ARAP3	0.832424	1.1196e-07	Overexpressed
ARC	1.46884	6.0756e-05	Overexpressed
ARCN1	0.141028	0.0486488	Unchanged
ARF1	-0.0924546	0.379399	Unchanged
ARF3	-1.66543	3.16096e-26	Underexpressed
ARF4	1.02376	1.80177e-15	Overexpressed
ARF5	-0.147691	0.124939	Unchanged
ARF6	0.432447	1.34834e-05	Overexpressed
ARFGAP1	0.630342	1.52394e-07	Overexpressed
ARFGAP2	-0.515412	1.99236e-07	Underexpressed
ARFGEF1	-0.227259	0.047183	Unchanged
ARFGEF2	-0.677344	2.73664e-11	Underexpressed
ARFIP1	1.00799	8.16628e-11	Overexpressed
ARFIP2	-0.221195	0.00175218	Unchanged
ARFRP1	-0.033952	0.738911	Unchanged
ARG1	-0.0096537	0.705998	Unchanged
ARG2	-0.289362	0.0805981	Unchanged
ARGLU1	0.161285	0.0801476	Unchanged
ARHGAP1	0.234352	0.0217317	Unchanged
ARHGAP10	0.419011	0.0188726	Unchanged
ARHGAP11A	0.0173836	0.38333	Unchanged
ARHGAP11B	0.0173836	0.38333	Unchanged
ARHGAP12	0.452359	0.00426502	Unchanged
ARHGAP15	0.34647	0.002162	Unchanged
ARHGAP17	0.929884	7.81016e-07	Overexpressed
ARHGAP18	2.65153	6.62351e-18	Overexpressed
ARHGAP19	0.962746	1.82287e-06	Overexpressed
ARHGAP20	-1.17586	2.39353e-07	Underexpressed
ARHGAP21	0.16209	0.550964	Unchanged
ARHGAP22	-0.310901	0.0873348	Unchanged
ARHGAP24	0.0814619	0.231724	Unchanged
ARHGAP25	0.661461	3.18575e-05	Overexpressed
ARHGAP26	-0.650105	0.000139938	Unchanged
ARHGAP28	0.0082725	0.268261	Unchanged
ARHGAP29	0.197994	0.466309	Unchanged
ARHGAP30	0.374182	4.09129e-05	Overexpressed
ARHGAP31	1.0104	2.20296e-12	Overexpressed
ARHGAP32	-2.65662	4.58807e-18	Underexpressed
ARHGAP33	-0.243974	0.000235068	Unchanged
ARHGAP35	-0.362237	3.9754e-05	Underexpressed
ARHGAP36	-1.84847	0.0197024	Unchanged
ARHGAP39	-0.507343	0.00223309	Unchanged
ARHGAP4	0.687436	0.000447242	Unchanged
ARHGAP44	-4.86264	2.54631e-38	Underexpressed
ARHGAP5	-0.737607	1.7191e-07	Underexpressed
ARHGAP6	-0.169584	0.0149649	Unchanged
ARHGAP9	0.659918	0.000373537	Unchanged
ARHGDIA	0.23661	0.092203	Unchanged
ARHGDIB	1.88431	6.79524e-12	Overexpressed
ARHGEF1	0.515875	6.23557e-05	Overexpressed
ARHGEF10	0.450801	0.0628531	Unchanged
ARHGEF10L	1.03169	5.68337e-12	Overexpressed
ARHGEF11	-0.623954	8.2692e-07	Underexpressed
ARHGEF12	-0.60343	1.55863e-10	Underexpressed
ARHGEF15	-0.010398	0.792282	Unchanged
ARHGEF16	0.0187453	0.819555	Unchanged
ARHGEF17	-0.672186	1.69079e-06	Underexpressed
ARHGEF18	0.143561	0.192337	Unchanged
ARHGEF19	0.0572141	0.0605299	Unchanged
ARHGEF2	-0.162189	0.0337215	Unchanged
ARHGEF26	1.80578	9.96231e-13	Overexpressed
ARHGEF3	-0.840785	5.37108e-07	Underexpressed
ARHGEF37	-0.295939	0.0181802	Unchanged
ARHGEF4	-1.68292	1.19766e-10	Underexpressed
ARHGEF40	2.06615	4.6173e-16	Overexpressed
ARHGEF5	0.037933	0.15162	Unchanged
ARHGEF6	1.71248	1.02237e-21	Overexpressed
ARHGEF7	-2.06292	1.44091e-23	Underexpressed
ARHGEF9	-1.94273	1.2333e-14	Underexpressed
ARID1A	0.132867	0.112755	Unchanged
ARID1B	-0.336007	2.25317e-06	Underexpressed
ARID2	0.535993	4.79024e-08	Overexpressed
ARID3A	0.211416	0.00174978	Unchanged
ARID4A	-0.980676	3.37674e-10	Underexpressed
ARID4B	-0.151759	0.024033	Unchanged
ARID5A	1.15254	6.61125e-09	Overexpressed
ARID5B	0.00981133	0.485047	Unchanged
ARIH1	-0.250719	0.00171591	Unchanged
ARIH2	0.213652	0.00878308	Unchanged
ARL1	-0.17605	0.173558	Unchanged
ARL10	-0.104192	0.165106	Unchanged
ARL11	0.000272499	0.798868	Unchanged
ARL13B	2.05894	4.04963e-08	Overexpressed
ARL14	0	1	Unchanged
ARL15	-0.796122	0.00134927	Unchanged
ARL16	0.0965102	0.112982	Unchanged
ARL2	-0.814178	2.97205e-10	Underexpressed
ARL2BP	0.726676	4.49225e-09	Overexpressed
ARL3	-0.938737	1.90154e-17	Underexpressed
ARL4C	0.770134	0.000222567	Unchanged
ARL4D	-0.431332	2.43116e-06	Underexpressed
ARL5A	0.220921	0.0160153	Unchanged
ARL5B	0.214717	0.0553861	Unchanged
ARL6	-1.33772	2.14327e-06	Underexpressed
ARL6IP1	-0.26672	1.94953e-05	Underexpressed
ARL6IP4	0.246612	0.0120149	Unchanged
ARL6IP5	-0.345598	0.000648786	Unchanged
ARL6IP6	1.35239	1.44664e-11	Overexpressed
ARL8A	-0.443771	3.40691e-07	Underexpressed
ARL8B	-0.779508	4.47576e-12	Underexpressed
ARL9	0.117161	0.115506	Unchanged
ARMC1	-0.334085	2.78795e-05	Underexpressed
ARMC10	0.37414	0.000111947	Unchanged
ARMC12	0.0973004	0.0304045	Unchanged
ARMC2	0.124582	0.327443	Unchanged
ARMC3	0.0336058	0.234541	Unchanged
ARMC4	-0.00503223	0.499284	Unchanged
ARMC5	0.114233	0.169566	Unchanged
ARMC6	0.119123	0.290288	Unchanged
ARMC7	-0.001818	1	Unchanged
ARMC8	-0.922231	6.14688e-07	Underexpressed
ARMC9	-0.198702	0.0116039	Unchanged
ARMCX1	-0.184174	0.0679706	Unchanged
ARMCX2	-0.139976	0.444868	Unchanged
ARMCX3	0.183262	0.00339922	Unchanged
ARMCX5	-0.98161	4.51953e-07	Underexpressed
ARNT	0.140202	0.000739986	Unchanged
ARNT2	-1.4637	2.64381e-12	Underexpressed
ARNTL	0.0667434	0.805172	Unchanged
ARNTL2	0.188557	0.0411898	Unchanged
ARPC1B	2.21646	1.78192e-13	Overexpressed
ARPC2	0.347338	6.76364e-05	Overexpressed
ARPC5	0.781634	2.13907e-05	Overexpressed
ARPC5L	-1.12748	4.01643e-14	Underexpressed
ARPP19	-1.38605	5.34253e-21	Underexpressed
ARPP21	-5.35552	4.1321e-23	Underexpressed
ARR3	-0.0568903	0.799411	Unchanged
ARRB1	-2.40805	1.08452e-31	Underexpressed
ARRB2	-0.311842	0.0472842	Unchanged
ARRDC1	-0.214782	0.178277	Unchanged
ARRDC2	-0.338411	0.161448	Unchanged
ARRDC3	1.52943	1.19777e-13	Overexpressed
ARRDC4	0.986149	0.000493686	Unchanged
ARSA	0.0380908	0.0512798	Unchanged
ARSB	0.00605028	0.464638	Unchanged
ARSD	0.774089	5.53396e-08	Overexpressed
ARSE	0.123384	0.0127753	Unchanged
ARSF	0.430673	0.036412	Unchanged
ARSG	0.174691	0.0245	Unchanged
ARSI	0.0440503	0.353328	Unchanged
ARSJ	3.22463	1.88025e-10	Overexpressed
ARSK	1.59656	1.48519e-07	Overexpressed
ART1	-0.00922061	0.390351	Unchanged
ART3	-2.26832	1.27742e-08	Underexpressed
ART4	-0.0220651	0.462878	Unchanged
ART5	-0.145406	0.0789248	Unchanged
ARTN	0.0300612	0.434348	Unchanged
ARV1	-0.533571	2.99867e-08	Underexpressed
ARVCF	0.0266127	0.664852	Unchanged
ARX	-2.50575	3.80227e-12	Underexpressed
ASAH1	0.585407	5.18324e-08	Overexpressed
ASAP1	0.352696	0.000629893	Unchanged
ASAP2	0.00640011	1	Unchanged
ASAP3	1.16241	6.10338e-14	Overexpressed
ASB1	-0.857465	9.33811e-11	Underexpressed
ASB10	0	1	Unchanged
ASB11	0	1	Unchanged
ASB12	-0.085876	0.794555	Unchanged
ASB13	-0.957606	3.51042e-07	Underexpressed
ASB15	-0.000394168	0.129481	Unchanged
ASB16	0.0513086	0.0348874	Unchanged
ASB17	0	1	Unchanged
ASB2	-0.00878336	0.220599	Unchanged
ASB3	0.0359834	0.870395	Unchanged
ASB4	0	1	Unchanged
ASB5	0.531258	0.0390248	Unchanged
ASB6	0.123006	0.0840908	Unchanged
ASB7	-0.01553	0.656547	Unchanged
ASB8	-0.422503	4.51149e-11	Underexpressed
ASB9	0.0618312	0.236929	Unchanged
ASCC1	-0.344654	0.0158876	Unchanged
ASCC2	1.26129	4.0493e-11	Overexpressed
ASCC3	1.16227	8.27294e-12	Overexpressed
ASCL1	1.83334	3.34072e-08	Overexpressed
ASCL2	0	1	Unchanged
ASCL3	0	1	Unchanged
ASF1A	0.199366	0.200579	Unchanged
ASF1B	0.710508	1.9334e-05	Overexpressed
ASGR1	0	1	Unchanged
ASGR2	0.0594476	0.543532	Unchanged
ASH1L	-0.208277	0.00929681	Unchanged
ASH2L	-0.299796	0.00120775	Unchanged
ASIC1	-0.835001	5.33644e-05	Underexpressed
ASIC2	-3.76057	3.97456e-21	Underexpressed
ASIC3	-0.609414	0.0195833	Unchanged
ASIC4	0.321965	0.0324636	Unchanged
ASIP	0	1	Unchanged
ASL	0.302725	1.68066e-06	Overexpressed
ASMT	0	1	Unchanged
ASMTL	-0.0156938	0.96133	Unchanged
ASNA1	0.534197	2.1423e-05	Overexpressed
ASNS	-0.66638	1.08229e-06	Underexpressed
ASNSD1	0.0671392	0.470814	Unchanged
ASPA	-3.79991	2.2612e-11	Underexpressed
ASPDH	-0.266723	0.00483048	Unchanged
ASPG	0	1	Unchanged
ASPH	0.338522	4.89884e-08	Overexpressed
ASPHD1	-3.80542	3.91689e-16	Underexpressed
ASPHD2	-3.02517	2.22853e-17	Underexpressed
ASPM	1.05747	9.51183e-07	Overexpressed
ASPN	0.88949	0.000701432	Unchanged
ASPSCR1	0.619532	8.82319e-06	Overexpressed
ASRGL1	-1.70911	5.99551e-10	Underexpressed
ASS1	-0.883768	9.6266e-05	Underexpressed
ASTE1	0.713182	0.000146926	Unchanged
ASTN1	-1.44383	5.29633e-09	Underexpressed
ASTN2	-0.14702	0.369767	Unchanged
ASUN	1.21103	2.60303e-07	Overexpressed
ASXL1	0.578066	2.82955e-08	Overexpressed
ASXL2	0.395957	3.97224e-08	Overexpressed
ASXL3	-0.805533	2.25804e-06	Underexpressed
ASZ1	0.0113836	0.443093	Unchanged
ATAD1	-1.13602	1.65546e-13	Underexpressed
ATAD2	1.59618	1.50215e-19	Overexpressed
ATAD2B	0.746208	2.66135e-09	Overexpressed
ATAD3A	0.867904	1.24844e-09	Overexpressed
ATAD3B	0.132982	0.0731714	Unchanged
ATAD3C	0.0751007	0.155348	Unchanged
ATAD5	0.156356	0.0294617	Unchanged
ATAT1	-0.0110713	0.925171	Unchanged
ATCAY	-2.45454	4.98628e-18	Underexpressed
ATE1	-0.23808	0.0336222	Unchanged
ATF1	0.740755	1.08729e-05	Overexpressed
ATF2	0.192049	0.315456	Unchanged
ATF3	1.04555	7.63988e-07	Overexpressed
ATF5	0.816722	4.92787e-06	Overexpressed
ATF6	0.147034	0.0718987	Unchanged
ATF6B	0.00293917	0.298535	Unchanged
ATF7	0.144455	0.00071175	Unchanged
ATF7IP	1.4554	3.32653e-07	Overexpressed
ATF7IP2	-2.17374	4.27087e-13	Underexpressed
ATG10	0.0413267	0.587147	Unchanged
ATG12	0.464769	6.07871e-08	Overexpressed
ATG13	-0.450545	1.80116e-09	Underexpressed
ATG14	-0.00025811	1	Unchanged
ATG16L1	-0.0508724	0.239976	Unchanged
ATG16L2	0.316466	0.000629868	Unchanged
ATG2A	0.440478	9.67403e-06	Overexpressed
ATG2B	-0.486884	3.79606e-06	Underexpressed
ATG3	0.170315	0.113484	Unchanged
ATG4A	0.642136	5.27384e-06	Overexpressed
ATG4B	0.24287	0.000536725	Unchanged
ATG4C	-0.477356	0.0226714	Unchanged
ATG4D	0.227572	0.00353639	Unchanged
ATG5	-0.143507	0.381509	Unchanged
ATG7	-0.0173808	0.497403	Unchanged
ATG9A	-0.584502	1.387e-08	Underexpressed
ATG9B	0.010093	0.808905	Unchanged
ATHL1	0.712434	1.86796e-05	Overexpressed
ATIC	0.244003	0.0233085	Unchanged
ATL1	-3.13474	1.90814e-29	Underexpressed
ATL2	-0.730777	5.0695e-08	Underexpressed
ATL3	0.256495	0.00505216	Unchanged
ATM	1.07174	3.20524e-06	Overexpressed
ATMIN	-0.698224	2.17251e-10	Underexpressed
ATN1	-0.0332471	0.651198	Unchanged
ATOH1	-0.0181119	0.664095	Unchanged
ATOH7	-1.29784	3.72553e-06	Underexpressed
ATOH8	0.412816	0.0429344	Unchanged
ATOX1	0.103306	0.423947	Unchanged
ATP10A	-0.13545	0.0710296	Unchanged
ATP10B	-0.650901	0.0251192	Unchanged
ATP10D	2.50766	2.64052e-14	Overexpressed
ATP11A	0.0478959	0.0753618	Unchanged
ATP11B	0.193456	0.00130522	Unchanged
ATP11C	0.0483782	0.0247962	Unchanged
ATP12A	0	1	Unchanged
ATP13A1	1.40553	5.04397e-11	Overexpressed
ATP13A2	-1.59611	4.10276e-21	Underexpressed
ATP13A3	0.923476	1.55203e-09	Overexpressed
ATP13A4	0.647488	6.58708e-06	Overexpressed
ATP13A5	0.0136058	0.430666	Unchanged
ATP1A1	-0.381661	0.00147959	Unchanged
ATP1A1OS	0.0360859	0.313764	Unchanged
ATP1A2	-1.11983	0.000930144	Unchanged
ATP1A3	-4.45229	4.12476e-20	Underexpressed
ATP1A4	0.000272499	0.855733	Unchanged
ATP1B1	-1.90964	4.02233e-13	Underexpressed
ATP1B2	-0.320324	0.138344	Unchanged
ATP1B3	0.437903	0.000108014	Unchanged
ATP1B4	0	1	Unchanged
ATP2A1	0.00160583	0.573067	Unchanged
ATP2A2	-0.684109	4.51753e-09	Underexpressed
ATP2A3	0	1	Unchanged
ATP2B1	-1.82854	3.32669e-14	Underexpressed
ATP2B2	-3.67884	8.45879e-22	Underexpressed
ATP2B3	-3.0869	2.09169e-11	Underexpressed
ATP2B4	-0.366226	0.0128186	Unchanged
ATP2C1	-1.24748	3.24754e-17	Underexpressed
ATP2C2	-0.0183271	0.0835629	Unchanged
ATP4A	-0.00350871	0.244489	Unchanged
ATP4B	-0.000394168	0.129481	Unchanged
ATP5A1	-0.431442	0.000668087	Unchanged
ATP5B	-0.364134	3.69412e-05	Underexpressed
ATP5C1	-0.485047	2.05688e-11	Underexpressed
ATP5D	0.266422	0.00117761	Unchanged
ATP5F1	0.0849729	0.400631	Unchanged
ATP5G1	-0.163059	0.0358636	Unchanged
ATP5G2	0.510944	5.10297e-09	Overexpressed
ATP5G3	-0.468757	0.000678364	Unchanged
ATP5I	-0.198547	0.0592938	Unchanged
ATP5J	-0.303919	1.87826e-06	Underexpressed
ATP5L	-0.286057	4.68351e-07	Underexpressed
ATP5S	0.0334378	0.814638	Unchanged
ATP5SL	0.179093	0.0116172	Unchanged
ATP6AP1	-0.379749	1.22163e-05	Underexpressed
ATP6AP1L	-0.0330658	0.806855	Unchanged
ATP6AP2	-0.361273	9.94975e-05	Underexpressed
ATP6V0A1	-1.75773	2.48155e-18	Underexpressed
ATP6V0A2	0.448745	5.12228e-08	Overexpressed
ATP6V0A4	0.0559155	0.423438	Unchanged
ATP6V0B	-0.443611	0.000132937	Unchanged
ATP6V0C	-0.994235	1.31898e-19	Underexpressed
ATP6V0D1	-1.05662	1.32324e-13	Underexpressed
ATP6V0D2	0.0356524	0.127973	Unchanged
ATP6V0E1	1.66803	3.71024e-14	Overexpressed
ATP6V0E2	-0.569567	6.5686e-05	Underexpressed
ATP6V1A	-1.67428	2.57261e-14	Underexpressed
ATP6V1B1	0.203013	0.00010252	Unchanged
ATP6V1B2	-1.73858	3.98481e-17	Underexpressed
ATP6V1C1	-1.58071	1.20392e-16	Underexpressed
ATP6V1C2	0	1	Unchanged
ATP6V1D	-1.1557	2.64923e-17	Underexpressed
ATP6V1E1	-1.46564	1.23833e-22	Underexpressed
ATP6V1F	-0.025273	0.872673	Unchanged
ATP6V1G1	0.183266	0.0012866	Unchanged
ATP6V1G2	-4.33597	3.12238e-18	Underexpressed
ATP6V1G3	0.0556058	0.253052	Unchanged
ATP6V1H	-1.9594	1.92563e-21	Underexpressed
ATP7A	0.764494	2.14131e-07	Overexpressed
ATP7B	-0.981758	2.94592e-05	Underexpressed
ATP8A1	-2.70945	1.97987e-19	Underexpressed
ATP8A2	-3.25855	4.4657e-09	Underexpressed
ATP8B1	0.646869	0.0192025	Unchanged
ATP8B2	-0.0140829	0.915531	Unchanged
ATP8B3	0	1	Unchanged
ATP8B4	0.226017	0.00999227	Unchanged
ATP8B5P	0	1	Unchanged
ATP9A	-1.64496	2.74425e-20	Underexpressed
ATP9B	-0.0292906	0.255755	Unchanged
ATPAF1	-0.903022	5.60668e-13	Underexpressed
ATPAF1-AS1	0	1	Unchanged
ATPAF2	0.381585	0.00273661	Unchanged
ATPBD4	0.0213836	0.0242819	Unchanged
ATPIF1	-0.515874	1.45914e-07	Underexpressed
ATR	-0.0488228	0.728435	Unchanged
ATRIP	0.238787	0.00319991	Unchanged
ATRN	-0.470827	1.75385e-11	Underexpressed
ATRNL1	-4.22456	1.19717e-31	Underexpressed
ATRX	0.0259524	0.876606	Unchanged
ATXN1	-0.651372	2.27383e-07	Underexpressed
ATXN10	-0.776522	2.44714e-11	Underexpressed
ATXN2	-0.22742	0.00311237	Unchanged
ATXN2L	0.170352	0.00211569	Unchanged
ATXN3	-0.101178	0.141648	Unchanged
ATXN3L	0	1	Unchanged
ATXN7	0.283967	0.000622511	Unchanged
ATXN7L1	0.0315529	0.640848	Unchanged
ATXN7L2	0.00405028	0.486106	Unchanged
ATXN7L3	-1.45331	1.28253e-19	Underexpressed
AUH	-1.98739	9.24917e-22	Underexpressed
AUP1	0.818992	7.15383e-17	Overexpressed
AURKA	1.82314	4.44024e-11	Overexpressed
AURKAIP1	0.170675	0.00166685	Unchanged
AURKB	2.53076	1.47875e-10	Overexpressed
AURKC	0.0696563	0.152346	Unchanged
AUTS2	0.0185073	0.866234	Unchanged
AVEN	0.539355	0.0021958	Unchanged
AVIL	2.05366	4.35364e-07	Overexpressed
AVL9	0.0681689	0.341225	Unchanged
AVP	-0.0339836	0.383929	Unchanged
AVPI1	-1.46276	3.3905e-11	Underexpressed
AVPR1A	0	1	Unchanged
AVPR1B	-0.0188109	0.686105	Unchanged
AVPR2	0.00160583	0.573067	Unchanged
AWAT1	0.00693917	0.459012	Unchanged
AXDND1	0	1	Unchanged
AXIN1	0.12875	0.000295058	Unchanged
AXIN2	0.00181817	1	Unchanged
AXL	0.632581	3.42944e-07	Overexpressed
AZGP1	2.19256	0.0002809	Unchanged
AZI1	-0.000394168	0.129481	Unchanged
AZI2	-0.0740574	0.325448	Unchanged
AZIN1	-0.435561	0.000359657	Unchanged
AZU1	0	1	Unchanged
B2M	0.940534	2.91165e-10	Overexpressed
B3GALNT1	-0.964169	5.17574e-07	Underexpressed
B3GALNT2	0.430148	1.42936e-08	Overexpressed
B3GALT1	0	1	Unchanged
B3GALT2	-4.18224	5.03462e-21	Underexpressed
B3GALT4	0.0085771	1	Unchanged
B3GALT5	0	1	Unchanged
B3GALT6	0.636426	2.38643e-11	Overexpressed
B3GALTL	0.0527557	0.886399	Unchanged
B3GAT1	-1.60045	1.16493e-12	Underexpressed
B3GAT3	0.240147	0.0719335	Unchanged
B3GNT1	-1.14013	8.94192e-09	Underexpressed
B3GNT2	-1.14013	8.94192e-09	Underexpressed
B3GNT3	-0.0673152	0.449052	Unchanged
B3GNT4	-1.05135	1.23898e-09	Underexpressed
B3GNT5	1.04206	1.03762e-08	Overexpressed
B3GNT6	0.00116139	0.617323	Unchanged
B3GNT7	0.0102513	0.832848	Unchanged
B3GNT8	-0.0119107	0.4209	Unchanged
B3GNTL1	-0.0469918	0.63699	Unchanged
B4GALNT1	-0.469517	0.135586	Unchanged
B4GALNT2	0.0495538	0.608713	Unchanged
B4GALNT3	-0.0604425	0.133197	Unchanged
B4GALNT4	-0.331855	0.00941993	Unchanged
B4GALT1	0.0112938	0.0774219	Unchanged
B4GALT2	-0.018066	0.94487	Unchanged
B4GALT3	0.045513	0.139592	Unchanged
B4GALT4	1.02969	1.66933e-13	Overexpressed
B4GALT5	0.727038	1.17115e-06	Overexpressed
B4GALT6	-3.05261	1.19265e-20	Underexpressed
B4GALT7	0.434115	2.90325e-06	Overexpressed
B9D1	-0.667553	0.00013125	Unchanged
B9D2	0.00909701	0.47799	Unchanged
BAALC	0.319736	0.0732245	Unchanged
BAAT	-0.00657867	0.643801	Unchanged
BABAM1	-0.338203	0.00018294	Unchanged
BACE1	-0.626556	3.6624e-06	Underexpressed
BACE2	2.15689	5.68893e-11	Overexpressed
BACH1	0.193869	0.000107123	Unchanged
BACH2	0.135637	0.632615	Unchanged
BAD	0.16679	0.00229127	Unchanged
BAG1	-0.31595	8.6603e-05	Underexpressed
BAG2	0.274831	0.221705	Unchanged
BAG3	0.931171	3.649e-06	Overexpressed
BAG4	-0.71671	2.01229e-05	Underexpressed
BAG5	-0.0730679	0.627598	Unchanged
BAG6	0.330264	7.80194e-08	Overexpressed
BAHD1	0.28076	0.00105829	Unchanged
BAI1	-0.606838	1.48126e-06	Underexpressed
BAI2	-1.89847	7.93297e-18	Underexpressed
BAI3	-2.63176	7.90641e-15	Underexpressed
BAIAP2	-0.966526	1.1235e-06	Underexpressed
BAIAP2L1	0.00560583	0.467646	Unchanged
BAIAP2L2	-0.0444438	0.347707	Unchanged
BAIAP3	-1.8164	1.28152e-07	Underexpressed
BAMBI	-0.733704	0.0427418	Unchanged
BANF1	1.01089	2.55189e-17	Overexpressed
BANF2	-0.000394168	0.129481	Unchanged
BANK1	0.0326193	0.212878	Unchanged
BANP	0.611633	1.61455e-08	Overexpressed
BAP1	-0.584491	3.30327e-06	Underexpressed
BARD1	3.63	1.92381e-25	Overexpressed
BARHL1	0.000939165	0.650497	Unchanged
BARX1	-0.0377189	0.106223	Unchanged
BARX2	0.0420705	0.726706	Unchanged
BASP1	-2.97879	4.48063e-16	Underexpressed
BATF	0.0972338	0.0794909	Unchanged
BATF2	0.828584	0.000539636	Unchanged
BATF3	0.407377	0.00580127	Unchanged
BAX	1.92431	8.96422e-16	Overexpressed
BAZ1A	3.61332	7.65765e-13	Overexpressed
BAZ1B	0.834602	8.25833e-13	Overexpressed
BAZ2A	0.1025	0.00129224	Unchanged
BAZ2B	0.408087	0.00987467	Unchanged
BBC3	-0.0399737	0.42833	Unchanged
BBIP1	-0.48051	0.000199804	Unchanged
BBOX1	1.54703	1.57753e-07	Overexpressed
BBS1	0.0484457	0.766218	Unchanged
BBS10	0.127619	0.421778	Unchanged
BBS12	-0.494803	0.0167382	Unchanged
BBS2	0.345555	0.012876	Unchanged
BBS4	0.54544	9.55066e-06	Overexpressed
BBS5	0.0791891	0.839041	Unchanged
BBS7	-2.28825	7.57384e-22	Underexpressed
BBS9	0.396589	2.85291e-05	Overexpressed
BBX	1.08071	7.63527e-07	Overexpressed
BCAM	-0.0510436	0.715672	Unchanged
BCAN	1.56102	1.24546e-05	Overexpressed
BCAP29	-0.189098	0.0300007	Unchanged
BCAP31	0.429701	5.31919e-05	Overexpressed
BCAR1	-0.152574	0.0151392	Unchanged
BCAR3	0.346322	0.0627166	Unchanged
BCAS1	-2.52697	2.59809e-07	Underexpressed
BCAS2	-0.466528	1.64881e-05	Underexpressed
BCAS3	-0.613992	1.08487e-08	Underexpressed
BCAS4	-0.412925	0.000638241	Unchanged
BCAT1	1.5961	5.3492e-07	Overexpressed
BCAT2	0.366992	0.00111157	Unchanged
BCCIP	0.0724795	0.533367	Unchanged
BCDIN3D	0.517576	7.95515e-09	Overexpressed
BCHE	3.02756	6.9894e-08	Overexpressed
BCKDHB	0.457419	0.00401738	Unchanged
BCKDK	0.388709	0.000358185	Unchanged
BCL10	0.930589	4.26436e-11	Overexpressed
BCL11A	-3.71892	6.3461e-25	Underexpressed
BCL11B	-0.509598	0.000207185	Unchanged
BCL2	-0.000968612	0.397562	Unchanged
BCL2A1	2.39727	8.4096e-06	Overexpressed
BCL2L1	0.562386	0.000138932	Unchanged
BCL2L10	-0.0080753	0.414138	Unchanged
BCL2L11	0.0867235	0.0141158	Unchanged
BCL2L12	0.939224	2.95436e-08	Overexpressed
BCL2L13	0.260922	0.000378123	Unchanged
BCL2L14	0	1	Unchanged
BCL2L15	-0.00323598	0.592883	Unchanged
BCL2L2	-2.10973	4.02129e-24	Underexpressed
BCL3	0.711874	4.16901e-05	Overexpressed
BCL6	1.86233	3.65459e-17	Overexpressed
BCL6B	0.0681902	0.0490169	Unchanged
BCL7A	-0.782024	4.65799e-08	Underexpressed
BCL7B	-0.168765	0.179511	Unchanged
BCL7C	1.11397	1.02749e-14	Overexpressed
BCL9	0.00650438	1	Unchanged
BCL9L	0.137902	0.0179995	Unchanged
BCLAF1	-0.166649	0.0309277	Unchanged
BCMO1	0.219596	0.00623351	Unchanged
BCO2	-0.0166733	0.964488	Unchanged
BCOR	0.0395926	0.896852	Unchanged
BCORL1	0.01208	0.517545	Unchanged
BCORP1	-0.00335276	0.321137	Unchanged
BCR	-0.750289	3.50366e-05	Underexpressed
BCS1L	0.635949	6.47565e-07	Overexpressed
BDH1	-1.16022	1.11626e-08	Underexpressed
BDH2	0.606929	3.00642e-06	Overexpressed
BDKRB1	-0.00438097	0.586214	Unchanged
BDKRB2	0.300666	0.0556758	Unchanged
BDNF	-3.4946	6.8885e-10	Underexpressed
BDP1	-0.075292	0.210884	Unchanged
BEAN1	-0.0514098	0.764255	Unchanged
BECN1	-0.0908577	0.331609	Unchanged
BEGAIN	-3.7097	3.5451e-26	Underexpressed
BEND2	0.0250979	0.138833	Unchanged
BEND3	0.555886	0.000713392	Unchanged
BEND4	-1.95754	1.78551e-05	Underexpressed
BEND5	-1.14284	7.98114e-06	Underexpressed
BEND6	-2.41425	1.43701e-15	Underexpressed
BEND7	0.0748979	0.0254241	Unchanged
BEST1	-0.0591148	0.519415	Unchanged
BEST2	0	1	Unchanged
BEST3	0.626511	0.0203999	Unchanged
BEST4	0.0604947	0.157163	Unchanged
BET1	1.19112	1.20668e-13	Overexpressed
BET1L	0.659009	1.38647e-08	Overexpressed
BEX1	-2.19956	3.44415e-11	Underexpressed
BEX2	-2.57508	2.82166e-12	Underexpressed
BEX4	-1.93713	2.17084e-11	Underexpressed
BEX5	-5.53118	1.30696e-17	Underexpressed
BFAR	1.10915	1.3411e-14	Overexpressed
BFSP1	-0.282515	0.101462	Unchanged
BFSP2	0	1	Unchanged
BGN	2.46328	4.59413e-14	Overexpressed
BHLHB9	-2.0632	1.41723e-18	Underexpressed
BHLHE22	-0.487685	0.000118776	Unchanged
BHLHE23	-0.0456735	0.313784	Unchanged
BHLHE40	0.257255	0.333467	Unchanged
BHLHE41	0.231112	0.101314	Unchanged
BHMT	0.0140302	0.65166	Unchanged
BHMT2	0.122402	0.618213	Unchanged
BICC1	4.52335e-05	1	Unchanged
BICD1	1.05519	8.06458e-11	Overexpressed
BICD2	-0.0988018	0.092517	Unchanged
BID	0.773724	0.000807632	Unchanged
BIK	0.00960583	0.414944	Unchanged
BIN1	-1.73167	7.86055e-15	Underexpressed
BIN2	0.510149	0.00166638	Unchanged
BIN3	0.780065	1.77233e-14	Overexpressed
BIRC2	0.596795	4.35733e-12	Overexpressed
BIRC3	1.67989	1.78068e-05	Overexpressed
BIRC5	0.631384	0.000643806	Unchanged
BIRC6	-0.134599	0.0908249	Unchanged
BIRC7	0.208259	0.0626186	Unchanged
BIVM	0.165241	0.294057	Unchanged
BLCAP	-1.28323	1.72676e-17	Underexpressed
BLK	0	1	Unchanged
BLM	2.02691	1.04761e-10	Overexpressed
BLMH	0.957195	1.18826e-07	Overexpressed
BLNK	0.538047	0.281042	Unchanged
BLOC1S1	0.43843	0.00230612	Unchanged
BLOC1S2	-1.03484	2.5233e-15	Underexpressed
BLOC1S3	0.128411	0.2824	Unchanged
BLVRA	0.792318	4.0493e-11	Overexpressed
BLVRB	0.443072	0.0132071	Unchanged
BLZF1	0.350659	0.00207259	Unchanged
BMF	0.228997	0.00943893	Unchanged
BMP1	0.663425	2.54303e-05	Overexpressed
BMP10	0	1	Unchanged
BMP15	-0.00224112	0.816262	Unchanged
BMP2	2.16962	1.16857e-08	Overexpressed
BMP2K	0.985615	5.64054e-06	Overexpressed
BMP3	0	1	Unchanged
BMP4	0.0169872	0.509783	Unchanged
BMP5	0.0498281	0.213867	Unchanged
BMP6	-0.0195832	0.792969	Unchanged
BMP7	1.42794	1.32378e-09	Overexpressed
BMP8A	0	1	Unchanged
BMP8B	0.00338361	0.411079	Unchanged
BMPER	-1.78551	9.74167e-07	Underexpressed
BMPR1A	0.813192	0.000104578	Unchanged
BMPR1B	0.320881	0.0450705	Unchanged
BMPR2	-0.204263	0.0370852	Unchanged
BMS1	0.239323	0.0604879	Unchanged
BMX	-0.023514	0.674112	Unchanged
BNC1	0	1	Unchanged
BNC2	0.46332	0.00512553	Unchanged
BNIP1	0.104638	0.00123366	Unchanged
BNIP2	1.28986	1.26433e-11	Overexpressed
BNIP3	-0.687921	2.51909e-07	Underexpressed
BNIP3L	0.613209	4.4533e-07	Overexpressed
BNIPL	0	1	Unchanged
BOC	2.45891	2.84042e-16	Overexpressed
BOD1	0.847425	2.73345e-12	Overexpressed
BOD1L	0.0200246	0.919385	Unchanged
BOK	-3.11268	1.5563e-11	Underexpressed
BOLA1	0.155919	0.0266663	Unchanged
BOLA3	0.0523658	0.754139	Unchanged
BOLL	0	1	Unchanged
BORA	1.13105	9.32374e-10	Overexpressed
BPGM	0.59601	1.1917e-06	Overexpressed
BPHL	0.317599	0.000218101	Unchanged
BPI	-0.131113	0.104119	Unchanged
BPIFA1	-0.00621603	0.95859	Unchanged
BPIFA2	0.0083339	0.897204	Unchanged
BPIFA3	0.0609859	0.389728	Unchanged
BPIFA4P	0.0357382	0.677721	Unchanged
BPIFB1	0.000939165	0.650497	Unchanged
BPIFB2	-0.0144341	0.285434	Unchanged
BPIFB4	-0.00293318	0.442799	Unchanged
BPIFB6	0	1	Unchanged
BPIFC	0	1	Unchanged
BPNT1	-0.0444737	0.732722	Unchanged
BPTF	0.159887	0.194728	Unchanged
BRAF	0.15175	0.49342	Unchanged
BRAP	-0.0251493	0.661293	Unchanged
BRAT1	1.97022	3.94658e-17	Overexpressed
BRCA1	0.561371	3.85067e-07	Overexpressed
BRCA2	0.423384	0.00117562	Unchanged
BRCC3	-0.102635	0.224532	Unchanged
BRD1	0.0149456	0.976128	Unchanged
BRD2	0.939587	5.18612e-13	Overexpressed
BRD3	0.0743884	0.573067	Unchanged
BRD4	0.474673	1.43992e-05	Overexpressed
BRD7	0.566288	3.463e-06	Overexpressed
BRD7P3	0	1	Unchanged
BRD8	0.011348	0.836817	Unchanged
BRD9	-0.0978661	0.254682	Unchanged
BRDT	0	1	Unchanged
BRE	-0.41928	6.6148e-07	Underexpressed
BRF1	0.0032904	1.86121e-07	Overexpressed
BRF2	-0.494753	3.34855e-05	Underexpressed
BRI3	1.76059	3.31427e-18	Overexpressed
BRIP1	0.611171	0.000270819	Unchanged
BRIX1	0.840693	4.76138e-05	Overexpressed
BRMS1	0.354331	1.01377e-08	Overexpressed
BRMS1L	-1.3258	2.44148e-15	Underexpressed
BROX	0.131828	0.140364	Unchanged
BRP44	-1.24934	4.08831e-10	Underexpressed
BRP44L	-0.166719	0.106238	Unchanged
BRPF1	0.267707	0.000471002	Unchanged
BRPF3	-0.243519	0.00251928	Unchanged
BRS3	0	1	Unchanged
BRSK1	-2.68823	1.3444e-19	Underexpressed
BRSK2	-1.91192	5.51202e-09	Underexpressed
BRWD1	-0.00899692	0.986831	Unchanged
BRWD3	0.0436928	0.0219546	Unchanged
BSDC1	-0.109897	0.226325	Unchanged
BSG	0.407999	0.0326489	Unchanged
BSN	-5.77987	5.25848e-41	Underexpressed
BSND	-0.0158915	0.417268	Unchanged
BSPRY	-0.0244237	0.131145	Unchanged
BST1	0.0873747	0.103951	Unchanged
BST2	2.72193	1.23826e-11	Overexpressed
BTAF1	-0.221162	0.151655	Unchanged
BTBD1	-0.255742	0.00385506	Unchanged
BTBD10	-1.93988	5.53346e-21	Underexpressed
BTBD11	-1.63793	1.47405e-06	Underexpressed
BTBD16	0	1	Unchanged
BTBD17	0.686049	0.00587671	Unchanged
BTBD2	-0.544242	0.000472561	Unchanged
BTBD3	-1.28075	6.04624e-14	Underexpressed
BTBD6	-0.796229	3.00049e-11	Underexpressed
BTBD7	0.588401	4.52906e-08	Overexpressed
BTBD8	0.000272499	0.855733	Unchanged
BTBD9	-0.613346	5.53918e-05	Underexpressed
BTC	-0.00734142	0.381167	Unchanged
BTD	0.083648	0.210969	Unchanged
BTF3	0.892564	3.63433e-14	Overexpressed
BTF3L4	-0.0678337	0.375769	Unchanged
BTG1	1.68842	6.57182e-22	Overexpressed
BTG2	0.544981	0.00663643	Unchanged
BTG3	1.50005	7.0286e-14	Overexpressed
BTG4	-0.0348199	0.357115	Unchanged
BTK	0.362604	0.0157093	Unchanged
BTLA	0.00316139	0.197408	Unchanged
BTN1A1	0	1	Unchanged
BTN2A1	0.311966	0.000192728	Unchanged
BTN2A2	0.736617	8.17121e-10	Overexpressed
BTN3A1	0.966025	1.59266e-09	Overexpressed
BTN3A2	3.07819	7.50066e-19	Overexpressed
BTN3A3	2.05723	3.33368e-10	Overexpressed
BTNL2	0	1	Unchanged
BTNL3	-0.131692	0.163834	Unchanged
BTNL8	-0.0942276	0.146232	Unchanged
BTNL9	-2.13956	2.10146e-08	Underexpressed
BTRC	-1.12507	1.5877e-10	Underexpressed
BUB1	0.823384	0.000124388	Unchanged
BUB1B	3.92114	1.38267e-16	Overexpressed
BUB3	-0.0243525	0.840928	Unchanged
BUD13	1.11684	1.24676e-09	Overexpressed
BUD31	1.2817	4.36929e-19	Overexpressed
BVES	0.220245	0.00982707	Unchanged
BVES-AS1	0	1	Unchanged
BX322557.10	-0.757421	9.26731e-05	Underexpressed
BYSL	0.246067	0.000454025	Unchanged
BZRAP1	-2.77968	3.47802e-22	Underexpressed
BZW2	0.535111	6.83921e-06	Overexpressed
C10orf10	2.02538	1.84627e-08	Overexpressed
C10orf108	0	1	Unchanged
C10orf11	0.234337	0.00923038	Unchanged
C10orf113	0.591332	0.000765631	Unchanged
C10orf114	-0.0234062	0.464705	Unchanged
C10orf116	-2.20322	1.74647e-11	Underexpressed
C10orf118	0.0336287	0.867566	Unchanged
C10orf12	0	1	Unchanged
C10orf122	0	1	Unchanged
C10orf125	0.334465	0.00706252	Unchanged
C10orf136	0	1	Unchanged
C10orf137	-0.483148	1.17267e-06	Underexpressed
C10orf140	-0.0444745	0.274673	Unchanged
C10orf2	0.160464	0.00246775	Unchanged
C10orf25	0.111087	0.0760028	Unchanged
C10orf26	0.134459	0.338888	Unchanged
C10orf27	-0.0502032	0.21047	Unchanged
C10orf28	5.02763e-05	1	Unchanged
C10orf32	-1.02329	9.79114e-10	Underexpressed
C10orf35	-2.16881	9.46111e-16	Underexpressed
C10orf46	-0.2771	4.04493e-06	Underexpressed
C10orf47	0	1	Unchanged
C10orf53	-0.143411	0.0669781	Unchanged
C10orf54	0.348288	0.0265447	Unchanged
C10orf55	0	1	Unchanged
C10orf57	-0.754747	3.12819e-08	Underexpressed
C10orf62	-0.0940627	0.221393	Unchanged
C10orf67	0	1	Unchanged
C10orf68	0.0597668	0.143468	Unchanged
C10orf71	-0.00387613	0.336734	Unchanged
C10orf76	0.00537839	0.878703	Unchanged
C10orf81	0.103606	0.407411	Unchanged
C10orf82	-0.144067	0.165331	Unchanged
C10orf85	0.0975394	0.541897	Unchanged
C10orf88	-1.35351	3.12759e-13	Underexpressed
C10orf90	-0.518789	0.0115916	Unchanged
C10orf95	0	1	Unchanged
C10orf96	-0.0710967	0.538954	Unchanged
C10orf99	-0.0177473	0.416716	Unchanged
C11orf1	0.0660007	0.640635	Unchanged
C11orf10	0.677762	4.32072e-08	Overexpressed
C11orf16	-0.099623	0.316527	Unchanged
C11orf2	-0.218297	0.0129035	Unchanged
C11orf20	-0.497789	0.0004694	Unchanged
C11orf21	0.00116139	0.465556	Unchanged
C11orf24	0.593509	0.000128564	Unchanged
C11orf30	0.177426	0.0129855	Unchanged
C11orf31	-0.0875578	0.173459	Unchanged
C11orf35	-0.180972	0.103763	Unchanged
C11orf40	0	1	Unchanged
C11orf41	-2.84652	2.69947e-15	Underexpressed
C11orf42	0	1	Unchanged
C11orf44	0	1	Unchanged
C11orf45	0.0257449	0.220837	Unchanged
C11orf48	0.512802	4.06914e-07	Overexpressed
C11orf49	-0.450104	4.27007e-06	Underexpressed
C11orf51	-0.849703	2.11518e-11	Underexpressed
C11orf53	0	1	Unchanged
C11orf54	0.843433	2.93063e-08	Overexpressed
C11orf57	0.553239	7.37907e-08	Overexpressed
C11orf58	-0.660636	1.79869e-12	Underexpressed
C11orf63	0.142398	0.133214	Unchanged
C11orf65	0.00179958	0.348423	Unchanged
C11orf67	0.893428	1.67159e-11	Overexpressed
C11orf68	-0.411061	2.65728e-08	Underexpressed
C11orf70	0.448113	0.00335224	Unchanged
C11orf71	-0.123622	0.321042	Unchanged
C11orf73	0.108449	0.220791	Unchanged
C11orf74	-0.6454	7.23424e-05	Underexpressed
C11orf75	1.44884	1.85562e-07	Overexpressed
C11orf80	-0.069205	0.469767	Unchanged
C11orf82	0.285563	0.00023485	Unchanged
C11orf83	1.02237	3.3219e-14	Overexpressed
C11orf84	0.104224	0.21275	Unchanged
C11orf85	0	1	Unchanged
C11orf86	-0.015004	0.644724	Unchanged
C11orf87	-6.33931	1.01071e-30	Underexpressed
C11orf88	0.000768113	0.727555	Unchanged
C11orf9	-1.00951	0.000204347	Unchanged
C11orf92	-0.00276492	0.556496	Unchanged
C11orf93	0.404551	0.109095	Unchanged
C11orf96	1.32516	1.61453e-05	Overexpressed
C12orf10	-0.476963	9.82888e-07	Underexpressed
C12orf12	-0.00483701	0.356746	Unchanged
C12orf23	0.902192	4.42676e-08	Overexpressed
C12orf26	0.142817	0.467646	Unchanged
C12orf28	0.268678	0.218592	Unchanged
C12orf29	-0.415312	0.000115816	Unchanged
C12orf32	0.84163	7.45548e-08	Overexpressed
C12orf33	-0.000617176	0.930556	Unchanged
C12orf34	-1.63866	4.30021e-05	Underexpressed
C12orf35	0.648688	1.82115e-09	Overexpressed
C12orf39	-0.311362	0.077747	Unchanged
C12orf4	5.02763e-05	1	Unchanged
C12orf40	5.02763e-05	1	Unchanged
C12orf42	0.00621134	1	Unchanged
C12orf43	-0.668416	3.00642e-06	Underexpressed
C12orf44	0.0558219	0.793398	Unchanged
C12orf45	0.129493	0.316072	Unchanged
C12orf49	0.514388	1.13284e-05	Overexpressed
C12orf5	1.15696	8.09838e-08	Overexpressed
C12orf50	0.0231614	0.429696	Unchanged
C12orf51	-1.79644	2.31563e-24	Underexpressed
C12orf52	-0.468457	0.000160582	Unchanged
C12orf53	-1.28699	6.80042e-09	Underexpressed
C12orf54	0.00276099	0.693689	Unchanged
C12orf56	0	1	Unchanged
C12orf57	0.611236	2.6605e-07	Overexpressed
C12orf59	-0.217125	0.299915	Unchanged
C12orf60	0.121133	0.178091	Unchanged
C12orf61	-0.00293922	0.304092	Unchanged
C12orf65	0.0777295	0.10339	Unchanged
C12orf66	0.0240032	0.879261	Unchanged
C12orf68	-1.4822	1.56066e-06	Underexpressed
C12orf69	-0.00365909	0.844502	Unchanged
C12orf73	-0.358291	7.82284e-05	Underexpressed
C12orf74	-0.00831564	0.481278	Unchanged
C12orf76	-1.49264	1.9323e-18	Underexpressed
C13orf33	-0.217302	0.0837657	Unchanged
C14orf1	-0.255051	0.104097	Unchanged
C14orf101	0.124667	0.471922	Unchanged
C14orf102	0.0262449	0.354022	Unchanged
C14orf105	0.00293917	0.413645	Unchanged
C14orf109	1.15188	1.26864e-09	Overexpressed
C14orf118	0.119283	0.00952692	Unchanged
C14orf119	0.983447	6.91567e-08	Overexpressed
C14orf126	0.164898	0.344979	Unchanged
C14orf129	-1.58715	1.71948e-22	Underexpressed
C14orf133	-0.117552	0.0051085	Unchanged
C14orf135	1.01024	6.4672e-08	Overexpressed
C14orf142	0.612308	0.00015722	Unchanged
C14orf149	1.35366	3.586e-10	Overexpressed
C14orf159	-0.321897	0.00614803	Unchanged
C14orf166	0.639383	2.20054e-09	Overexpressed
C14orf166B	-0.00245245	0.496799	Unchanged
C14orf178	0.00532729	0.797249	Unchanged
C14orf180	0	1	Unchanged
C14orf182	-0.0589704	0.477038	Unchanged
C14orf183	0.0125635	0.249279	Unchanged
C14orf2	-1.26543	2.35354e-25	Underexpressed
C14orf21	0.0906762	0.136477	Unchanged
C14orf23	0.0585908	0.305476	Unchanged
C14orf28	-0.205348	0.036614	Unchanged
C14orf37	0.0909893	0.412518	Unchanged
C14orf39	0.00505812	0.589142	Unchanged
C14orf43	0.0504041	0.521355	Unchanged
C14orf45	0.0859231	0.674937	Unchanged
C14orf49	0.0144947	0.239369	Unchanged
C14orf79	0.103298	0.141822	Unchanged
C14orf80	0.0391614	0.201459	Unchanged
C14orf93	0.387579	0.00339435	Unchanged
C15orf2	-0.000171946	0.799066	Unchanged
C15orf23	0.419869	0.0130826	Unchanged
C15orf24	0.0472016	0.726598	Unchanged
C15orf26	-0.114578	0.318799	Unchanged
C15orf27	-0.352511	0.00835917	Unchanged
C15orf29	-0.161821	0.2051	Unchanged
C15orf32	0	1	Unchanged
C15orf33	0	1	Unchanged
C15orf39	0.42664	3.55395e-05	Overexpressed
C15orf40	-0.0397351	0.872855	Unchanged
C15orf41	0.219763	0.000395955	Unchanged
C15orf42	0.0327169	0.0725234	Unchanged
C15orf43	0.00449472	0.479592	Unchanged
C15orf44	0.211723	3.0184e-05	Overexpressed
C15orf48	1.1591	0.000579136	Unchanged
C15orf52	1.15882	4.98338e-07	Overexpressed
C15orf54	0.0256058	0.204696	Unchanged
C15orf55	-0.0907532	0.0528605	Unchanged
C15orf56	-0.0140815	0.207944	Unchanged
C15orf57	-0.351112	0.00492497	Unchanged
C15orf59	-1.62838	7.75153e-11	Underexpressed
C15orf60	-0.0213959	0.640305	Unchanged
C15orf61	-1.29442	2.91404e-16	Underexpressed
C15orf62	0	1	Unchanged
C16orf11	-0.000105925	1	Unchanged
C16orf13	-0.434539	0.000130417	Unchanged
C16orf3	0	1	Unchanged
C16orf42	0.61768	4.21888e-10	Overexpressed
C16orf45	-1.42905	6.0942e-14	Underexpressed
C16orf46	-0.208654	0.00156357	Unchanged
C16orf48	1.53834	2.21534e-14	Overexpressed
C16orf5	-0.728525	2.67847e-08	Underexpressed
C16orf52	-1.47485	6.50448e-22	Underexpressed
C16orf53	0.932688	1.65207e-09	Overexpressed
C16orf54	0.0224827	1	Unchanged
C16orf55	0.109752	0.406977	Unchanged
C16orf57	0.27424	0.000314615	Unchanged
C16orf58	0.0375091	0.650497	Unchanged
C16orf59	0	1	Unchanged
C16orf62	-0.133086	0.0860296	Unchanged
C16orf7	0.00166153	1	Unchanged
C16orf70	-0.835334	2.04779e-17	Underexpressed
C16orf71	0.0205035	0.0723599	Unchanged
C16orf72	0.292428	0.00429385	Unchanged
C16orf73	0.000939165	0.650497	Unchanged
C16orf74	-0.119563	0.359395	Unchanged
C16orf78	-0.262994	0.00298073	Unchanged
C16orf79	-0.257149	0.110228	Unchanged
C16orf80	-0.520189	0.000186954	Unchanged
C16orf86	-0.0629885	0.0651798	Unchanged
C16orf87	0.078691	0.713394	Unchanged
C16orf88	0.211675	0.165331	Unchanged
C16orf89	-0.987288	0.00171331	Unchanged
C16orf91	0.002085	1	Unchanged
C16orf92	-0.0465187	0.481092	Unchanged
C16orf93	-0.148334	0.297846	Unchanged
C17orf100	-0.215338	0.18711	Unchanged
C17orf101	1.0625	1.16576e-14	Overexpressed
C17orf103	0.0503866	0.279483	Unchanged
C17orf104	0	1	Unchanged
C17orf109	-0.14666	0.630156	Unchanged
C17orf28	-0.849062	2.14389e-07	Underexpressed
C17orf39	-4.13008e-05	1	Unchanged
C17orf47	0.000716943	0.694501	Unchanged
C17orf48	0.215529	0.00251595	Unchanged
C17orf50	0	1	Unchanged
C17orf53	0.0191042	0.239698	Unchanged
C17orf56	0.164447	0.00274724	Unchanged
C17orf57	0	1	Unchanged
C17orf58	0.437857	4.96705e-06	Overexpressed
C17orf59	0.0211351	0.241575	Unchanged
C17orf61	0.670178	0.000159164	Unchanged
C17orf62	1.67182	4.10723e-14	Overexpressed
C17orf63	0.0897085	0.329972	Unchanged
C17orf64	-0.000234103	1	Unchanged
C17orf65	0.256829	0.0182257	Unchanged
C17orf66	-0.0701916	0.205512	Unchanged
C17orf67	0.0206277	0.689399	Unchanged
C17orf69	-0.0695938	0.0332378	Unchanged
C17orf70	0.225161	0.000202116	Unchanged
C17orf74	0	1	Unchanged
C17orf75	0.164977	0.312117	Unchanged
C17orf76-AS1	0.148709	0.00373469	Unchanged
C17orf77	-0.00401365	0.19098	Unchanged
C17orf78	0	1	Unchanged
C17orf79	-0.492988	2.78454e-06	Underexpressed
C17orf80	0.300872	3.66532e-06	Overexpressed
C17orf81	0.416793	0.000378011	Unchanged
C17orf82	0.0144401	0.175189	Unchanged
C17orf85	-0.190476	0.104747	Unchanged
C17orf90	0.419511	1.77102e-07	Overexpressed
C17orf96	-2.3146	2.80913e-11	Underexpressed
C17orf97	-0.76842	0.000183795	Unchanged
C17orf98	-0.0301894	0.532406	Unchanged
C17orf99	0	1	Unchanged
C18orf1	-0.963284	7.14906e-08	Underexpressed
C18orf21	0.390985	0.0165552	Unchanged
C18orf25	0.0341184	0.38758	Unchanged
C18orf34	0.100495	0.228038	Unchanged
C18orf54	0.542649	3.02163e-05	Overexpressed
C18orf56	-0.533607	0.00581235	Unchanged
C18orf62	-0.0112481	0.485442	Unchanged
C18orf8	-0.0632732	0.562592	Unchanged
C19orf10	0.992869	2.34552e-13	Overexpressed
C19orf12	-0.471791	2.01516e-07	Underexpressed
C19orf18	0.864557	4.53715e-06	Overexpressed
C19orf21	0.0106905	0.568602	Unchanged
C19orf25	0.17935	0.0025674	Unchanged
C19orf26	-0.0328749	0.408174	Unchanged
C19orf29	0.271412	1.59554e-06	Overexpressed
C19orf33	-0.0535273	0.187534	Unchanged
C19orf40	0.0934753	0.0146913	Unchanged
C19orf42	0.877109	6.71339e-13	Overexpressed
C19orf43	0.332859	2.87647e-06	Overexpressed
C19orf44	0.0193836	0.0797966	Unchanged
C19orf45	-0.00468976	0.521379	Unchanged
C19orf46	-0.0019673	0.38619	Unchanged
C19orf47	0.0220923	0.539228	Unchanged
C19orf48	1.66407	3.3099e-11	Overexpressed
C19orf52	0.0678729	0.201344	Unchanged
C19orf53	0.505886	2.01678e-06	Overexpressed
C19orf54	1.71848	6.5473e-10	Overexpressed
C19orf55	0.0493447	0.12265	Unchanged
C19orf57	0.0287169	0.182924	Unchanged
C19orf59	0.0768353	0.220599	Unchanged
C19orf6	1.02488	7.63759e-07	Overexpressed
C19orf60	-0.0279097	0.838257	Unchanged
C19orf63	0.428367	1.48263e-06	Overexpressed
C19orf66	0.0935055	0.576446	Unchanged
C19orf69	0.0109392	0.37695	Unchanged
C19orf70	0.109995	0.241914	Unchanged
C19orf73	-0.0158157	0.543881	Unchanged
C19orf75	-0.0210315	0.348239	Unchanged
C19orf77	-0.10717	0.119459	Unchanged
C19orf80	0	1	Unchanged
C1D	-0.63734	0.00346066	Unchanged
C1GALT1	-0.0252875	0.926537	Unchanged
C1GALT1C1	0.87913	6.15063e-14	Overexpressed
C1orf100	0	1	Unchanged
C1orf101	0.0491614	0.218683	Unchanged
C1orf105	0	1	Unchanged
C1orf109	0.672253	3.83443e-05	Overexpressed
C1orf110	0.0042725	0.482668	Unchanged
C1orf111	0.0025886	0.756112	Unchanged
C1orf112	0.536456	6.96468e-07	Overexpressed
C1orf114	-0.453829	0.00723428	Unchanged
C1orf115	-5.48455	2.17417e-23	Underexpressed
C1orf116	0	1	Unchanged
C1orf122	0.137803	0.342367	Unchanged
C1orf123	0.44886	5.42613e-08	Overexpressed
C1orf124	0.418008	0.0217119	Unchanged
C1orf126	0.00293917	0.509783	Unchanged
C1orf127	-0.0264947	0.412827	Unchanged
C1orf129	0	1	Unchanged
C1orf131	1.30881	1.81459e-08	Overexpressed
C1orf133	-0.564382	0.0176511	Unchanged
C1orf135	0.00864834	0.680616	Unchanged
C1orf144	0.738266	3.73119e-10	Overexpressed
C1orf150	0.00449472	0.479592	Unchanged
C1orf158	0.191413	0.0930586	Unchanged
C1orf159	-0.218397	0.188469	Unchanged
C1orf162	3.33336	1.23233e-11	Overexpressed
C1orf168	0.0916058	0.42037	Unchanged
C1orf170	0	1	Unchanged
C1orf172	0	1	Unchanged
C1orf173	-4.76043	1.00846e-28	Underexpressed
C1orf174	0.200838	0.0521408	Unchanged
C1orf177	-0.00499128	0.265689	Unchanged
C1orf180	-0.000171946	0.799066	Unchanged
C1orf182	-0.0602665	0.388726	Unchanged
C1orf186	0.0888965	0.312443	Unchanged
C1orf187	1.25583	7.11362e-05	Overexpressed
C1orf192	1.81829	1.87983e-05	Overexpressed
C1orf194	0.201958	0.11188	Unchanged
C1orf198	-0.380404	0.0400456	Unchanged
C1orf200	-0.0645413	0.217159	Unchanged
C1orf201	-2.56974	3.1938e-12	Underexpressed
C1orf204	-1.94723	6.47444e-08	Underexpressed
C1orf21	-0.103797	0.357371	Unchanged
C1orf212	-0.348558	2.49327e-06	Underexpressed
C1orf216	-2.26423	2.63007e-27	Underexpressed
C1orf220	-0.0338809	0.592238	Unchanged
C1orf222	-0.627688	0.00220524	Unchanged
C1orf227	0	1	Unchanged
C1orf228	0.00138361	0.449295	Unchanged
C1orf27	1.3168	3.76752e-13	Overexpressed
C1orf31	-0.418368	1.85864e-05	Underexpressed
C1orf35	0.122068	0.135924	Unchanged
C1orf38	1.36763	4.55424e-05	Overexpressed
C1orf43	-0.112208	0.35695	Unchanged
C1orf50	0.0867578	0.493384	Unchanged
C1orf51	-0.718889	0.0228277	Unchanged
C1orf52	-0.734849	3.69721e-08	Underexpressed
C1orf53	0.475448	0.000132854	Unchanged
C1orf54	1.99483	5.4633e-18	Overexpressed
C1orf55	0.365819	3.03778e-07	Overexpressed
C1orf56	0.667017	1.12163e-08	Overexpressed
C1orf61	0.183672	0.532244	Unchanged
C1orf63	0.41153	0.0914062	Unchanged
C1orf64	-0.0120268	0.94868	Unchanged
C1orf65	0.0228608	0.608601	Unchanged
C1orf68	0.0062725	0.463124	Unchanged
C1orf74	0.0810526	0.213033	Unchanged
C1orf85	1.70408	6.86188e-12	Overexpressed
C1orf86	0.386905	0.0003208	Unchanged
C1orf87	0.0118281	0.423731	Unchanged
C1orf88	2.33461	9.09984e-15	Overexpressed
C1orf9	0.899196	8.96064e-17	Overexpressed
C1orf94	0.0183831	0.933054	Unchanged
C1orf95	-1.83947	3.87544e-10	Underexpressed
C1orf96	-1.67389	1.36678e-14	Underexpressed
C1orf98	-0.00398794	0.339772	Unchanged
C1QA	3.64175	1.02042e-12	Overexpressed
C1QB	3.38596	3.03904e-10	Overexpressed
C1QBP	0.297735	0.00230855	Unchanged
C1QC	2.57107	3.82145e-11	Overexpressed
C1QL1	0.88008	0.0200524	Unchanged
C1QTNF1	1.11475	1.49006e-06	Overexpressed
C1QTNF2	0.0776803	0.115048	Unchanged
C1QTNF3	0.0197981	0.993468	Unchanged
C1QTNF4	-3.1221	2.73483e-29	Underexpressed
C1QTNF6	0.485204	0.000542468	Unchanged
C1QTNF7	0.00471694	0.349626	Unchanged
C1RL	1.12185	1.55691e-11	Overexpressed
C1S	2.93425	1.22205e-12	Overexpressed
C2	0.949235	9.32425e-05	Overexpressed
C20orf11	0.385594	4.14268e-06	Overexpressed
C20orf111	0.662358	3.0477e-07	Overexpressed
C20orf112	-1.11487	5.41929e-11	Underexpressed
C20orf118	0	1	Unchanged
C20orf132	0.00082946	0.975903	Unchanged
C20orf144	-0.00396412	0.714551	Unchanged
C20orf151	-0.0599398	0.178603	Unchanged
C20orf152	-0.000784817	0.838421	Unchanged
C20orf160	-1.15636	2.50856e-05	Underexpressed
C20orf166	0.00580757	1	Unchanged
C20orf166-AS1	0.0839285	0.479798	Unchanged
C20orf173	0.00382805	0.350778	Unchanged
C20orf194	-0.740537	4.57441e-10	Underexpressed
C20orf195	0	1	Unchanged
C20orf196	0.0137357	0.296459	Unchanged
C20orf197	0.00605281	0.375554	Unchanged
C20orf20	0.644199	3.30446e-10	Overexpressed
C20orf201	0.00271694	0.349901	Unchanged
C20orf202	0.0231789	0.284173	Unchanged
C20orf203	-0.0363983	0.733281	Unchanged
C20orf26	0.00449472	0.30261	Unchanged
C20orf27	0.645612	2.38465e-10	Overexpressed
C20orf3	-0.0460554	0.678703	Unchanged
C20orf4	0.906568	2.49368e-10	Overexpressed
C20orf43	0.442526	1.31341e-07	Overexpressed
C20orf7	-0.592032	3.36762e-07	Underexpressed
C20orf72	2.59017	1.51748e-09	Overexpressed
C20orf78	0.00205028	0.543881	Unchanged
C20orf79	0	1	Unchanged
C20orf85	0	1	Unchanged
C20orf94	0.427384	0.000750235	Unchanged
C20orf96	0.0153249	0.130151	Unchanged
C21orf128	0	1	Unchanged
C21orf2	-0.0285729	0.539095	Unchanged
[truncated: 14,974 more rows]

## Sheet: Summary_qValueCutoff_1e-4
Gene	PA_I	AS_II	AS_III	GBM_IV
ZNF394	Overexpressed	Overexpressed	Overexpressed	Overexpressed
ZFP36L2	Overexpressed	Overexpressed	Overexpressed	Overexpressed
YIPF6	Overexpressed	Overexpressed	Overexpressed	Overexpressed
YIF1A	Overexpressed	Overexpressed	Overexpressed	Overexpressed
XXbac-BPG246D15.8	Overexpressed	Overexpressed	Overexpressed	Overexpressed
WBP5	Overexpressed	Overexpressed	Overexpressed	Overexpressed
WASF2	Overexpressed	Overexpressed	Overexpressed	Overexpressed
UST	Overexpressed	Overexpressed	Overexpressed	Overexpressed
UNC119B	Overexpressed	Overexpressed	Overexpressed	Overexpressed
UGDH	Overexpressed	Overexpressed	Overexpressed	Overexpressed
UBE2D4	Overexpressed	Overexpressed	Overexpressed	Overexpressed
TYROBP	Overexpressed	Overexpressed	Overexpressed	Overexpressed
TRIM47	Overexpressed	Overexpressed	Overexpressed	Overexpressed
TREM2	Overexpressed	Overexpressed	Overexpressed	Overexpressed
TRAF3IP2	Overexpressed	Overexpressed	Overexpressed	Overexpressed
TPST1	Overexpressed	Overexpressed	Overexpressed	Overexpressed
TOR1AIP1	Overexpressed	Overexpressed	Overexpressed	Overexpressed
TNIP2	Overexpressed	Overexpressed	Overexpressed	Overexpressed
TNFSF13B	Overexpressed	Overexpressed	Overexpressed	Overexpressed
TMEM179B	Overexpressed	Overexpressed	Overexpressed	Overexpressed
TMEM14C	Overexpressed	Overexpressed	Overexpressed	Overexpressed
TMED5	Overexpressed	Overexpressed	Overexpressed	Overexpressed
TMED10	Overexpressed	Overexpressed	Overexpressed	Overexpressed
TMBIM6	Overexpressed	Overexpressed	Overexpressed	Overexpressed
TM9SF1	Overexpressed	Overexpressed	Overexpressed	Overexpressed
TLR5	Overexpressed	Overexpressed	Overexpressed	Overexpressed
TLR2	Overexpressed	Overexpressed	Overexpressed	Overexpressed
TLN1	Overexpressed	Overexpressed	Overexpressed	Overexpressed
TIMP3	Overexpressed	Overexpressed	Overexpressed	Overexpressed
TANC1	Overexpressed	Overexpressed	Overexpressed	Overexpressed
STON1-GTF2A1L	Overexpressed	Overexpressed	Overexpressed	Overexpressed
SPARC	Overexpressed	Overexpressed	Overexpressed	Overexpressed
SP110	Overexpressed	Overexpressed	Overexpressed	Overexpressed
SOAT1	Overexpressed	Overexpressed	Overexpressed	Overexpressed
SNX5	Overexpressed	Overexpressed	Overexpressed	Overexpressed
SNAP23	Overexpressed	Overexpressed	Overexpressed	Overexpressed
SLC7A7	Overexpressed	Overexpressed	Overexpressed	Overexpressed
SLC44A2	Overexpressed	Overexpressed	Overexpressed	Overexpressed
SLC30A6	Overexpressed	Overexpressed	Overexpressed	Overexpressed
SLC2A5	Overexpressed	Overexpressed	Overexpressed	Overexpressed
SEC24A	Overexpressed	Overexpressed	Overexpressed	Overexpressed
SCIN	Overexpressed	Overexpressed	Overexpressed	Overexpressed
SCARA3	Overexpressed	Overexpressed	Overexpressed	Overexpressed
SCAMP2	Overexpressed	Overexpressed	Overexpressed	Overexpressed
RUFY1	Overexpressed	Overexpressed	Overexpressed	Overexpressed
RP11-79P5.4	Overexpressed	Overexpressed	Overexpressed	Overexpressed
RP11-723C11.2	Overexpressed	Overexpressed	Overexpressed	Overexpressed
RNF135	Overexpressed	Overexpressed	Overexpressed	Overexpressed
RND2	Overexpressed	Overexpressed	Overexpressed	Overexpressed
RNASE6	Overexpressed	Overexpressed	Overexpressed	Overexpressed
RB1	Overexpressed	Overexpressed	Overexpressed	Overexpressed
RAB31	Overexpressed	Overexpressed	Overexpressed	Overexpressed
PYGL	Overexpressed	Overexpressed	Overexpressed	Overexpressed
PTPN6	Overexpressed	Overexpressed	Overexpressed	Overexpressed
PSMB8	Overexpressed	Overexpressed	Overexpressed	Overexpressed
PRRX1	Overexpressed	Overexpressed	Overexpressed	Overexpressed
PRCP	Overexpressed	Overexpressed	Overexpressed	Overexpressed
POP5	Overexpressed	Overexpressed	Overexpressed	Overexpressed
POLR3GL	Overexpressed	Overexpressed	Overexpressed	Overexpressed
PNRC1	Overexpressed	Overexpressed	Overexpressed	Overexpressed
PMP2	Overexpressed	Overexpressed	Overexpressed	Overexpressed
PLSCR1	Overexpressed	Overexpressed	Overexpressed	Overexpressed
PHLDA1	Overexpressed	Overexpressed	Overexpressed	Overexpressed
PARP9	Overexpressed	Overexpressed	Overexpressed	Overexpressed
PARP14	Overexpressed	Overexpressed	Overexpressed	Overexpressed
P4HB	Overexpressed	Overexpressed	Overexpressed	Overexpressed
OSBPL11	Overexpressed	Overexpressed	Overexpressed	Overexpressed
NPL	Overexpressed	Overexpressed	Overexpressed	Overexpressed
NPC2	Overexpressed	Overexpressed	Overexpressed	Overexpressed
NOC3L	Overexpressed	Overexpressed	Overexpressed	Overexpressed
NMI	Overexpressed	Overexpressed	Overexpressed	Overexpressed
NMB	Overexpressed	Overexpressed	Overexpressed	Overexpressed
NLRC5	Overexpressed	Overexpressed	Overexpressed	Overexpressed
NEDD4	Overexpressed	Overexpressed	Overexpressed	Overexpressed
NCSTN	Overexpressed	Overexpressed	Overexpressed	Overexpressed
NCKAP1L	Overexpressed	Overexpressed	Overexpressed	Overexpressed
NAGLU	Overexpressed	Overexpressed	Overexpressed	Overexpressed
NAGA	Overexpressed	Overexpressed	Overexpressed	Overexpressed
MSRB1	Overexpressed	Overexpressed	Overexpressed	Overexpressed
MS4A7	Overexpressed	Overexpressed	Overexpressed	Overexpressed
MS4A6A	Overexpressed	Overexpressed	Overexpressed	Overexpressed
MS4A4A	Overexpressed	Overexpressed	Overexpressed	Overexpressed
MLEC	Overexpressed	Overexpressed	Overexpressed	Overexpressed
MIF4GD	Overexpressed	Overexpressed	Overexpressed	Overexpressed
MFSD1	Overexpressed	Overexpressed	Overexpressed	Overexpressed
METTL23	Overexpressed	Overexpressed	Overexpressed	Overexpressed
METRN	Overexpressed	Overexpressed	Overexpressed	Overexpressed
MAPKAPK3	Overexpressed	Overexpressed	Overexpressed	Overexpressed
MAML2	Overexpressed	Overexpressed	Overexpressed	Overexpressed
LYAR	Overexpressed	Overexpressed	Overexpressed	Overexpressed
LTBP3	Overexpressed	Overexpressed	Overexpressed	Overexpressed
LPL	Overexpressed	Overexpressed	Overexpressed	Overexpressed
LGALS3BP	Overexpressed	Overexpressed	Overexpressed	Overexpressed
LAPTM5	Overexpressed	Overexpressed	Overexpressed	Overexpressed
KRCC1	Overexpressed	Overexpressed	Overexpressed	Overexpressed
KIAA1274	Overexpressed	Overexpressed	Overexpressed	Overexpressed
ITPRIPL2	Overexpressed	Overexpressed	Overexpressed	Overexpressed
ITGB2	Overexpressed	Overexpressed	Overexpressed	Overexpressed
ITGAV	Overexpressed	Overexpressed	Overexpressed	Overexpressed
IRAK1	Overexpressed	Overexpressed	Overexpressed	Overexpressed
INPPL1	Overexpressed	Overexpressed	Overexpressed	Overexpressed
IL18	Overexpressed	Overexpressed	Overexpressed	Overexpressed
IL13RA1	Overexpressed	Overexpressed	Overexpressed	Overexpressed
IFI16	Overexpressed	Overexpressed	Overexpressed	Overexpressed
HLA-H	Overexpressed	Overexpressed	Overexpressed	Overexpressed
HLA-DRB1	Overexpressed	Overexpressed	Overexpressed	Overexpressed
HLA-DMA	Overexpressed	Overexpressed	Overexpressed	Overexpressed
HLA-C	Overexpressed	Overexpressed	Overexpressed	Overexpressed
HLA-B	Overexpressed	Overexpressed	Overexpressed	Overexpressed
HIP1	Overexpressed	Overexpressed	Overexpressed	Overexpressed
HIF1A	Overexpressed	Overexpressed	Overexpressed	Overexpressed
HCLS1	Overexpressed	Overexpressed	Overexpressed	Overexpressed
GYPC	Overexpressed	Overexpressed	Overexpressed	Overexpressed
GSTK1	Overexpressed	Overexpressed	Overexpressed	Overexpressed
GOLPH3	Overexpressed	Overexpressed	Overexpressed	Overexpressed
GLIPR2	Overexpressed	Overexpressed	Overexpressed	Overexpressed
GIMAP2	Overexpressed	Overexpressed	Overexpressed	Overexpressed
GBP2	Overexpressed	Overexpressed	Overexpressed	Overexpressed
GALNT10	Overexpressed	Overexpressed	Overexpressed	Overexpressed
GAA	Overexpressed	Overexpressed	Overexpressed	Overexpressed
G6PC3	Overexpressed	Overexpressed	Overexpressed	Overexpressed
FUBP3	Overexpressed	Overexpressed	Overexpressed	Overexpressed
FKBP5	Overexpressed	Overexpressed	Overexpressed	Overexpressed
FCGRT	Overexpressed	Overexpressed	Overexpressed	Overexpressed
FCGBP	Overexpressed	Overexpressed	Overexpressed	Overexpressed
FCER1G	Overexpressed	Overexpressed	Overexpressed	Overexpressed
FAM46A	Overexpressed	Overexpressed	Overexpressed	Overexpressed
FAM100B	Overexpressed	Overexpressed	Overexpressed	Overexpressed
ERLIN2	Overexpressed	Overexpressed	Overexpressed	Overexpressed
ENTPD1	Overexpressed	Overexpressed	Overexpressed	Overexpressed
ECI2	Overexpressed	Overexpressed	Overexpressed	Overexpressed
DTX3L	Overexpressed	Overexpressed	Overexpressed	Overexpressed
DOK1	Overexpressed	Overexpressed	Overexpressed	Overexpressed
DNASE2	Overexpressed	Overexpressed	Overexpressed	Overexpressed
DLEU1	Overexpressed	Overexpressed	Overexpressed	Overexpressed
DISP1	Overexpressed	Overexpressed	Overexpressed	Overexpressed
DERA	Overexpressed	Overexpressed	Overexpressed	Overexpressed
CYP2U1	Overexpressed	Overexpressed	Overexpressed	Overexpressed
CXorf38	Overexpressed	Overexpressed	Overexpressed	Overexpressed
CXCL16	Overexpressed	Overexpressed	Overexpressed	Overexpressed
CTSS	Overexpressed	Overexpressed	Overexpressed	Overexpressed
CTNS	Overexpressed	Overexpressed	Overexpressed	Overexpressed
CRTAP	Overexpressed	Overexpressed	Overexpressed	Overexpressed
CPVL	Overexpressed	Overexpressed	Overexpressed	Overexpressed
CORO1B	Overexpressed	Overexpressed	Overexpressed	Overexpressed
CNPY3	Overexpressed	Overexpressed	Overexpressed	Overexpressed
CMTM6	Overexpressed	Overexpressed	Overexpressed	Overexpressed
CHST14	Overexpressed	Overexpressed	Overexpressed	Overexpressed
CFI	Overexpressed	Overexpressed	Overexpressed	Overexpressed
CD74	Overexpressed	Overexpressed	Overexpressed	Overexpressed
CD68	Overexpressed	Overexpressed	Overexpressed	Overexpressed
CD63	Overexpressed	Overexpressed	Overexpressed	Overexpressed
CD44	Overexpressed	Overexpressed	Overexpressed	Overexpressed
CBFB	Overexpressed	Overexpressed	Overexpressed	Overexpressed
CAPN2	Overexpressed	Overexpressed	Overexpressed	Overexpressed
CAPG	Overexpressed	Overexpressed	Overexpressed	Overexpressed
C7orf49	Overexpressed	Overexpressed	Overexpressed	Overexpressed
C5AR1	Overexpressed	Overexpressed	Overexpressed	Overexpressed
C3AR1	Overexpressed	Overexpressed	Overexpressed	Overexpressed
C3	Overexpressed	Overexpressed	Overexpressed	Overexpressed
C1QB	Overexpressed	Overexpressed	Overexpressed	Overexpressed
C1QA	Overexpressed	Overexpressed	Overexpressed	Overexpressed
C1orf162	Overexpressed	Overexpressed	Overexpressed	Overexpressed
C11orf67	Overexpressed	Overexpressed	Overexpressed	Overexpressed
BTN3A2	Overexpressed	Overexpressed	Overexpressed	Overexpressed
BTN3A1	Overexpressed	Overexpressed	Overexpressed	Overexpressed
B4GALT4	Overexpressed	Overexpressed	Overexpressed	Overexpressed
ATP6V0E1	Overexpressed	Overexpressed	Overexpressed	Overexpressed
ASCC3	Overexpressed	Overexpressed	Overexpressed	Overexpressed
ASCC2	Overexpressed	Overexpressed	Overexpressed	Overexpressed
ASAP3	Overexpressed	Overexpressed	Overexpressed	Overexpressed
ASAH1	Overexpressed	Overexpressed	Overexpressed	Overexpressed
ARPC1B	Overexpressed	Overexpressed	Overexpressed	Overexpressed
ARHGDIB	Overexpressed	Overexpressed	Overexpressed	Overexpressed
ARHGAP31	Overexpressed	Overexpressed	Overexpressed	Overexpressed
APOC1	Overexpressed	Overexpressed	Overexpressed	Overexpressed
ANTXR1	Overexpressed	Overexpressed	Overexpressed	Overexpressed
ANO6	Overexpressed	Overexpressed	Overexpressed	Overexpressed
AK2	Overexpressed	Overexpressed	Overexpressed	Overexpressed
AGTRAP	Overexpressed	Overexpressed	Overexpressed	Overexpressed
ADAP2	Overexpressed	Overexpressed	Overexpressed	Overexpressed
ADAM9	Overexpressed	Overexpressed	Overexpressed	Overexpressed
AAED1	Overexpressed	Overexpressed	Overexpressed	Overexpressed
A2M	Overexpressed	Overexpressed	Overexpressed	Overexpressed
GPR34	Overexpressed	Overexpressed	Overexpressed	Unchanged
FAM63A	Overexpressed	Overexpressed	Overexpressed	Unchanged
CSF1R	Overexpressed	Overexpressed	Overexpressed	Unchanged
WWTR1	Overexpressed	Overexpressed	Unchanged	Overexpressed
TYW3	Overexpressed	Overexpressed	Unchanged	Overexpressed
TRIM22	Overexpressed	Overexpressed	Unchanged	Overexpressed
TP53TG1	Overexpressed	Overexpressed	Unchanged	Overexpressed
TNFRSF1A	Overexpressed	Overexpressed	Unchanged	Overexpressed
TIPARP	Overexpressed	Overexpressed	Unchanged	Overexpressed
SYTL4	Overexpressed	Overexpressed	Unchanged	Overexpressed
SULF2	Overexpressed	Overexpressed	Unchanged	Overexpressed
SPTSSA	Overexpressed	Overexpressed	Unchanged	Overexpressed
SH3BP2	Overexpressed	Overexpressed	Unchanged	Overexpressed
SERPINA3	Overexpressed	Overexpressed	Unchanged	Overexpressed
SEC31A	Overexpressed	Overexpressed	Unchanged	Overexpressed
SAT1	Overexpressed	Overexpressed	Unchanged	Overexpressed
SAMD9	Overexpressed	Overexpressed	Unchanged	Overexpressed
S100A10	Overexpressed	Overexpressed	Unchanged	Overexpressed
RSU1	Overexpressed	Overexpressed	Unchanged	Overexpressed
RP11-173D9.3	Overexpressed	Overexpressed	Unchanged	Overexpressed
RIPK2	Overexpressed	Overexpressed	Unchanged	Overexpressed
RHOQ	Overexpressed	Overexpressed	Unchanged	Overexpressed
RCSD1	Overexpressed	Overexpressed	Unchanged	Overexpressed
RARRES3	Overexpressed	Overexpressed	Unchanged	Overexpressed
PEX12	Overexpressed	Overexpressed	Unchanged	Overexpressed
OS9	Overexpressed	Overexpressed	Unchanged	Overexpressed
MRPL24	Overexpressed	Overexpressed	Unchanged	Overexpressed
METTL21B	Overexpressed	Overexpressed	Unchanged	Overexpressed
MATN2	Overexpressed	Overexpressed	Unchanged	Overexpressed
LY96	Overexpressed	Overexpressed	Unchanged	Overexpressed
LST1	Overexpressed	Overexpressed	Unchanged	Overexpressed
LRP10	Overexpressed	Overexpressed	Unchanged	Overexpressed
LCP2	Overexpressed	Overexpressed	Unchanged	Overexpressed
KIAA1033	Overexpressed	Overexpressed	Unchanged	Overexpressed
JAM2	Overexpressed	Overexpressed	Unchanged	Overexpressed
ITPR2	Overexpressed	Overexpressed	Unchanged	Overexpressed
ITGB5	Overexpressed	Overexpressed	Unchanged	Overexpressed
IPO8	Overexpressed	Overexpressed	Unchanged	Overexpressed
IFNGR1	Overexpressed	Overexpressed	Unchanged	Overexpressed
HNMT	Overexpressed	Overexpressed	Unchanged	Overexpressed
HLA-DQB1	Overexpressed	Overexpressed	Unchanged	Overexpressed
HCK	Overexpressed	Overexpressed	Unchanged	Overexpressed
GPX3	Overexpressed	Overexpressed	Unchanged	Overexpressed
GBP3	Overexpressed	Overexpressed	Unchanged	Overexpressed
GBE1	Overexpressed	Overexpressed	Unchanged	Overexpressed
FYB	Overexpressed	Overexpressed	Unchanged	Overexpressed
FBXO8	Overexpressed	Overexpressed	Unchanged	Overexpressed
EFEMP1	Overexpressed	Overexpressed	Unchanged	Overexpressed
DYRK4	Overexpressed	Overexpressed	Unchanged	Overexpressed
DOCK2	Overexpressed	Overexpressed	Unchanged	Overexpressed
DIAPH2	Overexpressed	Overexpressed	Unchanged	Overexpressed
CYBB	Overexpressed	Overexpressed	Unchanged	Overexpressed
CLN5	Overexpressed	Overexpressed	Unchanged	Overexpressed
CHST11	Overexpressed	Overexpressed	Unchanged	Overexpressed
CHCHD5	Overexpressed	Overexpressed	Unchanged	Overexpressed
CEBPB	Overexpressed	Overexpressed	Unchanged	Overexpressed
CDC42SE1	Overexpressed	Overexpressed	Unchanged	Overexpressed
CD53	Overexpressed	Overexpressed	Unchanged	Overexpressed
CASP1	Overexpressed	Overexpressed	Unchanged	Overexpressed
CALCRL	Overexpressed	Overexpressed	Unchanged	Overexpressed
CALCOCO2	Overexpressed	Overexpressed	Unchanged	Overexpressed
C15orf52	Overexpressed	Overexpressed	Unchanged	Overexpressed
BCL2A1	Overexpressed	Overexpressed	Unchanged	Overexpressed
ARFIP1	Overexpressed	Overexpressed	Unchanged	Overexpressed
AKR1B1	Overexpressed	Overexpressed	Unchanged	Overexpressed
TNFRSF21	Overexpressed	Overexpressed	Unchanged	Unchanged
TMEM119	Overexpressed	Overexpressed	Unchanged	Unchanged
STX8	Overexpressed	Overexpressed	Unchanged	Unchanged
LY86	Overexpressed	Overexpressed	Unchanged	Unchanged
KLRC3	Overexpressed	Overexpressed	Unchanged	Unchanged
GGTA1P	Overexpressed	Overexpressed	Unchanged	Unchanged
FERMT1	Overexpressed	Overexpressed	Unchanged	Unchanged
EVI2B	Overexpressed	Overexpressed	Unchanged	Unchanged
DOCK8	Overexpressed	Overexpressed	Unchanged	Unchanged
C1QL1	Overexpressed	Overexpressed	Unchanged	Unchanged
BTG2	Overexpressed	Overexpressed	Unchanged	Unchanged
AKR1C3	Overexpressed	Overexpressed	Unchanged	Unchanged
THRB	Overexpressed	Underexpressed	Underexpressed	Underexpressed
SEMA3E	Overexpressed	Underexpressed	Underexpressed	Underexpressed
RNF128	Overexpressed	Underexpressed	Underexpressed	Underexpressed
PCSK1	Overexpressed	Underexpressed	Underexpressed	Underexpressed
PCDH20	Overexpressed	Underexpressed	Underexpressed	Underexpressed
NDFIP2	Overexpressed	Underexpressed	Underexpressed	Underexpressed
MUM1L1	Overexpressed	Underexpressed	Underexpressed	Underexpressed
LYRM7	Overexpressed	Underexpressed	Underexpressed	Underexpressed
KCTD4	Overexpressed	Underexpressed	Underexpressed	Underexpressed
KCNMA1	Overexpressed	Underexpressed	Underexpressed	Underexpressed
GPC5	Overexpressed	Underexpressed	Underexpressed	Underexpressed
GDE1	Overexpressed	Underexpressed	Underexpressed	Underexpressed
GDA	Overexpressed	Underexpressed	Underexpressed	Underexpressed
EXTL1	Overexpressed	Underexpressed	Underexpressed	Underexpressed
EPHX4	Overexpressed	Underexpressed	Underexpressed	Underexpressed
EIF5A2	Overexpressed	Underexpressed	Underexpressed	Underexpressed
ACOT4	Overexpressed	Underexpressed	Underexpressed	Underexpressed
SRD5A3	Overexpressed	Underexpressed	Underexpressed	Unchanged
SNX10	Overexpressed	Underexpressed	Unchanged	Underexpressed
PPFIBP1	Overexpressed	Underexpressed	Unchanged	Underexpressed
PIGK	Overexpressed	Underexpressed	Unchanged	Underexpressed
LHX2	Overexpressed	Underexpressed	Unchanged	Underexpressed
MOXD1	Overexpressed	Underexpressed	Unchanged	Unchanged
WRN	Overexpressed	Unchanged	Overexpressed	Overexpressed
TNFRSF1B	Overexpressed	Unchanged	Overexpressed	Overexpressed
TMEM209	Overexpressed	Unchanged	Overexpressed	Overexpressed
STK17A	Overexpressed	Unchanged	Overexpressed	Overexpressed
SNTB1	Overexpressed	Unchanged	Overexpressed	Overexpressed
RPS27L	Overexpressed	Unchanged	Overexpressed	Overexpressed
RNF216	Overexpressed	Unchanged	Overexpressed	Overexpressed
RHBDD1	Overexpressed	Unchanged	Overexpressed	Overexpressed
QTRTD1	Overexpressed	Unchanged	Overexpressed	Overexpressed
PLOD3	Overexpressed	Unchanged	Overexpressed	Overexpressed
PLEKHA2	Overexpressed	Unchanged	Overexpressed	Overexpressed
PHF19	Overexpressed	Unchanged	Overexpressed	Overexpressed
PEX10	Overexpressed	Unchanged	Overexpressed	Overexpressed
MYD88	Overexpressed	Unchanged	Overexpressed	Overexpressed
MRC2	Overexpressed	Unchanged	Overexpressed	Overexpressed
MKLN1	Overexpressed	Unchanged	Overexpressed	Overexpressed
MERTK	Overexpressed	Unchanged	Overexpressed	Overexpressed
MAPKAP1	Overexpressed	Unchanged	Overexpressed	Overexpressed
LOXL3	Overexpressed	Unchanged	Overexpressed	Overexpressed
LAMTOR1	Overexpressed	Unchanged	Overexpressed	Overexpressed
IL10RA	Overexpressed	Unchanged	Overexpressed	Overexpressed
IFI30	Overexpressed	Unchanged	Overexpressed	Overexpressed
HAS2	Overexpressed	Unchanged	Overexpressed	Overexpressed
HADH	Overexpressed	Unchanged	Overexpressed	Overexpressed
FAM70A	Overexpressed	Unchanged	Overexpressed	Overexpressed
ERF	Overexpressed	Unchanged	Overexpressed	Overexpressed
CSPG4	Overexpressed	Unchanged	Overexpressed	Overexpressed
CENPB	Overexpressed	Unchanged	Overexpressed	Overexpressed
CDKN2C	Overexpressed	Unchanged	Overexpressed	Overexpressed
CDCA7L	Overexpressed	Unchanged	Overexpressed	Overexpressed
CD163	Overexpressed	Unchanged	Overexpressed	Overexpressed
CCND1	Overexpressed	Unchanged	Overexpressed	Overexpressed
CCDC86	Overexpressed	Unchanged	Overexpressed	Overexpressed
C5orf28	Overexpressed	Unchanged	Overexpressed	Overexpressed
C17orf101	Overexpressed	Unchanged	Overexpressed	Overexpressed
BAX	Overexpressed	Unchanged	Overexpressed	Overexpressed
ARHGEF26	Overexpressed	Unchanged	Overexpressed	Overexpressed
ALDH9A1	Overexpressed	Unchanged	Overexpressed	Overexpressed
SYTL2	Overexpressed	Unchanged	Underexpressed	Underexpressed
PAH	Overexpressed	Unchanged	Underexpressed	Underexpressed
ME1	Overexpressed	Unchanged	Underexpressed	Underexpressed
LRRC8C	Overexpressed	Unchanged	Underexpressed	Underexpressed
LRMP	Overexpressed	Unchanged	Underexpressed	Underexpressed
KCNF1	Overexpressed	Unchanged	Underexpressed	Underexpressed
HIF1AN	Overexpressed	Unchanged	Underexpressed	Underexpressed
GSTO2	Overexpressed	Unchanged	Underexpressed	Underexpressed
EGR3	Overexpressed	Unchanged	Underexpressed	Underexpressed
CX3CL1	Overexpressed	Unchanged	Underexpressed	Underexpressed
CHSY3	Overexpressed	Unchanged	Underexpressed	Underexpressed
BLOC1S2	Overexpressed	Unchanged	Underexpressed	Underexpressed
ARNT2	Overexpressed	Unchanged	Underexpressed	Underexpressed
AC012652.1	Overexpressed	Unchanged	Underexpressed	Underexpressed
MT1G	Overexpressed	Unchanged	Underexpressed	Unchanged
IL27RA	Overexpressed	Unchanged	Underexpressed	Unchanged
FCRLB	Overexpressed	Unchanged	Underexpressed	Unchanged
B9D1	Overexpressed	Unchanged	Underexpressed	Unchanged
ZNF226	Overexpressed	Unchanged	Unchanged	Overexpressed
ZMPSTE24	Overexpressed	Unchanged	Unchanged	Overexpressed
WSCD1	Overexpressed	Unchanged	Unchanged	Overexpressed
VMP1	Overexpressed	Unchanged	Unchanged	Overexpressed
VAMP5	Overexpressed	Unchanged	Unchanged	Overexpressed
UEVLD	Overexpressed	Unchanged	Unchanged	Overexpressed
TXNDC15	Overexpressed	Unchanged	Unchanged	Overexpressed
TXLNB	Overexpressed	Unchanged	Unchanged	Overexpressed
TSPAN31	Overexpressed	Unchanged	Unchanged	Overexpressed
TRIM6	Overexpressed	Unchanged	Unchanged	Overexpressed
TRIM38	Overexpressed	Unchanged	Unchanged	Overexpressed
TRIM21	Overexpressed	Unchanged	Unchanged	Overexpressed
TRIM14	Overexpressed	Unchanged	Unchanged	Overexpressed
TRAM2	Overexpressed	Unchanged	Unchanged	Overexpressed
TPP1	Overexpressed	Unchanged	Unchanged	Overexpressed
TOM1L1	Overexpressed	Unchanged	Unchanged	Overexpressed
TNFRSF12A	Overexpressed	Unchanged	Unchanged	Overexpressed
TNFRSF11B	Overexpressed	Unchanged	Unchanged	Overexpressed
TNFRSF10B	Overexpressed	Unchanged	Unchanged	Overexpressed
TNFAIP6	Overexpressed	Unchanged	Unchanged	Overexpressed
TNFAIP3	Overexpressed	Unchanged	Unchanged	Overexpressed
TMEM230	Overexpressed	Unchanged	Unchanged	Overexpressed
TMEM220	Overexpressed	Unchanged	Unchanged	Overexpressed
TMEM187	Overexpressed	Unchanged	Unchanged	Overexpressed
TMEM176B	Overexpressed	Unchanged	Unchanged	Overexpressed
TMEM176A	Overexpressed	Unchanged	Unchanged	Overexpressed
TMEM154	Overexpressed	Unchanged	Unchanged	Overexpressed
TMEM106A	Overexpressed	Unchanged	Unchanged	Overexpressed
TMED7	Overexpressed	Unchanged	Unchanged	Overexpressed
TLR3	Overexpressed	Unchanged	Unchanged	Overexpressed
TLR1	Overexpressed	Unchanged	Unchanged	Overexpressed
TLCD2	Overexpressed	Unchanged	Unchanged	Overexpressed
TIMP1	Overexpressed	Unchanged	Unchanged	Overexpressed
TIMMDC1	Overexpressed	Unchanged	Unchanged	Overexpressed
THG1L	Overexpressed	Unchanged	Unchanged	Overexpressed
TGFBR2	Overexpressed	Unchanged	Unchanged	Overexpressed
TCN2	Overexpressed	Unchanged	Unchanged	Overexpressed
TCIRG1	Overexpressed	Unchanged	Unchanged	Overexpressed
TAPBPL	Overexpressed	Unchanged	Unchanged	Overexpressed
TAF10	Overexpressed	Unchanged	Unchanged	Overexpressed
SYVN1	Overexpressed	Unchanged	Unchanged	Overexpressed
SYNC	Overexpressed	Unchanged	Unchanged	Overexpressed
SYK	Overexpressed	Unchanged	Unchanged	Overexpressed
SWAP70	Overexpressed	Unchanged	Unchanged	Overexpressed
SURF4	Overexpressed	Unchanged	Unchanged	Overexpressed
SUMF2	Overexpressed	Unchanged	Unchanged	Overexpressed
SUMF1	Overexpressed	Unchanged	Unchanged	Overexpressed
STK17B	Overexpressed	Unchanged	Unchanged	Overexpressed
STAT5A	Overexpressed	Unchanged	Unchanged	Overexpressed
STAT1	Overexpressed	Unchanged	Unchanged	Overexpressed
SSR3	Overexpressed	Unchanged	Unchanged	Overexpressed
SRPX2	Overexpressed	Unchanged	Unchanged	Overexpressed
SRI	Overexpressed	Unchanged	Unchanged	Overexpressed
SQRDL	Overexpressed	Unchanged	Unchanged	Overexpressed
SPRY4	Overexpressed	Unchanged	Unchanged	Overexpressed
SPOCD1	Overexpressed	Unchanged	Unchanged	Overexpressed
SPATS2L	Overexpressed	Unchanged	Unchanged	Overexpressed
SP140L	Overexpressed	Unchanged	Unchanged	Overexpressed
SP100	Overexpressed	Unchanged	Unchanged	Overexpressed
SOD2	Overexpressed	Unchanged	Unchanged	Overexpressed
SNX21	Overexpressed	Unchanged	Unchanged	Overexpressed
SLC39A7	Overexpressed	Unchanged	Unchanged	Overexpressed
SLC35D2	Overexpressed	Unchanged	Unchanged	Overexpressed
SLC33A1	Overexpressed	Unchanged	Unchanged	Overexpressed
SLC25A43	Overexpressed	Unchanged	Unchanged	Overexpressed
SIL1	Overexpressed	Unchanged	Unchanged	Overexpressed
SFRP4	Overexpressed	Unchanged	Unchanged	Overexpressed
SERPING1	Overexpressed	Unchanged	Unchanged	Overexpressed
SERPINE1	Overexpressed	Unchanged	Unchanged	Overexpressed
SERPINB1	Overexpressed	Unchanged	Unchanged	Overexpressed
SERPINA1	Overexpressed	Unchanged	Unchanged	Overexpressed
SEPSECS	Overexpressed	Unchanged	Unchanged	Overexpressed
SEC24D	Overexpressed	Unchanged	Unchanged	Overexpressed
SEC23B	Overexpressed	Unchanged	Unchanged	Overexpressed
SDHD	Overexpressed	Unchanged	Unchanged	Overexpressed
SDF2L1	Overexpressed	Unchanged	Unchanged	Overexpressed
SDC3	Overexpressed	Unchanged	Unchanged	Overexpressed
SCFD2	Overexpressed	Unchanged	Unchanged	Overexpressed
SAMD9L	Overexpressed	Unchanged	Unchanged	Overexpressed
SALL1	Overexpressed	Unchanged	Unchanged	Overexpressed
S100A4	Overexpressed	Unchanged	Unchanged	Overexpressed
S100A16	Overexpressed	Unchanged	Unchanged	Overexpressed
RTP4	Overexpressed	Unchanged	Unchanged	Overexpressed
RRBP1	Overexpressed	Unchanged	Unchanged	Overexpressed
RRAS	Overexpressed	Unchanged	Unchanged	Overexpressed
RPE65	Overexpressed	Unchanged	Unchanged	Overexpressed
RP5-882O7.5	Overexpressed	Unchanged	Unchanged	Overexpressed
RNASE2	Overexpressed	Unchanged	Unchanged	Overexpressed
RHOJ	Overexpressed	Unchanged	Unchanged	Overexpressed
REXO2	Overexpressed	Unchanged	Unchanged	Overexpressed
RER1	Overexpressed	Unchanged	Unchanged	Overexpressed
RDH10	Overexpressed	Unchanged	Unchanged	Overexpressed
RCAN1	Overexpressed	Unchanged	Unchanged	Overexpressed
RBPMS	Overexpressed	Unchanged	Unchanged	Overexpressed
RAC2	Overexpressed	Unchanged	Unchanged	Overexpressed
RAB34	Overexpressed	Unchanged	Unchanged	Overexpressed
RAB32	Overexpressed	Unchanged	Unchanged	Overexpressed
RAB27A	Overexpressed	Unchanged	Unchanged	Overexpressed
RAB20	Overexpressed	Unchanged	Unchanged	Overexpressed
PTPRC	Overexpressed	Unchanged	Unchanged	Overexpressed
PTPN9	Overexpressed	Unchanged	Unchanged	Overexpressed
PTPN14	Overexpressed	Unchanged	Unchanged	Overexpressed
PTPMT1	Overexpressed	Unchanged	Unchanged	Overexpressed
PTP4A3	Overexpressed	Unchanged	Unchanged	Overexpressed
PTGS1	Overexpressed	Unchanged	Unchanged	Overexpressed
PSMB10	Overexpressed	Unchanged	Unchanged	Overexpressed
PRSS23	Overexpressed	Unchanged	Unchanged	Overexpressed
PRDX6	Overexpressed	Unchanged	Unchanged	Overexpressed
PPP1R3B	Overexpressed	Unchanged	Unchanged	Overexpressed
POLD4	Overexpressed	Unchanged	Unchanged	Overexpressed
PLXND1	Overexpressed	Unchanged	Unchanged	Overexpressed
PLP2	Overexpressed	Unchanged	Unchanged	Overexpressed
PLEKHA4	Overexpressed	Unchanged	Unchanged	Overexpressed
PLAU	Overexpressed	Unchanged	Unchanged	Overexpressed
PLAT	Overexpressed	Unchanged	Unchanged	Overexpressed
PLA2G4A	Overexpressed	Unchanged	Unchanged	Overexpressed
PLA2G2A	Overexpressed	Unchanged	Unchanged	Overexpressed
PIK3AP1	Overexpressed	Unchanged	Unchanged	Overexpressed
PIGM	Overexpressed	Unchanged	Unchanged	Overexpressed
PI4K2B	Overexpressed	Unchanged	Unchanged	Overexpressed
PHKA1	Overexpressed	Unchanged	Unchanged	Overexpressed
PEPD	Overexpressed	Unchanged	Unchanged	Overexpressed
PDLIM4	Overexpressed	Unchanged	Unchanged	Overexpressed
PDGFA	Overexpressed	Unchanged	Unchanged	Overexpressed
PCOLCE2	Overexpressed	Unchanged	Unchanged	Overexpressed
PBXIP1	Overexpressed	Unchanged	Unchanged	Overexpressed
PALM3	Overexpressed	Unchanged	Unchanged	Overexpressed
OXTR	Overexpressed	Unchanged	Unchanged	Overexpressed
OSMR	Overexpressed	Unchanged	Unchanged	Overexpressed
OSBPL3	Overexpressed	Unchanged	Unchanged	Overexpressed
OLFML2B	Overexpressed	Unchanged	Unchanged	Overexpressed
OAS1	Overexpressed	Unchanged	Unchanged	Overexpressed
NT5E	Overexpressed	Unchanged	Unchanged	Overexpressed
NSRP1	Overexpressed	Unchanged	Unchanged	Overexpressed
NR1H3	Overexpressed	Unchanged	Unchanged	Overexpressed
NNMT	Overexpressed	Unchanged	Unchanged	Overexpressed
NEK6	Overexpressed	Unchanged	Unchanged	Overexpressed
NEDD9	Overexpressed	Unchanged	Unchanged	Overexpressed
NCF4	Overexpressed	Unchanged	Unchanged	Overexpressed
NAT1	Overexpressed	Unchanged	Unchanged	Overexpressed
NAPSB	Overexpressed	Unchanged	Unchanged	Overexpressed
NANS	Overexpressed	Unchanged	Unchanged	Overexpressed
NAMPT	Overexpressed	Unchanged	Unchanged	Overexpressed
MYO1F	Overexpressed	Unchanged	Unchanged	Overexpressed
MYL12A	Overexpressed	Unchanged	Unchanged	Overexpressed
MXRA8	Overexpressed	Unchanged	Unchanged	Overexpressed
MVP	Overexpressed	Unchanged	Unchanged	Overexpressed
MT4	Overexpressed	Unchanged	Unchanged	Overexpressed
MRPS18A	Overexpressed	Unchanged	Unchanged	Overexpressed
MRPL52	Overexpressed	Unchanged	Unchanged	Overexpressed
MINA	Overexpressed	Unchanged	Unchanged	Overexpressed
MGST2	Overexpressed	Unchanged	Unchanged	Overexpressed
METTL7B	Overexpressed	Unchanged	Unchanged	Overexpressed
METTL1	Overexpressed	Unchanged	Unchanged	Overexpressed
MAP3K8	Overexpressed	Unchanged	Unchanged	Overexpressed
MALSU1	Overexpressed	Unchanged	Unchanged	Overexpressed
M6PR	Overexpressed	Unchanged	Unchanged	Overexpressed
LYZ	Overexpressed	Unchanged	Unchanged	Overexpressed
LTF	Overexpressed	Unchanged	Unchanged	Overexpressed
LTBP2	Overexpressed	Unchanged	Unchanged	Overexpressed
LRRN4CL	Overexpressed	Unchanged	Unchanged	Overexpressed
LRIG1	Overexpressed	Unchanged	Unchanged	Overexpressed
LMO2	Overexpressed	Unchanged	Unchanged	Overexpressed
LINC00467	Overexpressed	Unchanged	Unchanged	Overexpressed
LIF	Overexpressed	Unchanged	Unchanged	Overexpressed
LATS2	Overexpressed	Unchanged	Unchanged	Overexpressed
LAP3	Overexpressed	Unchanged	Unchanged	Overexpressed
LAMA4	Overexpressed	Unchanged	Unchanged	Overexpressed
LAIR1	Overexpressed	Unchanged	Unchanged	Overexpressed
KRBOX1-AS1	Overexpressed	Unchanged	Unchanged	Overexpressed
ITPKC	Overexpressed	Unchanged	Unchanged	Overexpressed
ITGA3	Overexpressed	Unchanged	Unchanged	Overexpressed
ISG20	Overexpressed	Unchanged	Unchanged	Overexpressed
IRF1	Overexpressed	Unchanged	Unchanged	Overexpressed
IL1RAP	Overexpressed	Unchanged	Unchanged	Overexpressed
IL18BP	Overexpressed	Unchanged	Unchanged	Overexpressed
IGFLR1	Overexpressed	Unchanged	Unchanged	Overexpressed
IFI35	Overexpressed	Unchanged	Unchanged	Overexpressed
HRH1	Overexpressed	Unchanged	Unchanged	Overexpressed
HMHA1	Overexpressed	Unchanged	Unchanged	Overexpressed
HLA-DQA1	Overexpressed	Unchanged	Unchanged	Overexpressed
HIATL1	Overexpressed	Unchanged	Unchanged	Overexpressed
HEXB	Overexpressed	Unchanged	Unchanged	Overexpressed
HAMP	Overexpressed	Unchanged	Unchanged	Overexpressed
H19	Overexpressed	Unchanged	Unchanged	Overexpressed
GPR65	Overexpressed	Unchanged	Unchanged	Overexpressed
GPANK1	Overexpressed	Unchanged	Unchanged	Overexpressed
GMFG	Overexpressed	Unchanged	Unchanged	Overexpressed
GLIPR1	Overexpressed	Unchanged	Unchanged	Overexpressed
GLB1	Overexpressed	Unchanged	Unchanged	Overexpressed
GIMAP6	Overexpressed	Unchanged	Unchanged	Overexpressed
GIMAP4	Overexpressed	Unchanged	Unchanged	Overexpressed
GGT5	Overexpressed	Unchanged	Unchanged	Overexpressed
GEM	Overexpressed	Unchanged	Unchanged	Overexpressed
GCFC2	Overexpressed	Unchanged	Unchanged	Overexpressed
GBAS	Overexpressed	Unchanged	Unchanged	Overexpressed
GALR1	Overexpressed	Unchanged	Unchanged	Overexpressed
GALNTL2	Overexpressed	Unchanged	Unchanged	Overexpressed
GALNT2	Overexpressed	Unchanged	Unchanged	Overexpressed
GADD45A	Overexpressed	Unchanged	Unchanged	Overexpressed
FOXO1	Overexpressed	Unchanged	Unchanged	Overexpressed
FNDC3A	Overexpressed	Unchanged	Unchanged	Overexpressed
FMOD	Overexpressed	Unchanged	Unchanged	Overexpressed
FILIP1L	Overexpressed	Unchanged	Unchanged	Overexpressed
FERMT3	Overexpressed	Unchanged	Unchanged	Overexpressed
FBXO32	Overexpressed	Unchanged	Unchanged	Overexpressed
FBLN5	Overexpressed	Unchanged	Unchanged	Overexpressed
FAS	Overexpressed	Unchanged	Unchanged	Overexpressed
FAM20C	Overexpressed	Unchanged	Unchanged	Overexpressed
FAM198A	Overexpressed	Unchanged	Unchanged	Overexpressed
FAM129A	Overexpressed	Unchanged	Unchanged	Overexpressed
FAM114A1	Overexpressed	Unchanged	Unchanged	Overexpressed
ETF1	Overexpressed	Unchanged	Unchanged	Overexpressed
ESM1	Overexpressed	Unchanged	Unchanged	Overexpressed
ERAP2	Overexpressed	Unchanged	Unchanged	Overexpressed
ERAP1	Overexpressed	Unchanged	Unchanged	Overexpressed
EPSTI1	Overexpressed	Unchanged	Unchanged	Overexpressed
ENPEP	Overexpressed	Unchanged	Unchanged	Overexpressed
EMP3	Overexpressed	Unchanged	Unchanged	Overexpressed
ELTD1	Overexpressed	Unchanged	Unchanged	Overexpressed
ELOVL5	Overexpressed	Unchanged	Unchanged	Overexpressed
EIF5B	Overexpressed	Unchanged	Unchanged	Overexpressed
EIF2S3	Overexpressed	Unchanged	Unchanged	Overexpressed
EIF2D	Overexpressed	Unchanged	Unchanged	Overexpressed
EHD2	Overexpressed	Unchanged	Unchanged	Overexpressed
EFEMP2	Overexpressed	Unchanged	Unchanged	Overexpressed
EEA1	Overexpressed	Unchanged	Unchanged	Overexpressed
DRAM1	Overexpressed	Unchanged	Unchanged	Overexpressed
DPY19L1	Overexpressed	Unchanged	Unchanged	Overexpressed
DOLK	Overexpressed	Unchanged	Unchanged	Overexpressed
DNAJC3	Overexpressed	Unchanged	Unchanged	Overexpressed
DNAJC10	Overexpressed	Unchanged	Unchanged	Overexpressed
DIRAS3	Overexpressed	Unchanged	Unchanged	Overexpressed
DENND2D	Overexpressed	Unchanged	Unchanged	Overexpressed
DDX58	Overexpressed	Unchanged	Unchanged	Overexpressed
DCTN5	Overexpressed	Unchanged	Unchanged	Overexpressed
CYTL1	Overexpressed	Unchanged	Unchanged	Overexpressed
CYBRD1	Overexpressed	Unchanged	Unchanged	Overexpressed
CYBASC3	Overexpressed	Unchanged	Unchanged	Overexpressed
CYB561D2	Overexpressed	Unchanged	Unchanged	Overexpressed
CXorf69	Overexpressed	Unchanged	Unchanged	Overexpressed
CTSK	Overexpressed	Unchanged	Unchanged	Overexpressed
CTSB	Overexpressed	Unchanged	Unchanged	Overexpressed
CTBS	Overexpressed	Unchanged	Unchanged	Overexpressed
CSTA	Overexpressed	Unchanged	Unchanged	Overexpressed
COPZ2	Overexpressed	Unchanged	Unchanged	Overexpressed
COL8A2	Overexpressed	Unchanged	Unchanged	Overexpressed
COG5	Overexpressed	Unchanged	Unchanged	Overexpressed
CLIC4	Overexpressed	Unchanged	Unchanged	Overexpressed
CLEC7A	Overexpressed	Unchanged	Unchanged	Overexpressed
CLCC1	Overexpressed	Unchanged	Unchanged	Overexpressed
CHST3	Overexpressed	Unchanged	Unchanged	Overexpressed
CHPT1	Overexpressed	Unchanged	Unchanged	Overexpressed
CHPF2	Overexpressed	Unchanged	Unchanged	Overexpressed
CHI3L2	Overexpressed	Unchanged	Unchanged	Overexpressed
CHI3L1	Overexpressed	Unchanged	Unchanged	Overexpressed
CFD	Overexpressed	Unchanged	Unchanged	Overexpressed
CDKN1A	Overexpressed	Unchanged	Unchanged	Overexpressed
CD97	Overexpressed	Unchanged	Unchanged	Overexpressed
CD84	Overexpressed	Unchanged	Unchanged	Overexpressed
CD300A	Overexpressed	Unchanged	Unchanged	Overexpressed
CD109	Overexpressed	Unchanged	Unchanged	Overexpressed
CCR1	Overexpressed	Unchanged	Unchanged	Overexpressed
CCDC47	Overexpressed	Unchanged	Unchanged	Overexpressed
CAST	Overexpressed	Unchanged	Unchanged	Overexpressed
CASP7	Overexpressed	Unchanged	Unchanged	Overexpressed
CASP4	Overexpressed	Unchanged	Unchanged	Overexpressed
CARS	Overexpressed	Unchanged	Unchanged	Overexpressed
CARD6	Overexpressed	Unchanged	Unchanged	Overexpressed
CAP1	Overexpressed	Unchanged	Unchanged	Overexpressed
CALU	Overexpressed	Unchanged	Unchanged	Overexpressed
C21orf7	Overexpressed	Unchanged	Unchanged	Overexpressed
C21orf62	Overexpressed	Unchanged	Unchanged	Overexpressed
C2	Overexpressed	Unchanged	Unchanged	Overexpressed
C1S	Overexpressed	Unchanged	Unchanged	Overexpressed
C1orf85	Overexpressed	Unchanged	Unchanged	Overexpressed
C1orf54	Overexpressed	Unchanged	Unchanged	Overexpressed
C1orf38	Overexpressed	Unchanged	Unchanged	Overexpressed
C14orf149	Overexpressed	Unchanged	Unchanged	Overexpressed
C12orf5	Overexpressed	Unchanged	Unchanged	Overexpressed
BRMS1	Overexpressed	Unchanged	Unchanged	Overexpressed
BMP7	Overexpressed	Unchanged	Unchanged	Overexpressed
BMP2K	Overexpressed	Unchanged	Unchanged	Overexpressed
BLVRA	Overexpressed	Unchanged	Unchanged	Overexpressed
BIN3	Overexpressed	Unchanged	Unchanged	Overexpressed
BCAP31	Overexpressed	Unchanged	Unchanged	Overexpressed
BACE2	Overexpressed	Unchanged	Unchanged	Overexpressed
AXL	Overexpressed	Unchanged	Unchanged	Overexpressed
ARHGAP25	Overexpressed	Unchanged	Unchanged	Overexpressed
APOBEC3B	Overexpressed	Unchanged	Unchanged	Overexpressed
APOA1BP	Overexpressed	Unchanged	Unchanged	Overexpressed
AP5S1	Overexpressed	Unchanged	Unchanged	Overexpressed
ANXA2P3	Overexpressed	Unchanged	Unchanged	Overexpressed
ANGPT2	Overexpressed	Unchanged	Unchanged	Overexpressed
ANG	Overexpressed	Unchanged	Unchanged	Overexpressed
ALG8	Overexpressed	Unchanged	Unchanged	Overexpressed
ALG5	Overexpressed	Unchanged	Unchanged	Overexpressed
ALG3	Overexpressed	Unchanged	Unchanged	Overexpressed
AIM1	Overexpressed	Unchanged	Unchanged	Overexpressed
AHR	Overexpressed	Unchanged	Unchanged	Overexpressed
AEN	Overexpressed	Unchanged	Unchanged	Overexpressed
ACTN1	Overexpressed	Unchanged	Unchanged	Overexpressed
ACP6	Overexpressed	Unchanged	Unchanged	Overexpressed
ABHD2	Overexpressed	Unchanged	Unchanged	Overexpressed
ABCC3	Overexpressed	Unchanged	Unchanged	Overexpressed
VAMP7	Overexpressed	Unchanged	Unchanged	Underexpressed
TOX2	Overexpressed	Unchanged	Unchanged	Underexpressed
TM6SF1	Overexpressed	Unchanged	Unchanged	Underexpressed
TCFL5	Overexpressed	Unchanged	Unchanged	Underexpressed
SUSD5	Overexpressed	Unchanged	Unchanged	Underexpressed
SP9	Overexpressed	Unchanged	Unchanged	Underexpressed
SORCS3	Overexpressed	Unchanged	Unchanged	Underexpressed
SLC29A3	Overexpressed	Unchanged	Unchanged	Underexpressed
SGMS1	Overexpressed	Unchanged	Unchanged	Underexpressed
RP11-151N17.2	Overexpressed	Unchanged	Unchanged	Underexpressed
PKNOX2	Overexpressed	Unchanged	Unchanged	Underexpressed
PHYHIPL	Overexpressed	Unchanged	Unchanged	Underexpressed
PEX7	Overexpressed	Unchanged	Unchanged	Underexpressed
OTUD1	Overexpressed	Unchanged	Unchanged	Underexpressed
NTNG1	Overexpressed	Unchanged	Unchanged	Underexpressed
MECR	Overexpressed	Unchanged	Unchanged	Underexpressed
MAOA	Overexpressed	Unchanged	Unchanged	Underexpressed
MANSC1	Overexpressed	Unchanged	Unchanged	Underexpressed
LRP1B	Overexpressed	Unchanged	Unchanged	Underexpressed
FLRT1	Overexpressed	Unchanged	Unchanged	Underexpressed
FHIT	Overexpressed	Unchanged	Unchanged	Underexpressed
CUTC	Overexpressed	Unchanged	Unchanged	Underexpressed
C8orf46	Overexpressed	Unchanged	Unchanged	Underexpressed
BRE	Overexpressed	Unchanged	Unchanged	Underexpressed
BACE1	Overexpressed	Unchanged	Unchanged	Underexpressed
ATP6AP2	Overexpressed	Unchanged	Unchanged	Underexpressed
ASTN1	Overexpressed	Unchanged	Unchanged	Underexpressed
ZNHIT6	Overexpressed	Unchanged	Unchanged	Unchanged
ZMAT3	Overexpressed	Unchanged	Unchanged	Unchanged
ZHX2	Overexpressed	Unchanged	Unchanged	Unchanged
ZFP106	Overexpressed	Unchanged	Unchanged	Unchanged
ZCRB1	Overexpressed	Unchanged	Unchanged	Unchanged
ZCCHC24	Overexpressed	Unchanged	Unchanged	Unchanged
ZC3H8	Overexpressed	Unchanged	Unchanged	Unchanged
ZC3H12D	Overexpressed	Unchanged	Unchanged	Unchanged
YIPF1	Overexpressed	Unchanged	Unchanged	Unchanged
WIPF1	Overexpressed	Unchanged	Unchanged	Unchanged
WDFY4	Overexpressed	Unchanged	Unchanged	Unchanged
VRK2	Overexpressed	Unchanged	Unchanged	Unchanged
VAV1	Overexpressed	Unchanged	Unchanged	Unchanged
VASN	Overexpressed	Unchanged	Unchanged	Unchanged
VAMP3	Overexpressed	Unchanged	Unchanged	Unchanged
UXS1	Overexpressed	Unchanged	Unchanged	Unchanged
UCHL3	Overexpressed	Unchanged	Unchanged	Unchanged
UBE2V1P2	Overexpressed	Unchanged	Unchanged	Unchanged
TRPM8	Overexpressed	Unchanged	Unchanged	Unchanged
TPK1	Overexpressed	Unchanged	Unchanged	Unchanged
TNFRSF11A	Overexpressed	Unchanged	Unchanged	Unchanged
TNFAIP8L2	Overexpressed	Unchanged	Unchanged	Unchanged
TMEM87A	Overexpressed	Unchanged	Unchanged	Unchanged
TMEM30A	Overexpressed	Unchanged	Unchanged	Unchanged
TMEM189-UBE2V1	Overexpressed	Unchanged	Unchanged	Unchanged
TMEM184C	Overexpressed	Unchanged	Unchanged	Unchanged
TMEM140	Overexpressed	Unchanged	Unchanged	Unchanged
TMEM135	Overexpressed	Unchanged	Unchanged	Unchanged
TMEM111	Overexpressed	Unchanged	Unchanged	Unchanged
TM7SF3	Overexpressed	Unchanged	Unchanged	Unchanged
TM7SF2	Overexpressed	Unchanged	Unchanged	Unchanged
TM2D2	Overexpressed	Unchanged	Unchanged	Unchanged
TLR7	Overexpressed	Unchanged	Unchanged	Unchanged
TLR4	Overexpressed	Unchanged	Unchanged	Unchanged
TLCD1	Overexpressed	Unchanged	Unchanged	Unchanged
TIMM8A	Overexpressed	Unchanged	Unchanged	Unchanged
THBS4	Overexpressed	Unchanged	Unchanged	Unchanged
THBS2	Overexpressed	Unchanged	Unchanged	Unchanged
TFEC	Overexpressed	Unchanged	Unchanged	Unchanged
TEX26	Overexpressed	Unchanged	Unchanged	Unchanged
TDRD7	Overexpressed	Unchanged	Unchanged	Unchanged
TDO2	Overexpressed	Unchanged	Unchanged	Unchanged
TCTA	Overexpressed	Unchanged	Unchanged	Unchanged
TCP11L1	Overexpressed	Unchanged	Unchanged	Unchanged
TCEAL4	Overexpressed	Unchanged	Unchanged	Unchanged
TBC1D8B	Overexpressed	Unchanged	Unchanged	Unchanged
TBC1D22A	Overexpressed	Unchanged	Unchanged	Unchanged
TAGAP	Overexpressed	Unchanged	Unchanged	Unchanged
TAF13	Overexpressed	Unchanged	Unchanged	Unchanged
SYT16	Overexpressed	Unchanged	Unchanged	Unchanged
SYNM	Overexpressed	Unchanged	Unchanged	Unchanged
SUSD3	Overexpressed	Unchanged	Unchanged	Unchanged
SUOX	Overexpressed	Unchanged	Unchanged	Unchanged
STOM	Overexpressed	Unchanged	Unchanged	Unchanged
STK38L	Overexpressed	Unchanged	Unchanged	Unchanged
STEAP1	Overexpressed	Unchanged	Unchanged	Unchanged
ST6GALNAC2	Overexpressed	Unchanged	Unchanged	Unchanged
ST13	Overexpressed	Unchanged	Unchanged	Unchanged
SPTLC2	Overexpressed	Unchanged	Unchanged	Unchanged
SPTLC1	Overexpressed	Unchanged	Unchanged	Unchanged
SPRED1	Overexpressed	Unchanged	Unchanged	Unchanged
SPECC1	Overexpressed	Unchanged	Unchanged	Unchanged
SPCS1	Overexpressed	Unchanged	Unchanged	Unchanged
SPATA18	Overexpressed	Unchanged	Unchanged	Unchanged
SOD3	Overexpressed	Unchanged	Unchanged	Unchanged
SNX22	Overexpressed	Unchanged	Unchanged	Unchanged
SNX13	Overexpressed	Unchanged	Unchanged	Unchanged
SNX1	Overexpressed	Unchanged	Unchanged	Unchanged
SNTG1	Overexpressed	Unchanged	Unchanged	Unchanged
SNRNP27	Overexpressed	Unchanged	Unchanged	Unchanged
SMOC2	Overexpressed	Unchanged	Unchanged	Unchanged
SMAD3	Overexpressed	Unchanged	Unchanged	Unchanged
SLITRK3	Overexpressed	Unchanged	Unchanged	Unchanged
SLFN12	Overexpressed	Unchanged	Unchanged	Unchanged
SLC9A9	Overexpressed	Unchanged	Unchanged	Unchanged
SLC9A7	Overexpressed	Unchanged	Unchanged	Unchanged
SLC41A2	Overexpressed	Unchanged	Unchanged	Unchanged
SLC39A9	Overexpressed	Unchanged	Unchanged	Unchanged
SLC38A5	Overexpressed	Unchanged	Unchanged	Unchanged
SLC30A1	Overexpressed	Unchanged	Unchanged	Unchanged
SLC25A46	Overexpressed	Unchanged	Unchanged	Unchanged
SLC25A45	Overexpressed	Unchanged	Unchanged	Unchanged
SLC25A30	Overexpressed	Unchanged	Unchanged	Unchanged
SLC22A4	Overexpressed	Unchanged	Unchanged	Unchanged
SLC10A4	Overexpressed	Unchanged	Unchanged	Unchanged
SLAIN1	Overexpressed	Unchanged	Unchanged	Unchanged
SKAP2	Overexpressed	Unchanged	Unchanged	Unchanged
SH3BGR	Overexpressed	Unchanged	Unchanged	Unchanged
SH2D4A	Overexpressed	Unchanged	Unchanged	Unchanged
SH2B3	Overexpressed	Unchanged	Unchanged	Unchanged
SFXN4	Overexpressed	Unchanged	Unchanged	Unchanged
SFT2D2	Overexpressed	Unchanged	Unchanged	Unchanged
SFN	Overexpressed	Unchanged	Unchanged	Unchanged
SETD9	Overexpressed	Unchanged	Unchanged	Unchanged
SERPINE2	Overexpressed	Unchanged	Unchanged	Unchanged
SERPINA5	Overexpressed	Unchanged	Unchanged	Unchanged
SERP1	Overexpressed	Unchanged	Unchanged	Unchanged
SELPLG	Overexpressed	Unchanged	Unchanged	Unchanged
SELL	Overexpressed	Unchanged	Unchanged	Unchanged
SEC14L2	Overexpressed	Unchanged	Unchanged	Unchanged
SEC11C	Overexpressed	Unchanged	Unchanged	Unchanged
SCN7A	Overexpressed	Unchanged	Unchanged	Unchanged
SCD5	Overexpressed	Unchanged	Unchanged	Unchanged
SASH3	Overexpressed	Unchanged	Unchanged	Unchanged
SASH1	Overexpressed	Unchanged	Unchanged	Unchanged
SAPCD2	Overexpressed	Unchanged	Unchanged	Unchanged
SAMHD1	Overexpressed	Unchanged	Unchanged	Unchanged
S100A2	Overexpressed	Unchanged	Unchanged	Unchanged
RTKN	Overexpressed	Unchanged	Unchanged	Unchanged
RRM2B	Overexpressed	Unchanged	Unchanged	Unchanged
RP11-874J12.2	Overexpressed	Unchanged	Unchanged	Unchanged
RP11-392O18.1	Overexpressed	Unchanged	Unchanged	Unchanged
RP11-178A10.1	Overexpressed	Unchanged	Unchanged	Unchanged
RNF149	Overexpressed	Unchanged	Unchanged	Unchanged
RNF130	Overexpressed	Unchanged	Unchanged	Unchanged
RNF125	Overexpressed	Unchanged	Unchanged	Unchanged
RILPL2	Overexpressed	Unchanged	Unchanged	Unchanged
RHOG	Overexpressed	Unchanged	Unchanged	Unchanged
RGS22	Overexpressed	Unchanged	Unchanged	Unchanged
RGS18	Overexpressed	Unchanged	Unchanged	Unchanged
RCBTB1	Overexpressed	Unchanged	Unchanged	Unchanged
RARRES1	Overexpressed	Unchanged	Unchanged	Unchanged
RAD50	Overexpressed	Unchanged	Unchanged	Unchanged
RAB7A	Overexpressed	Unchanged	Unchanged	Unchanged
PYCR2	Overexpressed	Unchanged	Unchanged	Unchanged
PTRH2	Overexpressed	Unchanged	Unchanged	Unchanged
PTPRE	Overexpressed	Unchanged	Unchanged	Unchanged
PTPLAD2	Overexpressed	Unchanged	Unchanged	Unchanged
PTP4A2	Overexpressed	Unchanged	Unchanged	Unchanged
PTGER4	Overexpressed	Unchanged	Unchanged	Unchanged
PTCD2	Overexpressed	Unchanged	Unchanged	Unchanged
PTAFR	Overexpressed	Unchanged	Unchanged	Unchanged
PSME3	Overexpressed	Unchanged	Unchanged	Unchanged
PSKH1	Overexpressed	Unchanged	Unchanged	Unchanged
PRRG4	Overexpressed	Unchanged	Unchanged	Unchanged
PRKG2	Overexpressed	Unchanged	Unchanged	Unchanged
PRKCA	Overexpressed	Unchanged	Unchanged	Unchanged
PRIMA1	Overexpressed	Unchanged	Unchanged	Unchanged
PRDM1	Overexpressed	Unchanged	Unchanged	Unchanged
PPM1M	Overexpressed	Unchanged	Unchanged	Unchanged
PPAP2B	Overexpressed	Unchanged	Unchanged	Unchanged
POC1B	Overexpressed	Unchanged	Unchanged	Unchanged
PNPLA8	Overexpressed	Unchanged	Unchanged	Unchanged
PLS3	Overexpressed	Unchanged	Unchanged	Unchanged
PLEK	Overexpressed	Unchanged	Unchanged	Unchanged
PLCG2	Overexpressed	Unchanged	Unchanged	Unchanged
PLAC8	Overexpressed	Unchanged	Unchanged	Unchanged
PIGV	Overexpressed	Unchanged	Unchanged	Unchanged
PIGN	Overexpressed	Unchanged	Unchanged	Unchanged
PHLPP1	Overexpressed	Unchanged	Unchanged	Unchanged
PHLDA3	Overexpressed	Unchanged	Unchanged	Unchanged
PHLDA2	Overexpressed	Unchanged	Unchanged	Unchanged
PDE7B	Overexpressed	Unchanged	Unchanged	Unchanged
PDE4B	Overexpressed	Unchanged	Unchanged	Unchanged
PCGF5	Overexpressed	Unchanged	Unchanged	Unchanged
PCDHB4	Overexpressed	Unchanged	Unchanged	Unchanged
PARVA	Overexpressed	Unchanged	Unchanged	Unchanged
PARN	Overexpressed	Unchanged	Unchanged	Unchanged
PAMR1	Overexpressed	Unchanged	Unchanged	Unchanged
PAM	Overexpressed	Unchanged	Unchanged	Unchanged
P2RY13	Overexpressed	Unchanged	Unchanged	Unchanged
P2RX7	Overexpressed	Unchanged	Unchanged	Unchanged
OTOGL	Overexpressed	Unchanged	Unchanged	Unchanged
OLR1	Overexpressed	Unchanged	Unchanged	Unchanged
OLIG2	Overexpressed	Unchanged	Unchanged	Unchanged
OLIG1	Overexpressed	Unchanged	Unchanged	Unchanged
NUDT6	Overexpressed	Unchanged	Unchanged	Unchanged
NUDT12	Overexpressed	Unchanged	Unchanged	Unchanged
NTRK2	Overexpressed	Unchanged	Unchanged	Unchanged
NRCAM	Overexpressed	Unchanged	Unchanged	Unchanged
NRBF2	Overexpressed	Unchanged	Unchanged	Unchanged
NR0B1	Overexpressed	Unchanged	Unchanged	Unchanged
NQO1	Overexpressed	Unchanged	Unchanged	Unchanged
NOSTRIN	Overexpressed	Unchanged	Unchanged	Unchanged
NMNAT1	Overexpressed	Unchanged	Unchanged	Unchanged
NLGN1	Overexpressed	Unchanged	Unchanged	Unchanged
NKX2-2	Overexpressed	Unchanged	Unchanged	Unchanged
NFE2L1	Overexpressed	Unchanged	Unchanged	Unchanged
NEU4	Overexpressed	Unchanged	Unchanged	Unchanged
NEK7	Overexpressed	Unchanged	Unchanged	Unchanged
NCF2	Overexpressed	Unchanged	Unchanged	Unchanged
N6AMT2	Overexpressed	Unchanged	Unchanged	Unchanged
N6AMT1	Overexpressed	Unchanged	Unchanged	Unchanged
MYOT	Overexpressed	Unchanged	Unchanged	Unchanged
MYOM1	Overexpressed	Unchanged	Unchanged	Unchanged
MTSS1L	Overexpressed	Unchanged	Unchanged	Unchanged
MTM1	Overexpressed	Unchanged	Unchanged	Unchanged
MTIF2	Overexpressed	Unchanged	Unchanged	Unchanged
MT1F	Overexpressed	Unchanged	Unchanged	Unchanged
MSRB3	Overexpressed	Unchanged	Unchanged	Unchanged
MS4A14	Overexpressed	Unchanged	Unchanged	Unchanged
MRVI1	Overexpressed	Unchanged	Unchanged	Unchanged
MRPS28	Overexpressed	Unchanged	Unchanged	Unchanged
MRPL19	Overexpressed	Unchanged	Unchanged	Unchanged
MRO	Overexpressed	Unchanged	Unchanged	Unchanged
MPP5	Overexpressed	Unchanged	Unchanged	Unchanged
MPEG1	Overexpressed	Unchanged	Unchanged	Unchanged
MNDA	Overexpressed	Unchanged	Unchanged	Unchanged
MMRN1	Overexpressed	Unchanged	Unchanged	Unchanged
MITF	Overexpressed	Unchanged	Unchanged	Unchanged
MID1IP1	Overexpressed	Unchanged	Unchanged	Unchanged
METTL5	Overexpressed	Unchanged	Unchanged	Unchanged
MED7	Overexpressed	Unchanged	Unchanged	Unchanged
MED29	Overexpressed	Unchanged	Unchanged	Unchanged
MECOM	Overexpressed	Unchanged	Unchanged	Unchanged
MCFD2	Overexpressed	Unchanged	Unchanged	Unchanged
MBOAT2	Overexpressed	Unchanged	Unchanged	Unchanged
MATN3	Overexpressed	Unchanged	Unchanged	Unchanged
MAOB	Overexpressed	Unchanged	Unchanged	Unchanged
MAN2B2	Overexpressed	Unchanged	Unchanged	Unchanged
MAN1C1	Overexpressed	Unchanged	Unchanged	Unchanged
LYRM5	Overexpressed	Unchanged	Unchanged	Unchanged
LY75	Overexpressed	Unchanged	Unchanged	Unchanged
LTC4S	Overexpressed	Unchanged	Unchanged	Unchanged
LTBR	Overexpressed	Unchanged	Unchanged	Unchanged
LRRK2	Overexpressed	Unchanged	Unchanged	Unchanged
LRRC8D	Overexpressed	Unchanged	Unchanged	Unchanged
LRRC33	Overexpressed	Unchanged	Unchanged	Unchanged
LRP4	Overexpressed	Unchanged	Unchanged	Unchanged
LPXN	Overexpressed	Unchanged	Unchanged	Unchanged
LPCAT2	Overexpressed	Unchanged	Unchanged	Unchanged
LPAR5	Overexpressed	Unchanged	Unchanged	Unchanged
LMF1	Overexpressed	Unchanged	Unchanged	Unchanged
LINC00478	Overexpressed	Unchanged	Unchanged	Unchanged
LINC00339	Overexpressed	Unchanged	Unchanged	Unchanged
LILRB2	Overexpressed	Unchanged	Unchanged	Unchanged
LCP1	Overexpressed	Unchanged	Unchanged	Unchanged
LAYN	Overexpressed	Unchanged	Unchanged	Unchanged
LAT2	Overexpressed	Unchanged	Unchanged	Unchanged
LAMP2	Overexpressed	Unchanged	Unchanged	Unchanged
LAMP1	Overexpressed	Unchanged	Unchanged	Unchanged
LACTB2	Overexpressed	Unchanged	Unchanged	Unchanged
L3MBTL4	Overexpressed	Unchanged	Unchanged	Unchanged
KLRC4	Overexpressed	Unchanged	Unchanged	Unchanged
KIF16B	Overexpressed	Unchanged	Unchanged	Unchanged
KIF13B	Overexpressed	Unchanged	Unchanged	Unchanged
KIAA0196	Overexpressed	Unchanged	Unchanged	Unchanged
KIAA0090	Overexpressed	Unchanged	Unchanged	Unchanged
KCTD21	Overexpressed	Unchanged	Unchanged	Unchanged
KCTD18	Overexpressed	Unchanged	Unchanged	Unchanged
KCNS3	Overexpressed	Unchanged	Unchanged	Unchanged
KCNN3	Overexpressed	Unchanged	Unchanged	Unchanged
KAT2B	Overexpressed	Unchanged	Unchanged	Unchanged
JUNB	Overexpressed	Unchanged	Unchanged	Unchanged
JAK2	Overexpressed	Unchanged	Unchanged	Unchanged
IVD	Overexpressed	Unchanged	Unchanged	Unchanged
ITM2C	Overexpressed	Unchanged	Unchanged	Unchanged
ITGAM	Overexpressed	Unchanged	Unchanged	Unchanged
IRS2	Overexpressed	Unchanged	Unchanged	Unchanged
IRF8	Overexpressed	Unchanged	Unchanged	Unchanged
INPP5F	Overexpressed	Unchanged	Unchanged	Unchanged
INPP5D	Overexpressed	Unchanged	Unchanged	Unchanged
INHBA	Overexpressed	Unchanged	Unchanged	Unchanged
IMPA1	Overexpressed	Unchanged	Unchanged	Unchanged
IL7	Overexpressed	Unchanged	Unchanged	Unchanged
IL6R	Overexpressed	Unchanged	Unchanged	Unchanged
IL1B	Overexpressed	Unchanged	Unchanged	Unchanged
IL17RA	Overexpressed	Unchanged	Unchanged	Unchanged
IL15	Overexpressed	Unchanged	Unchanged	Unchanged
IKZF1	Overexpressed	Unchanged	Unchanged	Unchanged
IGSF6	Overexpressed	Unchanged	Unchanged	Unchanged
IGSF5	Overexpressed	Unchanged	Unchanged	Unchanged
IGJ	Overexpressed	Unchanged	Unchanged	Unchanged
IGFBP1	Overexpressed	Unchanged	Unchanged	Unchanged
IFI6	Overexpressed	Unchanged	Unchanged	Unchanged
IER3	Overexpressed	Unchanged	Unchanged	Unchanged
IDE	Overexpressed	Unchanged	Unchanged	Unchanged
ICAM3	Overexpressed	Unchanged	Unchanged	Unchanged
ICAM1	Overexpressed	Unchanged	Unchanged	Unchanged
HUS1	Overexpressed	Unchanged	Unchanged	Unchanged
HTATIP2	Overexpressed	Unchanged	Unchanged	Unchanged
HPSE	Overexpressed	Unchanged	Unchanged	Unchanged
HLA-DOA	Overexpressed	Unchanged	Unchanged	Unchanged
HHEX	Overexpressed	Unchanged	Unchanged	Unchanged
HGF	Overexpressed	Unchanged	Unchanged	Unchanged
HERC6	Overexpressed	Unchanged	Unchanged	Unchanged
HCP5	Overexpressed	Unchanged	Unchanged	Unchanged
HBEGF	Overexpressed	Unchanged	Unchanged	Unchanged
HAVCR2	Overexpressed	Unchanged	Unchanged	Unchanged
GZMA	Overexpressed	Unchanged	Unchanged	Unchanged
GSTZ1	Overexpressed	Unchanged	Unchanged	Unchanged
GSG1L	Overexpressed	Unchanged	Unchanged	Unchanged
GPR82	Overexpressed	Unchanged	Unchanged	Unchanged
GPR183	Overexpressed	Unchanged	Unchanged	Unchanged
GPR133	Overexpressed	Unchanged	Unchanged	Unchanged
GOLPH3L	Overexpressed	Unchanged	Unchanged	Unchanged
GNPDA2	Overexpressed	Unchanged	Unchanged	Unchanged
GNA15	Overexpressed	Unchanged	Unchanged	Unchanged
GLB1L	Overexpressed	Unchanged	Unchanged	Unchanged
GJA4	Overexpressed	Unchanged	Unchanged	Unchanged
GIPC2	Overexpressed	Unchanged	Unchanged	Unchanged
GIMAP1	Overexpressed	Unchanged	Unchanged	Unchanged
GGCX	Overexpressed	Unchanged	Unchanged	Unchanged
GFRA1	Overexpressed	Unchanged	Unchanged	Unchanged
GDF11	Overexpressed	Unchanged	Unchanged	Unchanged
GCLC	Overexpressed	Unchanged	Unchanged	Unchanged
GATM	Overexpressed	Unchanged	Unchanged	Unchanged
GAPT	Overexpressed	Unchanged	Unchanged	Unchanged
GAL3ST1	Overexpressed	Unchanged	Unchanged	Unchanged
GAB3	Overexpressed	Unchanged	Unchanged	Unchanged
GAB2	Overexpressed	Unchanged	Unchanged	Unchanged
FZD6	Overexpressed	Unchanged	Unchanged	Unchanged
FTH1P3	Overexpressed	Unchanged	Unchanged	Unchanged
FTH1	Overexpressed	Unchanged	Unchanged	Unchanged
FOXF1	Overexpressed	Unchanged	Unchanged	Unchanged
FOLR2	Overexpressed	Unchanged	Unchanged	Unchanged
FMO3	Overexpressed	Unchanged	Unchanged	Unchanged
FMO2	Overexpressed	Unchanged	Unchanged	Unchanged
FMNL3	Overexpressed	Unchanged	Unchanged	Unchanged
FLI1	Overexpressed	Unchanged	Unchanged	Unchanged
FGF2	Overexpressed	Unchanged	Unchanged	Unchanged
FDX1	Overexpressed	Unchanged	Unchanged	Unchanged
FCGR3B	Overexpressed	Unchanged	Unchanged	Unchanged
FCGR2B	Overexpressed	Unchanged	Unchanged	Unchanged
FCER1A	Overexpressed	Unchanged	Unchanged	Unchanged
FBXO7	Overexpressed	Unchanged	Unchanged	Unchanged
FBXO6	Overexpressed	Unchanged	Unchanged	Unchanged
FAM84A	Overexpressed	Unchanged	Unchanged	Unchanged
FAM184B	Overexpressed	Unchanged	Unchanged	Unchanged
FAM162B	Overexpressed	Unchanged	Unchanged	Unchanged
FAM105A	Overexpressed	Unchanged	Unchanged	Unchanged
FADS1	Overexpressed	Unchanged	Unchanged	Unchanged
F8	Overexpressed	Unchanged	Unchanged	Unchanged
ERMAP	Overexpressed	Unchanged	Unchanged	Unchanged
ERG	Overexpressed	Unchanged	Unchanged	Unchanged
EPN2	Overexpressed	Unchanged	Unchanged	Unchanged
EMR2	Overexpressed	Unchanged	Unchanged	Unchanged
ELAC1	Overexpressed	Unchanged	Unchanged	Unchanged
EHHADH	Overexpressed	Unchanged	Unchanged	Unchanged
EGR2	Overexpressed	Unchanged	Unchanged	Unchanged
EGR1	Overexpressed	Unchanged	Unchanged	Unchanged
EFHB	Overexpressed	Unchanged	Unchanged	Unchanged
ECM1	Overexpressed	Unchanged	Unchanged	Unchanged
EAF2	Overexpressed	Unchanged	Unchanged	Unchanged
DSC2	Overexpressed	Unchanged	Unchanged	Unchanged
DOCK1	Overexpressed	Unchanged	Unchanged	Unchanged
DNAJC15	Overexpressed	Unchanged	Unchanged	Unchanged
DMRT2	Overexpressed	Unchanged	Unchanged	Unchanged
DLC1	Overexpressed	Unchanged	Unchanged	Unchanged
DIRC2	Overexpressed	Unchanged	Unchanged	Unchanged
DHRS7	Overexpressed	Unchanged	Unchanged	Unchanged
DHFRL1	Overexpressed	Unchanged	Unchanged	Unchanged
DCBLD1	Overexpressed	Unchanged	Unchanged	Unchanged
DBNL	Overexpressed	Unchanged	Unchanged	Unchanged
CYTIP	Overexpressed	Unchanged	Unchanged	Unchanged
CYSLTR1	Overexpressed	Unchanged	Unchanged	Unchanged
CYB5R3	Overexpressed	Unchanged	Unchanged	Unchanged
CYB5D2	Overexpressed	Unchanged	Unchanged	Unchanged
CXorf21	Overexpressed	Unchanged	Unchanged	Unchanged
CX3CR1	Overexpressed	Unchanged	Unchanged	Unchanged
CWC27	Overexpressed	Unchanged	Unchanged	Unchanged
CSF2RB	Overexpressed	Unchanged	Unchanged	Unchanged
CSF2RA	Overexpressed	Unchanged	Unchanged	Unchanged
CRISPLD2	Overexpressed	Unchanged	Unchanged	Unchanged
CRIM1	Overexpressed	Unchanged	Unchanged	Unchanged
CREM	Overexpressed	Unchanged	Unchanged	Unchanged
CREG1	Overexpressed	Unchanged	Unchanged	Unchanged
CPQ	Overexpressed	Unchanged	Unchanged	Unchanged
CPPED1	Overexpressed	Unchanged	Unchanged	Unchanged
CPM	Overexpressed	Unchanged	Unchanged	Unchanged
CPD	Overexpressed	Unchanged	Unchanged	Unchanged
COL9A3	Overexpressed	Unchanged	Unchanged	Unchanged
COL9A2	Overexpressed	Unchanged	Unchanged	Unchanged
COL20A1	Overexpressed	Unchanged	Unchanged	Unchanged
CMYA5	Overexpressed	Unchanged	Unchanged	Unchanged
CMAHP	Overexpressed	Unchanged	Unchanged	Unchanged
CLIC2	Overexpressed	Unchanged	Unchanged	Unchanged
CLEC4E	Overexpressed	Unchanged	Unchanged	Unchanged
CLEC4A	Overexpressed	Unchanged	Unchanged	Unchanged
CLEC2B	Overexpressed	Unchanged	Unchanged	Unchanged
CITED1	Overexpressed	Unchanged	Unchanged	Unchanged
CHAD	Overexpressed	Unchanged	Unchanged	Unchanged
CFH	Overexpressed	Unchanged	Unchanged	Unchanged
CERS4	Overexpressed	Unchanged	Unchanged	Unchanged
CECR1	Overexpressed	Unchanged	Unchanged	Unchanged
CDKN2B	Overexpressed	Unchanged	Unchanged	Unchanged
CDH3	Overexpressed	Unchanged	Unchanged	Unchanged
CDH19	Overexpressed	Unchanged	Unchanged	Unchanged
CD86	Overexpressed	Unchanged	Unchanged	Unchanged
CD82	Overexpressed	Unchanged	Unchanged	Unchanged
CD69	Overexpressed	Unchanged	Unchanged	Unchanged
CD59	Overexpressed	Unchanged	Unchanged	Unchanged
CD48	Overexpressed	Unchanged	Unchanged	Unchanged
CD3D	Overexpressed	Unchanged	Unchanged	Unchanged
CD1D	Overexpressed	Unchanged	Unchanged	Unchanged
CCR5	Overexpressed	Unchanged	Unchanged	Unchanged
CCL5	Overexpressed	Unchanged	Unchanged	Unchanged
CCL4	Overexpressed	Unchanged	Unchanged	Unchanged
CCL2	Overexpressed	Unchanged	Unchanged	Unchanged
CCDC69	Overexpressed	Unchanged	Unchanged	Unchanged
CCDC53	Overexpressed	Unchanged	Unchanged	Unchanged
CCDC25	Overexpressed	Unchanged	Unchanged	Unchanged
CALHM2	Overexpressed	Unchanged	Unchanged	Unchanged
CADM4	Overexpressed	Unchanged	Unchanged	Unchanged
C9orf9	Overexpressed	Unchanged	Unchanged	Unchanged
C8orf48	Overexpressed	Unchanged	Unchanged	Unchanged
C7orf58	Overexpressed	Unchanged	Unchanged	Unchanged
C7orf25	Overexpressed	Unchanged	Unchanged	Unchanged
C6orf203	Overexpressed	Unchanged	Unchanged	Unchanged
C6orf120	Overexpressed	Unchanged	Unchanged	Unchanged
C5orf64	Overexpressed	Unchanged	Unchanged	Unchanged
C4orf19	Overexpressed	Unchanged	Unchanged	Unchanged
C2orf49	Overexpressed	Unchanged	Unchanged	Unchanged
C16orf54	Overexpressed	Unchanged	Unchanged	Unchanged
C12orf59	Overexpressed	Unchanged	Unchanged	Unchanged
C11orf24	Overexpressed	Unchanged	Unchanged	Unchanged
C10orf54	Overexpressed	Unchanged	Unchanged	Unchanged
C10orf125	Overexpressed	Unchanged	Unchanged	Unchanged
C10orf11	Overexpressed	Unchanged	Unchanged	Unchanged
BTK	Overexpressed	Unchanged	Unchanged	Unchanged
BRP44L	Overexpressed	Unchanged	Unchanged	Unchanged
BPNT1	Overexpressed	Unchanged	Unchanged	Unchanged
BLNK	Overexpressed	Unchanged	Unchanged	Unchanged
BIN2	Overexpressed	Unchanged	Unchanged	Unchanged
BHMT2	Overexpressed	Unchanged	Unchanged	Unchanged
BATF3	Overexpressed	Unchanged	Unchanged	Unchanged
BAMBI	Overexpressed	Unchanged	Unchanged	Unchanged
BAG2	Overexpressed	Unchanged	Unchanged	Unchanged
BAALC	Overexpressed	Unchanged	Unchanged	Unchanged
AZGP1	Overexpressed	Unchanged	Unchanged	Unchanged
ATP8B4	Overexpressed	Unchanged	Unchanged	Unchanged
ATP8B1	Overexpressed	Unchanged	Unchanged	Unchanged
ASTN2	Overexpressed	Unchanged	Unchanged	Unchanged
ASB5	Overexpressed	Unchanged	Unchanged	Unchanged
ARMCX3	Overexpressed	Unchanged	Unchanged	Unchanged
ARHGDIA	Overexpressed	Unchanged	Unchanged	Unchanged
ARHGAP6	Overexpressed	Unchanged	Unchanged	Unchanged
ARHGAP24	Overexpressed	Unchanged	Unchanged	Unchanged
ARHGAP22	Overexpressed	Unchanged	Unchanged	Unchanged
ARHGAP15	Overexpressed	Unchanged	Unchanged	Unchanged
APH1B	Overexpressed	Unchanged	Unchanged	Unchanged
AOX1	Overexpressed	Unchanged	Unchanged	Unchanged
ANKRD55	Overexpressed	Unchanged	Unchanged	Unchanged
ANKRD22	Overexpressed	Unchanged	Unchanged	Unchanged
AMFR	Overexpressed	Unchanged	Unchanged	Unchanged
ALG14	Overexpressed	Unchanged	Unchanged	Unchanged
ALDH4A1	Overexpressed	Unchanged	Unchanged	Unchanged
AIF1	Overexpressed	Unchanged	Unchanged	Unchanged
AHCYL2	Overexpressed	Unchanged	Unchanged	Unchanged
AGPAT1	Overexpressed	Unchanged	Unchanged	Unchanged
AGA	Overexpressed	Unchanged	Unchanged	Unchanged
ADI1	Overexpressed	Unchanged	Unchanged	Unchanged
ADCK2	Overexpressed	Unchanged	Unchanged	Unchanged
ADAM28	Overexpressed	Unchanged	Unchanged	Unchanged
ACVR1	Overexpressed	Unchanged	Unchanged	Unchanged
ACSM5	Overexpressed	Unchanged	Unchanged	Unchanged
ACOX3	Overexpressed	Unchanged	Unchanged	Unchanged
ACBD5	Overexpressed	Unchanged	Unchanged	Unchanged
AC007621.1	Overexpressed	Unchanged	Unchanged	Unchanged
ABI3BP	Overexpressed	Unchanged	Unchanged	Unchanged
ABHD15	Overexpressed	Unchanged	Unchanged	Unchanged
ABHD12B	Overexpressed	Unchanged	Unchanged	Unchanged
ABCG1	Overexpressed	Unchanged	Unchanged	Unchanged
ABCC4	Overexpressed	Unchanged	Unchanged	Unchanged
ZIC1	Underexpressed	Overexpressed	Overexpressed	Overexpressed
USP3	Underexpressed	Overexpressed	Overexpressed	Overexpressed
USP1	Underexpressed	Overexpressed	Overexpressed	Overexpressed
UBTD2	Underexpressed	Overexpressed	Overexpressed	Overexpressed
UBE2I	Underexpressed	Overexpressed	Overexpressed	Overexpressed
TTC17	Underexpressed	Overexpressed	Overexpressed	Overexpressed
SUZ12	Underexpressed	Overexpressed	Overexpressed	Overexpressed
SNCAIP	Underexpressed	Overexpressed	Overexpressed	Overexpressed
RBMX	Underexpressed	Overexpressed	Overexpressed	Overexpressed
PPP1CC	Underexpressed	Overexpressed	Overexpressed	Overexpressed
PAG1	Underexpressed	Overexpressed	Overexpressed	Overexpressed
NOL11	Underexpressed	Overexpressed	Overexpressed	Overexpressed
MORC2	Underexpressed	Overexpressed	Overexpressed	Overexpressed
KHDRBS1	Underexpressed	Overexpressed	Overexpressed	Overexpressed
KANSL1	Underexpressed	Overexpressed	Overexpressed	Overexpressed
HNRNPM	Underexpressed	Overexpressed	Overexpressed	Overexpressed
CHD7	Underexpressed	Overexpressed	Overexpressed	Overexpressed
ATAD2B	Underexpressed	Overexpressed	Overexpressed	Overexpressed
RP11-198M6.2	Underexpressed	Overexpressed	Unchanged	Overexpressed
FZD7	Underexpressed	Overexpressed	Unchanged	Overexpressed
CTBP2	Underexpressed	Overexpressed	Unchanged	Overexpressed
ZYG11B	Underexpressed	Underexpressed	Underexpressed	Underexpressed
ZNF667	Underexpressed	Underexpressed	Underexpressed	Underexpressed
ZNF536	Underexpressed	Underexpressed	Underexpressed	Underexpressed
ZNF385B	Underexpressed	Underexpressed	Underexpressed	Underexpressed
ZNF238	Underexpressed	Underexpressed	Underexpressed	Underexpressed
ZNF204P	Underexpressed	Underexpressed	Underexpressed	Underexpressed
ZDHHC8P1	Underexpressed	Underexpressed	Underexpressed	Underexpressed
ZCCHC12	Underexpressed	Underexpressed	Underexpressed	Underexpressed
ZBTB11	Underexpressed	Underexpressed	Underexpressed	Underexpressed
YWHAH	Underexpressed	Underexpressed	Underexpressed	Underexpressed
YWHAG	Underexpressed	Underexpressed	Underexpressed	Underexpressed
WDR47	Underexpressed	Underexpressed	Underexpressed	Underexpressed
WASF1	Underexpressed	Underexpressed	Underexpressed	Underexpressed
UNC5A	Underexpressed	Underexpressed	Underexpressed	Underexpressed
UNC13C	Underexpressed	Underexpressed	Underexpressed	Underexpressed
UBE2QL1	Underexpressed	Underexpressed	Underexpressed	Underexpressed
TUBB2A	Underexpressed	Underexpressed	Underexpressed	Underexpressed
TRHDE	Underexpressed	Underexpressed	Underexpressed	Underexpressed
TCP1	Underexpressed	Underexpressed	Underexpressed	Underexpressed
TBC1D9	Underexpressed	Underexpressed	Underexpressed	Underexpressed
TBC1D30	Underexpressed	Underexpressed	Underexpressed	Underexpressed
TBC1D24	Underexpressed	Underexpressed	Underexpressed	Underexpressed
TAGLN3	Underexpressed	Underexpressed	Underexpressed	Underexpressed
SYT4	Underexpressed	Underexpressed	Underexpressed	Underexpressed
SYT13	Underexpressed	Underexpressed	Underexpressed	Underexpressed
SYT1	Underexpressed	Underexpressed	Underexpressed	Underexpressed
SYNGR3	Underexpressed	Underexpressed	Underexpressed	Underexpressed
SULT4A1	Underexpressed	Underexpressed	Underexpressed	Underexpressed
SUDS3	Underexpressed	Underexpressed	Underexpressed	Underexpressed
STRBP	Underexpressed	Underexpressed	Underexpressed	Underexpressed
STOX2	Underexpressed	Underexpressed	Underexpressed	Underexpressed
STMN3	Underexpressed	Underexpressed	Underexpressed	Underexpressed
SSTR2	Underexpressed	Underexpressed	Underexpressed	Underexpressed
SSBP3	Underexpressed	Underexpressed	Underexpressed	Underexpressed
SRGAP3	Underexpressed	Underexpressed	Underexpressed	Underexpressed
SRCIN1	Underexpressed	Underexpressed	Underexpressed	Underexpressed
SPOCK3	Underexpressed	Underexpressed	Underexpressed	Underexpressed
SPINT2	Underexpressed	Underexpressed	Underexpressed	Underexpressed
SNAP91	Underexpressed	Underexpressed	Underexpressed	Underexpressed
SNAP47	Underexpressed	Underexpressed	Underexpressed	Underexpressed
SLITRK4	Underexpressed	Underexpressed	Underexpressed	Underexpressed
SLC6A15	Underexpressed	Underexpressed	Underexpressed	Underexpressed
SLC32A1	Underexpressed	Underexpressed	Underexpressed	Underexpressed
SLC22A15	Underexpressed	Underexpressed	Underexpressed	Underexpressed
SLC1A6	Underexpressed	Underexpressed	Underexpressed	Underexpressed
SLC12A5	Underexpressed	Underexpressed	Underexpressed	Underexpressed
SHANK2	Underexpressed	Underexpressed	Underexpressed	Underexpressed
SH3GL3	Underexpressed	Underexpressed	Underexpressed	Underexpressed
SH3BP5	Underexpressed	Underexpressed	Underexpressed	Underexpressed
SGIP1	Underexpressed	Underexpressed	Underexpressed	Underexpressed
SCAI	Underexpressed	Underexpressed	Underexpressed	Underexpressed
SBNO1	Underexpressed	Underexpressed	Underexpressed	Underexpressed
RUSC1	Underexpressed	Underexpressed	Underexpressed	Underexpressed
RUNDC3B	Underexpressed	Underexpressed	Underexpressed	Underexpressed
RIMS2	Underexpressed	Underexpressed	Underexpressed	Underexpressed
RGS7	Underexpressed	Underexpressed	Underexpressed	Underexpressed
RELN	Underexpressed	Underexpressed	Underexpressed	Underexpressed
RBFOX2	Underexpressed	Underexpressed	Underexpressed	Underexpressed
RAP1GDS1	Underexpressed	Underexpressed	Underexpressed	Underexpressed
RALYL	Underexpressed	Underexpressed	Underexpressed	Underexpressed
RAB3A	Underexpressed	Underexpressed	Underexpressed	Underexpressed
RAB26	Underexpressed	Underexpressed	Underexpressed	Underexpressed
R3HDM1	Underexpressed	Underexpressed	Underexpressed	Underexpressed
PRRT2	Underexpressed	Underexpressed	Underexpressed	Underexpressed
PRKCI	Underexpressed	Underexpressed	Underexpressed	Underexpressed
PPP3CB	Underexpressed	Underexpressed	Underexpressed	Underexpressed
PPP2R2C	Underexpressed	Underexpressed	Underexpressed	Underexpressed
PPM1H	Underexpressed	Underexpressed	Underexpressed	Underexpressed
PLCL2	Underexpressed	Underexpressed	Underexpressed	Underexpressed
PKIA	Underexpressed	Underexpressed	Underexpressed	Underexpressed
PGBD5	Underexpressed	Underexpressed	Underexpressed	Underexpressed
PDHA1	Underexpressed	Underexpressed	Underexpressed	Underexpressed
PDE1A	Underexpressed	Underexpressed	Underexpressed	Underexpressed
PCLO	Underexpressed	Underexpressed	Underexpressed	Underexpressed
PAK7	Underexpressed	Underexpressed	Underexpressed	Underexpressed
OXR1	Underexpressed	Underexpressed	Underexpressed	Underexpressed
OLFM3	Underexpressed	Underexpressed	Underexpressed	Underexpressed
OLFM1	Underexpressed	Underexpressed	Underexpressed	Underexpressed
OCIAD1	Underexpressed	Underexpressed	Underexpressed	Underexpressed
NUAK1	Underexpressed	Underexpressed	Underexpressed	Underexpressed
NMNAT2	Underexpressed	Underexpressed	Underexpressed	Underexpressed
NKRF	Underexpressed	Underexpressed	Underexpressed	Underexpressed
NEUROD2	Underexpressed	Underexpressed	Underexpressed	Underexpressed
NEFM	Underexpressed	Underexpressed	Underexpressed	Underexpressed
NEFL	Underexpressed	Underexpressed	Underexpressed	Underexpressed
NEDD4L	Underexpressed	Underexpressed	Underexpressed	Underexpressed
NBEA	Underexpressed	Underexpressed	Underexpressed	Underexpressed
NAV3	Underexpressed	Underexpressed	Underexpressed	Underexpressed
NAPB	Underexpressed	Underexpressed	Underexpressed	Underexpressed
NAP1L3	Underexpressed	Underexpressed	Underexpressed	Underexpressed
MYT1L	Underexpressed	Underexpressed	Underexpressed	Underexpressed
MTMR9	Underexpressed	Underexpressed	Underexpressed	Underexpressed
MRAP2	Underexpressed	Underexpressed	Underexpressed	Underexpressed
MORF4L2	Underexpressed	Underexpressed	Underexpressed	Underexpressed
MOAP1	Underexpressed	Underexpressed	Underexpressed	Underexpressed
MLLT11	Underexpressed	Underexpressed	Underexpressed	Underexpressed
MIR600	Underexpressed	Underexpressed	Underexpressed	Underexpressed
MAPK6	Underexpressed	Underexpressed	Underexpressed	Underexpressed
MAP7D2	Underexpressed	Underexpressed	Underexpressed	Underexpressed
MAL2	Underexpressed	Underexpressed	Underexpressed	Underexpressed
LRPPRC	Underexpressed	Underexpressed	Underexpressed	Underexpressed
LPGAT1	Underexpressed	Underexpressed	Underexpressed	Underexpressed
LIN7B	Underexpressed	Underexpressed	Underexpressed	Underexpressed
L1CAM	Underexpressed	Underexpressed	Underexpressed	Underexpressed
KRT222	Underexpressed	Underexpressed	Underexpressed	Underexpressed
KLC1	Underexpressed	Underexpressed	Underexpressed	Underexpressed
KIAA1644	Underexpressed	Underexpressed	Underexpressed	Underexpressed
KIAA1468	Underexpressed	Underexpressed	Underexpressed	Underexpressed
KIAA1107	Underexpressed	Underexpressed	Underexpressed	Underexpressed
KIAA0368	Underexpressed	Underexpressed	Underexpressed	Underexpressed
KCNK1	Underexpressed	Underexpressed	Underexpressed	Underexpressed
KCNJ6	Underexpressed	Underexpressed	Underexpressed	Underexpressed
JAKMIP1	Underexpressed	Underexpressed	Underexpressed	Underexpressed
ITPR1	Underexpressed	Underexpressed	Underexpressed	Underexpressed
INA	Underexpressed	Underexpressed	Underexpressed	Underexpressed
HOOK1	Underexpressed	Underexpressed	Underexpressed	Underexpressed
HOMER1	Underexpressed	Underexpressed	Underexpressed	Underexpressed
HIVEP2	Underexpressed	Underexpressed	Underexpressed	Underexpressed
HCN1	Underexpressed	Underexpressed	Underexpressed	Underexpressed
GUCY1B3	Underexpressed	Underexpressed	Underexpressed	Underexpressed
GRM3	Underexpressed	Underexpressed	Underexpressed	Underexpressed
GNG3	Underexpressed	Underexpressed	Underexpressed	Underexpressed
GNAZ	Underexpressed	Underexpressed	Underexpressed	Underexpressed
GLCE	Underexpressed	Underexpressed	Underexpressed	Underexpressed
GDAP1	Underexpressed	Underexpressed	Underexpressed	Underexpressed
GARNL3	Underexpressed	Underexpressed	Underexpressed	Underexpressed
GABRG2	Underexpressed	Underexpressed	Underexpressed	Underexpressed
GABRB3	Underexpressed	Underexpressed	Underexpressed	Underexpressed
GABRB2	Underexpressed	Underexpressed	Underexpressed	Underexpressed
GABRA2	Underexpressed	Underexpressed	Underexpressed	Underexpressed
GABRA1	Underexpressed	Underexpressed	Underexpressed	Underexpressed
FRMPD4	Underexpressed	Underexpressed	Underexpressed	Underexpressed
FGF9	Underexpressed	Underexpressed	Underexpressed	Underexpressed
FBXW7	Underexpressed	Underexpressed	Underexpressed	Underexpressed
ERC2	Underexpressed	Underexpressed	Underexpressed	Underexpressed
ELOVL4	Underexpressed	Underexpressed	Underexpressed	Underexpressed
ELAVL2	Underexpressed	Underexpressed	Underexpressed	Underexpressed
EIF4A2	Underexpressed	Underexpressed	Underexpressed	Underexpressed
EID2B	Underexpressed	Underexpressed	Underexpressed	Underexpressed
DOK6	Underexpressed	Underexpressed	Underexpressed	Underexpressed
DOCK3	Underexpressed	Underexpressed	Underexpressed	Underexpressed
DNM1L	Underexpressed	Underexpressed	Underexpressed	Underexpressed
DNAJC6	Underexpressed	Underexpressed	Underexpressed	Underexpressed
DMXL2	Underexpressed	Underexpressed	Underexpressed	Underexpressed
DLG3	Underexpressed	Underexpressed	Underexpressed	Underexpressed
DLG2	Underexpressed	Underexpressed	Underexpressed	Underexpressed
DGKZ	Underexpressed	Underexpressed	Underexpressed	Underexpressed
DCLK1	Underexpressed	Underexpressed	Underexpressed	Underexpressed
CYP4X1	Underexpressed	Underexpressed	Underexpressed	Underexpressed
CPLX2	Underexpressed	Underexpressed	Underexpressed	Underexpressed
CPLX1	Underexpressed	Underexpressed	Underexpressed	Underexpressed
CNTN4	Underexpressed	Underexpressed	Underexpressed	Underexpressed
CNRIP1	Underexpressed	Underexpressed	Underexpressed	Underexpressed
CMAS	Underexpressed	Underexpressed	Underexpressed	Underexpressed
CELF6	Underexpressed	Underexpressed	Underexpressed	Underexpressed
CELF5	Underexpressed	Underexpressed	Underexpressed	Underexpressed
CELF4	Underexpressed	Underexpressed	Underexpressed	Underexpressed
CDS1	Underexpressed	Underexpressed	Underexpressed	Underexpressed
CDKN2D	Underexpressed	Underexpressed	Underexpressed	Underexpressed
CDK5R2	Underexpressed	Underexpressed	Underexpressed	Underexpressed
CDK5R1	Underexpressed	Underexpressed	Underexpressed	Underexpressed
CDH18	Underexpressed	Underexpressed	Underexpressed	Underexpressed
CDC42	Underexpressed	Underexpressed	Underexpressed	Underexpressed
CCP110	Underexpressed	Underexpressed	Underexpressed	Underexpressed
CBFA2T3	Underexpressed	Underexpressed	Underexpressed	Underexpressed
CALB1	Underexpressed	Underexpressed	Underexpressed	Underexpressed
CADPS2	Underexpressed	Underexpressed	Underexpressed	Underexpressed
CACNB3	Underexpressed	Underexpressed	Underexpressed	Underexpressed
C9orf125	Underexpressed	Underexpressed	Underexpressed	Underexpressed
C1QTNF4	Underexpressed	Underexpressed	Underexpressed	Underexpressed
C1orf115	Underexpressed	Underexpressed	Underexpressed	Underexpressed
C12orf76	Underexpressed	Underexpressed	Underexpressed	Underexpressed
C11orf41	Underexpressed	Underexpressed	Underexpressed	Underexpressed
C10orf35	Underexpressed	Underexpressed	Underexpressed	Underexpressed
BEX5	Underexpressed	Underexpressed	Underexpressed	Underexpressed
ATP6V1A	Underexpressed	Underexpressed	Underexpressed	Underexpressed
ATP2B2	Underexpressed	Underexpressed	Underexpressed	Underexpressed
ATP1B1	Underexpressed	Underexpressed	Underexpressed	Underexpressed
ATL1	Underexpressed	Underexpressed	Underexpressed	Underexpressed
ANKRD32	Underexpressed	Underexpressed	Underexpressed	Underexpressed
ANKRD13C	Underexpressed	Underexpressed	Underexpressed	Underexpressed
ANK3	Underexpressed	Underexpressed	Underexpressed	Underexpressed
AMPH	Underexpressed	Underexpressed	Underexpressed	Underexpressed
ADCY1	Underexpressed	Underexpressed	Underexpressed	Underexpressed
ACTR3B	Underexpressed	Underexpressed	Underexpressed	Underexpressed
ACTR10	Underexpressed	Underexpressed	Underexpressed	Underexpressed
ACTL6B	Underexpressed	Underexpressed	Underexpressed	Underexpressed
ACOT7	Underexpressed	Underexpressed	Underexpressed	Underexpressed
TRAPPC2	Underexpressed	Underexpressed	Unchanged	Underexpressed
TMEM35	Underexpressed	Underexpressed	Unchanged	Underexpressed
TMEM178	Underexpressed	Underexpressed	Unchanged	Underexpressed
STMN2	Underexpressed	Underexpressed	Unchanged	Underexpressed
SS18L1	Underexpressed	Underexpressed	Unchanged	Underexpressed
SMYD2	Underexpressed	Underexpressed	Unchanged	Underexpressed
PCP4	Underexpressed	Underexpressed	Unchanged	Underexpressed
NRN1	Underexpressed	Underexpressed	Unchanged	Underexpressed
NKAIN2	Underexpressed	Underexpressed	Unchanged	Underexpressed
LGALSL	Underexpressed	Underexpressed	Unchanged	Underexpressed
KLHL29	Underexpressed	Underexpressed	Unchanged	Underexpressed
KBTBD11	Underexpressed	Underexpressed	Unchanged	Underexpressed
JOSD1	Underexpressed	Underexpressed	Unchanged	Underexpressed
HEATR5B	Underexpressed	Underexpressed	Unchanged	Underexpressed
GPR85	Underexpressed	Underexpressed	Unchanged	Underexpressed
GIT1	Underexpressed	Underexpressed	Unchanged	Underexpressed
GALNT11	Underexpressed	Underexpressed	Unchanged	Underexpressed
FNDC5	Underexpressed	Underexpressed	Unchanged	Underexpressed
FBLL1	Underexpressed	Underexpressed	Unchanged	Underexpressed
FAM171A1	Underexpressed	Underexpressed	Unchanged	Underexpressed
EVL	Underexpressed	Underexpressed	Unchanged	Underexpressed
ELAVL4	Underexpressed	Underexpressed	Unchanged	Underexpressed
CELF3	Underexpressed	Underexpressed	Unchanged	Underexpressed
CAMSAP1	Underexpressed	Underexpressed	Unchanged	Underexpressed
CACNA2D2	Underexpressed	Underexpressed	Unchanged	Underexpressed
BTBD3	Underexpressed	Underexpressed	Unchanged	Underexpressed
ASNS	Underexpressed	Underexpressed	Unchanged	Underexpressed
FAM220A	Underexpressed	Underexpressed	Unchanged	Unchanged
BHLHE22	Underexpressed	Underexpressed	Unchanged	Unchanged
ZNF439	Underexpressed	Unchanged	Overexpressed	Overexpressed
ZCCHC11	Underexpressed	Unchanged	Overexpressed	Overexpressed
UTP6	Underexpressed	Unchanged	Overexpressed	Overexpressed
UIMC1	Underexpressed	Unchanged	Overexpressed	Overexpressed
SRSF4	Underexpressed	Unchanged	Overexpressed	Overexpressed
SASS6	Underexpressed	Unchanged	Overexpressed	Overexpressed
REV3L	Underexpressed	Unchanged	Overexpressed	Overexpressed
RBM5	Underexpressed	Unchanged	Overexpressed	Overexpressed
PMS1	Underexpressed	Unchanged	Overexpressed	Overexpressed
NFIA	Underexpressed	Unchanged	Overexpressed	Overexpressed
MAML1	Underexpressed	Unchanged	Overexpressed	Overexpressed
IP6K2	Underexpressed	Unchanged	Overexpressed	Overexpressed
HNRNPA2B1	Underexpressed	Unchanged	Overexpressed	Overexpressed
FAM113A	Underexpressed	Unchanged	Overexpressed	Overexpressed
DUSP12	Underexpressed	Unchanged	Overexpressed	Overexpressed
DHX15	Underexpressed	Unchanged	Overexpressed	Overexpressed
CHTOP	Underexpressed	Unchanged	Overexpressed	Overexpressed
CDK5RAP3	Underexpressed	Unchanged	Overexpressed	Overexpressed
TIGD5	Underexpressed	Unchanged	Overexpressed	Unchanged
SETD2	Underexpressed	Unchanged	Overexpressed	Unchanged
RBBP4	Underexpressed	Unchanged	Overexpressed	Unchanged
HLTF	Underexpressed	Unchanged	Overexpressed	Unchanged
C5orf54	Underexpressed	Unchanged	Overexpressed	Unchanged
ZRANB1	Underexpressed	Unchanged	Underexpressed	Underexpressed
ZC2HC1A	Underexpressed	Unchanged	Underexpressed	Underexpressed
UBE2O	Underexpressed	Unchanged	Underexpressed	Underexpressed
TUSC3	Underexpressed	Unchanged	Underexpressed	Underexpressed
TSPAN5	Underexpressed	Unchanged	Underexpressed	Underexpressed
TRIM2	Underexpressed	Unchanged	Underexpressed	Underexpressed
SRPK2	Underexpressed	Unchanged	Underexpressed	Underexpressed
SPHKAP	Underexpressed	Unchanged	Underexpressed	Underexpressed
SOBP	Underexpressed	Unchanged	Underexpressed	Underexpressed
SH3GL2	Underexpressed	Unchanged	Underexpressed	Underexpressed
SERP2	Underexpressed	Unchanged	Underexpressed	Underexpressed
RUNX1T1	Underexpressed	Unchanged	Underexpressed	Underexpressed
RTN1	Underexpressed	Unchanged	Underexpressed	Underexpressed
KIT	Underexpressed	Unchanged	Underexpressed	Underexpressed
KIF5C	Underexpressed	Unchanged	Underexpressed	Underexpressed
KIF1A	Underexpressed	Unchanged	Underexpressed	Underexpressed
KATNAL1	Underexpressed	Unchanged	Underexpressed	Underexpressed
GABBR2	Underexpressed	Unchanged	Underexpressed	Underexpressed
FSTL5	Underexpressed	Unchanged	Underexpressed	Underexpressed
CYP26B1	Underexpressed	Unchanged	Underexpressed	Underexpressed
ATP9A	Underexpressed	Unchanged	Underexpressed	Underexpressed
APLP1	Underexpressed	Unchanged	Underexpressed	Underexpressed
KIF21A	Underexpressed	Unchanged	Underexpressed	Unchanged
ZNF789	Underexpressed	Unchanged	Unchanged	Overexpressed
ZNF786	Underexpressed	Unchanged	Unchanged	Overexpressed
ZNF75A	Underexpressed	Unchanged	Unchanged	Overexpressed
ZNF521	Underexpressed	Unchanged	Unchanged	Overexpressed
ZNF193	Underexpressed	Unchanged	Unchanged	Overexpressed
UBA2	Underexpressed	Unchanged	Unchanged	Overexpressed
TRA2A	Underexpressed	Unchanged	Unchanged	Overexpressed
TCF4	Underexpressed	Unchanged	Unchanged	Overexpressed
SPON2	Underexpressed	Unchanged	Unchanged	Overexpressed
SHROOM3	Underexpressed	Unchanged	Unchanged	Overexpressed
RBM6	Underexpressed	Unchanged	Unchanged	Overexpressed
RBM39	Underexpressed	Unchanged	Unchanged	Overexpressed
PTMS	Underexpressed	Unchanged	Unchanged	Overexpressed
PNN	Underexpressed	Unchanged	Unchanged	Overexpressed
PLCG1	Underexpressed	Unchanged	Unchanged	Overexpressed
PDRG1	Underexpressed	Unchanged	Unchanged	Overexpressed
NGLY1	Underexpressed	Unchanged	Unchanged	Overexpressed
NCOA6	Underexpressed	Unchanged	Unchanged	Overexpressed
NARF	Underexpressed	Unchanged	Unchanged	Overexpressed
MLL5	Underexpressed	Unchanged	Unchanged	Overexpressed
MFSD10	Underexpressed	Unchanged	Unchanged	Overexpressed
LUC7L	Underexpressed	Unchanged	Unchanged	Overexpressed
KIAA0907	Underexpressed	Unchanged	Unchanged	Overexpressed
GGH	Underexpressed	Unchanged	Unchanged	Overexpressed
FUS	Underexpressed	Unchanged	Unchanged	Overexpressed
FHDC1	Underexpressed	Unchanged	Unchanged	Overexpressed
DMTF1	Underexpressed	Unchanged	Unchanged	Overexpressed
CHD9	Underexpressed	Unchanged	Unchanged	Overexpressed
CCNL1	Underexpressed	Unchanged	Unchanged	Overexpressed
BICD1	Underexpressed	Unchanged	Unchanged	Overexpressed
ARID2	Underexpressed	Unchanged	Unchanged	Overexpressed
ADAMTS5	Underexpressed	Unchanged	Unchanged	Overexpressed
ZNF804A	Underexpressed	Unchanged	Unchanged	Underexpressed
ZNF33A	Underexpressed	Unchanged	Unchanged	Underexpressed
ZNF248	Underexpressed	Unchanged	Unchanged	Underexpressed
ZFPM2	Underexpressed	Unchanged	Unchanged	Underexpressed
ZBTB44	Underexpressed	Unchanged	Unchanged	Underexpressed
WASF3	Underexpressed	Unchanged	Unchanged	Underexpressed
USP7	Underexpressed	Unchanged	Unchanged	Underexpressed
USP33	Underexpressed	Unchanged	Unchanged	Underexpressed
USP22	Underexpressed	Unchanged	Unchanged	Underexpressed
UQCRC2	Underexpressed	Unchanged	Unchanged	Underexpressed
TTC3	Underexpressed	Unchanged	Unchanged	Underexpressed
TTC19	Underexpressed	Unchanged	Unchanged	Underexpressed
TRPC1	Underexpressed	Unchanged	Unchanged	Underexpressed
TRIM33	Underexpressed	Unchanged	Unchanged	Underexpressed
TMEM170B	Underexpressed	Unchanged	Unchanged	Underexpressed
TARBP1	Underexpressed	Unchanged	Unchanged	Underexpressed
SUPV3L1	Underexpressed	Unchanged	Unchanged	Underexpressed
STMN4	Underexpressed	Unchanged	Unchanged	Underexpressed
ST18	Underexpressed	Unchanged	Unchanged	Underexpressed
SPATS2	Underexpressed	Unchanged	Unchanged	Underexpressed
SEPT3	Underexpressed	Unchanged	Unchanged	Underexpressed
RNF144A	Underexpressed	Unchanged	Unchanged	Underexpressed
RICTOR	Underexpressed	Unchanged	Unchanged	Underexpressed
RASGRP1	Underexpressed	Unchanged	Unchanged	Underexpressed
RANBP6	Underexpressed	Unchanged	Unchanged	Underexpressed
RAB33A	Underexpressed	Unchanged	Unchanged	Underexpressed
PTPRD	Underexpressed	Unchanged	Unchanged	Underexpressed
PPARGC1A	Underexpressed	Unchanged	Unchanged	Underexpressed
PLCB4	Underexpressed	Unchanged	Unchanged	Underexpressed
PIK3C2B	Underexpressed	Unchanged	Unchanged	Underexpressed
PFDN2	Underexpressed	Unchanged	Unchanged	Underexpressed
PCCA	Underexpressed	Unchanged	Unchanged	Underexpressed
PAPD5	Underexpressed	Unchanged	Unchanged	Underexpressed
NTM	Underexpressed	Unchanged	Unchanged	Underexpressed
NSG1	Underexpressed	Unchanged	Unchanged	Underexpressed
NRXN1	Underexpressed	Unchanged	Unchanged	Underexpressed
NOL4	Underexpressed	Unchanged	Unchanged	Underexpressed
MTMR4	Underexpressed	Unchanged	Unchanged	Underexpressed
MSL1	Underexpressed	Unchanged	Unchanged	Underexpressed
METTL21D	Underexpressed	Unchanged	Unchanged	Underexpressed
MAPT	Underexpressed	Unchanged	Unchanged	Underexpressed
LRRC3B	Underexpressed	Unchanged	Unchanged	Underexpressed
LRP8	Underexpressed	Unchanged	Unchanged	Underexpressed
LHFPL4	Underexpressed	Unchanged	Unchanged	Underexpressed
LCOR	Underexpressed	Unchanged	Unchanged	Underexpressed
KLHDC2	Underexpressed	Unchanged	Unchanged	Underexpressed
KIAA1841	Underexpressed	Unchanged	Unchanged	Underexpressed
KIAA1324L	Underexpressed	Unchanged	Unchanged	Underexpressed
KBTBD7	Underexpressed	Unchanged	Unchanged	Underexpressed
HSF2	Underexpressed	Unchanged	Unchanged	Underexpressed
HDAC4	Underexpressed	Unchanged	Unchanged	Underexpressed
GPR37	Underexpressed	Unchanged	Unchanged	Underexpressed
GPR137C	Underexpressed	Unchanged	Unchanged	Underexpressed
GPM6A	Underexpressed	Unchanged	Unchanged	Underexpressed
GPHN	Underexpressed	Unchanged	Unchanged	Underexpressed
FUT9	Underexpressed	Unchanged	Unchanged	Underexpressed
FRY	Underexpressed	Unchanged	Unchanged	Underexpressed
FNIP2	Underexpressed	Unchanged	Unchanged	Underexpressed
FLRT3	Underexpressed	Unchanged	Unchanged	Underexpressed
FKBP3	Underexpressed	Unchanged	Unchanged	Underexpressed
FBXO11	Underexpressed	Unchanged	Unchanged	Underexpressed
FBRSL1	Underexpressed	Unchanged	Unchanged	Underexpressed
FAM8A1	Underexpressed	Unchanged	Unchanged	Underexpressed
FAM57B	Underexpressed	Unchanged	Unchanged	Underexpressed
FAM19A5	Underexpressed	Unchanged	Unchanged	Underexpressed
FAM107B	Underexpressed	Unchanged	Unchanged	Underexpressed
ELAVL3	Underexpressed	Unchanged	Unchanged	Underexpressed
EIF1AX	Underexpressed	Unchanged	Unchanged	Underexpressed
DIP2C	Underexpressed	Unchanged	Unchanged	Underexpressed
DDX25	Underexpressed	Unchanged	Unchanged	Underexpressed
CORO2B	Underexpressed	Unchanged	Unchanged	Underexpressed
CLASP2	Underexpressed	Unchanged	Unchanged	Underexpressed
CLASP1	Underexpressed	Unchanged	Unchanged	Underexpressed
CERK	Underexpressed	Unchanged	Unchanged	Underexpressed
CCNG2	Underexpressed	Unchanged	Unchanged	Underexpressed
CADPS	Underexpressed	Unchanged	Unchanged	Underexpressed
C5orf25	Underexpressed	Unchanged	Unchanged	Underexpressed
BEX1	Underexpressed	Unchanged	Unchanged	Underexpressed
BCL7A	Underexpressed	Unchanged	Unchanged	Underexpressed
ATP5B	Underexpressed	Unchanged	Unchanged	Underexpressed
ARHGEF7	Underexpressed	Unchanged	Unchanged	Underexpressed
ARHGAP5	Underexpressed	Unchanged	Unchanged	Underexpressed
APBA2	Underexpressed	Unchanged	Unchanged	Underexpressed
ANKS1A	Underexpressed	Unchanged	Unchanged	Underexpressed
ANKRD12	Underexpressed	Unchanged	Unchanged	Underexpressed
ADARB1	Underexpressed	Unchanged	Unchanged	Underexpressed
ZNF793	Underexpressed	Unchanged	Unchanged	Unchanged
ZNF673	Underexpressed	Unchanged	Unchanged	Unchanged
ZNF638	Underexpressed	Unchanged	Unchanged	Unchanged
ZNF607	Underexpressed	Unchanged	Unchanged	Unchanged
ZNF420	Underexpressed	Unchanged	Unchanged	Unchanged
ZNF385D	Underexpressed	Unchanged	Unchanged	Unchanged
ZNF281	Underexpressed	Unchanged	Unchanged	Unchanged
ZNF133	Underexpressed	Unchanged	Unchanged	Unchanged
ZNF131	Underexpressed	Unchanged	Unchanged	Unchanged
ZIC4	Underexpressed	Unchanged	Unchanged	Unchanged
ZIC3	Underexpressed	Unchanged	Unchanged	Unchanged
ZIC2	Underexpressed	Unchanged	Unchanged	Unchanged
ZFC3H1	Underexpressed	Unchanged	Unchanged	Unchanged
ZFAND5	Underexpressed	Unchanged	Unchanged	Unchanged
ZBTB34	Underexpressed	Unchanged	Unchanged	Unchanged
YTHDC1	Underexpressed	Unchanged	Unchanged	Unchanged
XRCC2	Underexpressed	Unchanged	Unchanged	Unchanged
XRCC1	Underexpressed	Unchanged	Unchanged	Unchanged
WDR82	Underexpressed	Unchanged	Unchanged	Unchanged
WDR67	Underexpressed	Unchanged	Unchanged	Unchanged
USPL1	Underexpressed	Unchanged	Unchanged	Unchanged
USP47	Underexpressed	Unchanged	Unchanged	Unchanged
UBFD1	Underexpressed	Unchanged	Unchanged	Unchanged
TTC5	Underexpressed	Unchanged	Unchanged	Unchanged
TSPAN18	Underexpressed	Unchanged	Unchanged	Unchanged
TSC22D2	Underexpressed	Unchanged	Unchanged	Unchanged
TRAP1	Underexpressed	Unchanged	Unchanged	Unchanged
TOP2B	Underexpressed	Unchanged	Unchanged	Unchanged
TNPO2	Underexpressed	Unchanged	Unchanged	Unchanged
TMEM74	Underexpressed	Unchanged	Unchanged	Unchanged
TMEM161B	Underexpressed	Unchanged	Unchanged	Unchanged
TFAP2B	Underexpressed	Unchanged	Unchanged	Unchanged
TCERG1	Underexpressed	Unchanged	Unchanged	Unchanged
TARDBP	Underexpressed	Unchanged	Unchanged	Unchanged
SUV420H2	Underexpressed	Unchanged	Unchanged	Unchanged
SUV420H1	Underexpressed	Unchanged	Unchanged	Unchanged
STIP1	Underexpressed	Unchanged	Unchanged	Unchanged
SLC37A1	Underexpressed	Unchanged	Unchanged	Unchanged
SLC35F4	Underexpressed	Unchanged	Unchanged	Unchanged
SLC25A36	Underexpressed	Unchanged	Unchanged	Unchanged
SLC1A3	Underexpressed	Unchanged	Unchanged	Unchanged
SHPRH	Underexpressed	Unchanged	Unchanged	Unchanged
SHISA6	Underexpressed	Unchanged	Unchanged	Unchanged
SHF	Underexpressed	Unchanged	Unchanged	Unchanged
SFRP1	Underexpressed	Unchanged	Unchanged	Unchanged
SETBP1	Underexpressed	Unchanged	Unchanged	Unchanged
SEPT7	Underexpressed	Unchanged	Unchanged	Unchanged
SEMA4C	Underexpressed	Unchanged	Unchanged	Unchanged
SBK1	Underexpressed	Unchanged	Unchanged	Unchanged
RSBN1	Underexpressed	Unchanged	Unchanged	Unchanged
RRAGD	Underexpressed	Unchanged	Unchanged	Unchanged
RPS21	Underexpressed	Unchanged	Unchanged	Unchanged
RPL37A	Underexpressed	Unchanged	Unchanged	Unchanged
RORA	Underexpressed	Unchanged	Unchanged	Unchanged
RNPS1	Underexpressed	Unchanged	Unchanged	Unchanged
RIMS4	Underexpressed	Unchanged	Unchanged	Unchanged
REPS1	Underexpressed	Unchanged	Unchanged	Unchanged
RCOR3	Underexpressed	Unchanged	Unchanged	Unchanged
PUM2	Underexpressed	Unchanged	Unchanged	Unchanged
PRPSAP2	Underexpressed	Unchanged	Unchanged	Unchanged
PRDX2	Underexpressed	Unchanged	Unchanged	Unchanged
PRDM10	Underexpressed	Unchanged	Unchanged	Unchanged
POMT1	Underexpressed	Unchanged	Unchanged	Unchanged
POLR2B	Underexpressed	Unchanged	Unchanged	Unchanged
POLR1D	Underexpressed	Unchanged	Unchanged	Unchanged
POGZ	Underexpressed	Unchanged	Unchanged	Unchanged
PKNOX1	Underexpressed	Unchanged	Unchanged	Unchanged
PIK3R3	Underexpressed	Unchanged	Unchanged	Unchanged
PHIP	Underexpressed	Unchanged	Unchanged	Unchanged
PCGF3	Underexpressed	Unchanged	Unchanged	Unchanged
PAX6	Underexpressed	Unchanged	Unchanged	Unchanged
PARP6	Underexpressed	Unchanged	Unchanged	Unchanged
PAPD7	Underexpressed	Unchanged	Unchanged	Unchanged
PAN3	Underexpressed	Unchanged	Unchanged	Unchanged
NYAP1	Underexpressed	Unchanged	Unchanged	Unchanged
NUDT16L1	Underexpressed	Unchanged	Unchanged	Unchanged
NEUROD1	Underexpressed	Unchanged	Unchanged	Unchanged
NDST3	Underexpressed	Unchanged	Unchanged	Unchanged
NACA	Underexpressed	Unchanged	Unchanged	Unchanged
MYEF2	Underexpressed	Unchanged	Unchanged	Unchanged
MTF2	Underexpressed	Unchanged	Unchanged	Unchanged
MTERFD3	Underexpressed	Unchanged	Unchanged	Unchanged
MPP3	Underexpressed	Unchanged	Unchanged	Unchanged
MEIS1	Underexpressed	Unchanged	Unchanged	Unchanged
MARK3	Underexpressed	Unchanged	Unchanged	Unchanged
MAP4K3	Underexpressed	Unchanged	Unchanged	Unchanged
MAEA	Underexpressed	Unchanged	Unchanged	Unchanged
MAB21L1	Underexpressed	Unchanged	Unchanged	Unchanged
LURAP1L	Underexpressed	Unchanged	Unchanged	Unchanged
LRRC16B	Underexpressed	Unchanged	Unchanged	Unchanged
LNX2	Underexpressed	Unchanged	Unchanged	Unchanged
LHX1	Underexpressed	Unchanged	Unchanged	Unchanged
LGR6	Underexpressed	Unchanged	Unchanged	Unchanged
KRAS	Underexpressed	Unchanged	Unchanged	Unchanged
KIAA1024	Underexpressed	Unchanged	Unchanged	Unchanged
KIAA0895	Underexpressed	Unchanged	Unchanged	Unchanged
KIAA0753	Underexpressed	Unchanged	Unchanged	Unchanged
KIAA0182	Underexpressed	Unchanged	Unchanged	Unchanged
KCNN2	Underexpressed	Unchanged	Unchanged	Unchanged
JARID2	Underexpressed	Unchanged	Unchanged	Unchanged
INSM1	Underexpressed	Unchanged	Unchanged	Unchanged
ING4	Underexpressed	Unchanged	Unchanged	Unchanged
IKBKAP	Underexpressed	Unchanged	Unchanged	Unchanged
IARS	Underexpressed	Unchanged	Unchanged	Unchanged
HNRNPA3	Underexpressed	Unchanged	Unchanged	Unchanged
HNRNPA1	Underexpressed	Unchanged	Unchanged	Unchanged
HIC2	Underexpressed	Unchanged	Unchanged	Unchanged
HARS2	Underexpressed	Unchanged	Unchanged	Unchanged
H3F3B	Underexpressed	Unchanged	Unchanged	Unchanged
H3F3A	Underexpressed	Unchanged	Unchanged	Unchanged
GOLGA8B	Underexpressed	Unchanged	Unchanged	Unchanged
GOLGA8A	Underexpressed	Unchanged	Unchanged	Unchanged
GNE	Underexpressed	Unchanged	Unchanged	Unchanged
GLCCI1	Underexpressed	Unchanged	Unchanged	Unchanged
GDF10	Underexpressed	Unchanged	Unchanged	Unchanged
GARS	Underexpressed	Unchanged	Unchanged	Unchanged
FBXO21	Underexpressed	Unchanged	Unchanged	Unchanged
FAM123A	Underexpressed	Unchanged	Unchanged	Unchanged
EPHB1	Underexpressed	Unchanged	Unchanged	Unchanged
EOMES	Underexpressed	Unchanged	Unchanged	Unchanged
EN2	Underexpressed	Unchanged	Unchanged	Unchanged
DTD1	Underexpressed	Unchanged	Unchanged	Unchanged
DAZAP1	Underexpressed	Unchanged	Unchanged	Unchanged
DACT1	Underexpressed	Unchanged	Unchanged	Unchanged
CNPY1	Underexpressed	Unchanged	Unchanged	Unchanged
CNOT6	Underexpressed	Unchanged	Unchanged	Unchanged
CLGN	Underexpressed	Unchanged	Unchanged	Unchanged
CHTF18	Underexpressed	Unchanged	Unchanged	Unchanged
CHKA	Underexpressed	Unchanged	Unchanged	Unchanged
CELF1	Underexpressed	Unchanged	Unchanged	Unchanged
CDH7	Underexpressed	Unchanged	Unchanged	Unchanged
CCNI	Underexpressed	Unchanged	Unchanged	Unchanged
CBLN1	Underexpressed	Unchanged	Unchanged	Unchanged
C1QTNF3	Underexpressed	Unchanged	Unchanged	Unchanged
C17orf85	Underexpressed	Unchanged	Unchanged	Unchanged
C17orf69	Underexpressed	Unchanged	Unchanged	Unchanged
C15orf29	Underexpressed	Unchanged	Unchanged	Unchanged
BTAF1	Underexpressed	Unchanged	Unchanged	Unchanged
BRD1	Underexpressed	Unchanged	Unchanged	Unchanged
BAZ2B	Underexpressed	Unchanged	Unchanged	Unchanged
ATRX	Underexpressed	Unchanged	Unchanged	Unchanged
ATP5A1	Underexpressed	Unchanged	Unchanged	Unchanged
ARF5	Underexpressed	Unchanged	Unchanged	Unchanged
ANP32A	Underexpressed	Unchanged	Unchanged	Unchanged
AKAP9	Underexpressed	Unchanged	Unchanged	Unchanged
ACD	Underexpressed	Unchanged	Unchanged	Unchanged
AC004696.1	Underexpressed	Unchanged	Unchanged	Unchanged
ABCB10	Underexpressed	Unchanged	Unchanged	Unchanged
ZNRD1	Unchanged	Overexpressed	Overexpressed	Overexpressed
ZNHIT1	Unchanged	Overexpressed	Overexpressed	Overexpressed
ZNFX1-AS1	Unchanged	Overexpressed	Overexpressed	Overexpressed
ZNF768	Unchanged	Overexpressed	Overexpressed	Overexpressed
ZNF765	Unchanged	Overexpressed	Overexpressed	Overexpressed
ZNF700	Unchanged	Overexpressed	Overexpressed	Overexpressed
ZNF621	Unchanged	Overexpressed	Overexpressed	Overexpressed
ZNF581	Unchanged	Overexpressed	Overexpressed	Overexpressed
ZNF562	Unchanged	Overexpressed	Overexpressed	Overexpressed
ZNF561	Unchanged	Overexpressed	Overexpressed	Overexpressed
ZNF559	Unchanged	Overexpressed	Overexpressed	Overexpressed
ZNF551	Unchanged	Overexpressed	Overexpressed	Overexpressed
ZNF516	Unchanged	Overexpressed	Overexpressed	Overexpressed
ZNF498	Unchanged	Overexpressed	Overexpressed	Overexpressed
ZNF462	Unchanged	Overexpressed	Overexpressed	Overexpressed
ZNF44	Unchanged	Overexpressed	Overexpressed	Overexpressed
ZNF426	Unchanged	Overexpressed	Overexpressed	Overexpressed
ZNF330	Unchanged	Overexpressed	Overexpressed	Overexpressed
ZNF282	Unchanged	Overexpressed	Overexpressed	Overexpressed
ZNF266	Unchanged	Overexpressed	Overexpressed	Overexpressed
ZNF22	Unchanged	Overexpressed	Overexpressed	Overexpressed
ZNF217	Unchanged	Overexpressed	Overexpressed	Overexpressed
ZNF212	Unchanged	Overexpressed	Overexpressed	Overexpressed
ZNF100	Unchanged	Overexpressed	Overexpressed	Overexpressed
ZMYM1	Unchanged	Overexpressed	Overexpressed	Overexpressed
ZKSCAN5	Unchanged	Overexpressed	Overexpressed	Overexpressed
ZFHX3	Unchanged	Overexpressed	Overexpressed	Overexpressed
ZFAND3	Unchanged	Overexpressed	Overexpressed	Overexpressed
ZC3HC1	Unchanged	Overexpressed	Overexpressed	Overexpressed
ZC3HAV1	Unchanged	Overexpressed	Overexpressed	Overexpressed
ZC3H7A	Unchanged	Overexpressed	Overexpressed	Overexpressed
ZC3H12C	Unchanged	Overexpressed	Overexpressed	Overexpressed
ZBTB5	Unchanged	Overexpressed	Overexpressed	Overexpressed
ZBTB20	Unchanged	Overexpressed	Overexpressed	Overexpressed
ZBTB10	Unchanged	Overexpressed	Overexpressed	Overexpressed
ZBED1	Unchanged	Overexpressed	Overexpressed	Overexpressed
YTHDF1	Unchanged	Overexpressed	Overexpressed	Overexpressed
YES1	Unchanged	Overexpressed	Overexpressed	Overexpressed
YBEY	Unchanged	Overexpressed	Overexpressed	Overexpressed
XRN2	Unchanged	Overexpressed	Overexpressed	Overexpressed
WTAP	Unchanged	Overexpressed	Overexpressed	Overexpressed
WNT5A	Unchanged	Overexpressed	Overexpressed	Overexpressed
WLS	Unchanged	Overexpressed	Overexpressed	Overexpressed
WDR83OS	Unchanged	Overexpressed	Overexpressed	Overexpressed
WDR73	Unchanged	Overexpressed	Overexpressed	Overexpressed
WDR6	Unchanged	Overexpressed	Overexpressed	Overexpressed
WDR5B	Unchanged	Overexpressed	Overexpressed	Overexpressed
WDR46	Unchanged	Overexpressed	Overexpressed	Overexpressed
WDR43	Unchanged	Overexpressed	Overexpressed	Overexpressed
WDR35	Unchanged	Overexpressed	Overexpressed	Overexpressed
WDR34	Unchanged	Overexpressed	Overexpressed	Overexpressed
WDR3	Unchanged	Overexpressed	Overexpressed	Overexpressed
WDR12	Unchanged	Overexpressed	Overexpressed	Overexpressed
VSIG4	Unchanged	Overexpressed	Overexpressed	Overexpressed
VPS54	Unchanged	Overexpressed	Overexpressed	Overexpressed
VPS28	Unchanged	Overexpressed	Overexpressed	Overexpressed
VPS25	Unchanged	Overexpressed	Overexpressed	Overexpressed
VIM	Unchanged	Overexpressed	Overexpressed	Overexpressed
VGLL4	Unchanged	Overexpressed	Overexpressed	Overexpressed
VEZF1	Unchanged	Overexpressed	Overexpressed	Overexpressed
VCAN	Unchanged	Overexpressed	Overexpressed	Overexpressed
VAT1	Unchanged	Overexpressed	Overexpressed	Overexpressed
VARSL	Unchanged	Overexpressed	Overexpressed	Overexpressed
VARS2	Unchanged	Overexpressed	Overexpressed	Overexpressed
VARS	Unchanged	Overexpressed	Overexpressed	Overexpressed
VANGL2	Unchanged	Overexpressed	Overexpressed	Overexpressed
VAMP8	Unchanged	Overexpressed	Overexpressed	Overexpressed
UXT	Unchanged	Overexpressed	Overexpressed	Overexpressed
USP39	Unchanged	Overexpressed	Overexpressed	Overexpressed
USP38	Unchanged	Overexpressed	Overexpressed	Overexpressed
UNK	Unchanged	Overexpressed	Overexpressed	Overexpressed
UNG	Unchanged	Overexpressed	Overexpressed	Overexpressed
UCP2	Unchanged	Overexpressed	Overexpressed	Overexpressed
UBXN2A	Unchanged	Overexpressed	Overexpressed	Overexpressed
UBE2L6	Unchanged	Overexpressed	Overexpressed	Overexpressed
UBE2J1	Unchanged	Overexpressed	Overexpressed	Overexpressed
UBE2G2	Unchanged	Overexpressed	Overexpressed	Overexpressed
UBE2E1	Unchanged	Overexpressed	Overexpressed	Overexpressed
UBA52	Unchanged	Overexpressed	Overexpressed	Overexpressed
U2AF1	Unchanged	Overexpressed	Overexpressed	Overexpressed
TYK2	Unchanged	Overexpressed	Overexpressed	Overexpressed
TXNIP	Unchanged	Overexpressed	Overexpressed	Overexpressed
TXNDC17	Unchanged	Overexpressed	Overexpressed	Overexpressed
TXNDC12	Unchanged	Overexpressed	Overexpressed	Overexpressed
TXLNA	Unchanged	Overexpressed	Overexpressed	Overexpressed
TTI2	Unchanged	Overexpressed	Overexpressed	Overexpressed
TTC31	Unchanged	Overexpressed	Overexpressed	Overexpressed
TTC27	Unchanged	Overexpressed	Overexpressed	Overexpressed
TSPO	Unchanged	Overexpressed	Overexpressed	Overexpressed
TSPAN6	Unchanged	Overexpressed	Overexpressed	Overexpressed
TSPAN12	Unchanged	Overexpressed	Overexpressed	Overexpressed
TSPAN11	Unchanged	Overexpressed	Overexpressed	Overexpressed
TSEN54	Unchanged	Overexpressed	Overexpressed	Overexpressed
TSEN34	Unchanged	Overexpressed	Overexpressed	Overexpressed
TRPT1	Unchanged	Overexpressed	Overexpressed	Overexpressed
TRPS1	Unchanged	Overexpressed	Overexpressed	Overexpressed
TROVE2	Unchanged	Overexpressed	Overexpressed	Overexpressed
TRIOBP	Unchanged	Overexpressed	Overexpressed	Overexpressed
TRIM56	Unchanged	Overexpressed	Overexpressed	Overexpressed
TRIM4	Unchanged	Overexpressed	Overexpressed	Overexpressed
TRIM28	Unchanged	Overexpressed	Overexpressed	Overexpressed
TRAM1	Unchanged	Overexpressed	Overexpressed	Overexpressed
TRAFD1	Unchanged	Overexpressed	Overexpressed	Overexpressed
TPT1	Unchanged	Overexpressed	Overexpressed	Overexpressed
TPRKB	Unchanged	Overexpressed	Overexpressed	Overexpressed
TP53INP1	Unchanged	Overexpressed	Overexpressed	Overexpressed
TP53I13	Unchanged	Overexpressed	Overexpressed	Overexpressed
TP53	Unchanged	Overexpressed	Overexpressed	Overexpressed
TNPO1	Unchanged	Overexpressed	Overexpressed	Overexpressed
TNIP1	Unchanged	Overexpressed	Overexpressed	Overexpressed
TNC	Unchanged	Overexpressed	Overexpressed	Overexpressed
TMX1	Unchanged	Overexpressed	Overexpressed	Overexpressed
TMEM99	Unchanged	Overexpressed	Overexpressed	Overexpressed
TMEM45A	Unchanged	Overexpressed	Overexpressed	Overexpressed
TMEM43	Unchanged	Overexpressed	Overexpressed	Overexpressed
TMEM218	Unchanged	Overexpressed	Overexpressed	Overexpressed
TMEM164	Unchanged	Overexpressed	Overexpressed	Overexpressed
TMEM138	Unchanged	Overexpressed	Overexpressed	Overexpressed
TMEM134	Unchanged	Overexpressed	Overexpressed	Overexpressed
TMEM133	Unchanged	Overexpressed	Overexpressed	Overexpressed
TMEM123	Unchanged	Overexpressed	Overexpressed	Overexpressed
TMED9	Unchanged	Overexpressed	Overexpressed	Overexpressed
TMCO1	Unchanged	Overexpressed	Overexpressed	Overexpressed
TLE3	Unchanged	Overexpressed	Overexpressed	Overexpressed
TIMP4	Unchanged	Overexpressed	Overexpressed	Overexpressed
TIGD2	Unchanged	Overexpressed	Overexpressed	Overexpressed
THADA	Unchanged	Overexpressed	Overexpressed	Overexpressed
TGS1	Unchanged	Overexpressed	Overexpressed	Overexpressed
TGIF1	Unchanged	Overexpressed	Overexpressed	Overexpressed
TGFBR1	Unchanged	Overexpressed	Overexpressed	Overexpressed
TGFBI	Unchanged	Overexpressed	Overexpressed	Overexpressed
TGFB1I1	Unchanged	Overexpressed	Overexpressed	Overexpressed
TGFB1	Unchanged	Overexpressed	Overexpressed	Overexpressed
TGDS	Unchanged	Overexpressed	Overexpressed	Overexpressed
TCTN1	Unchanged	Overexpressed	Overexpressed	Overexpressed
TCF3	Unchanged	Overexpressed	Overexpressed	Overexpressed
TCF12	Unchanged	Overexpressed	Overexpressed	Overexpressed
TBC1D2B	Unchanged	Overexpressed	Overexpressed	Overexpressed
TARS	Unchanged	Overexpressed	Overexpressed	Overexpressed
TAP1	Unchanged	Overexpressed	Overexpressed	Overexpressed
TANK	Unchanged	Overexpressed	Overexpressed	Overexpressed
TAF12	Unchanged	Overexpressed	Overexpressed	Overexpressed
SYNRG	Unchanged	Overexpressed	Overexpressed	Overexpressed
SUMO4	Unchanged	Overexpressed	Overexpressed	Overexpressed
STT3A	Unchanged	Overexpressed	Overexpressed	Overexpressed
STK38	Unchanged	Overexpressed	Overexpressed	Overexpressed
STK3	Unchanged	Overexpressed	Overexpressed	Overexpressed
STAT5B	Unchanged	Overexpressed	Overexpressed	Overexpressed
STAT3	Unchanged	Overexpressed	Overexpressed	Overexpressed
STAG3L1	Unchanged	Overexpressed	Overexpressed	Overexpressed
STAG2	Unchanged	Overexpressed	Overexpressed	Overexpressed
STAG1	Unchanged	Overexpressed	Overexpressed	Overexpressed
SSRP1	Unchanged	Overexpressed	Overexpressed	Overexpressed
SSR4	Unchanged	Overexpressed	Overexpressed	Overexpressed
SSR2	Unchanged	Overexpressed	Overexpressed	Overexpressed
SSR1	Unchanged	Overexpressed	Overexpressed	Overexpressed
SS18	Unchanged	Overexpressed	Overexpressed	Overexpressed
SRSF10	Unchanged	Overexpressed	Overexpressed	Overexpressed
SRSF1	Unchanged	Overexpressed	Overexpressed	Overexpressed
SRPX	Unchanged	Overexpressed	Overexpressed	Overexpressed
SRGN	Unchanged	Overexpressed	Overexpressed	Overexpressed
SRGAP1	Unchanged	Overexpressed	Overexpressed	Overexpressed
SREK1	Unchanged	Overexpressed	Overexpressed	Overexpressed
SRBD1	Unchanged	Overexpressed	Overexpressed	Overexpressed
SRA1	Unchanged	Overexpressed	Overexpressed	Overexpressed
SPPL2A	Unchanged	Overexpressed	Overexpressed	Overexpressed
SPNS1	Unchanged	Overexpressed	Overexpressed	Overexpressed
SPG21	Unchanged	Overexpressed	Overexpressed	Overexpressed
SPG11	Unchanged	Overexpressed	Overexpressed	Overexpressed
SP3	Unchanged	Overexpressed	Overexpressed	Overexpressed
SP1	Unchanged	Overexpressed	Overexpressed	Overexpressed
SOX4	Unchanged	Overexpressed	Overexpressed	Overexpressed
SOX11	Unchanged	Overexpressed	Overexpressed	Overexpressed
SOWAHC	Unchanged	Overexpressed	Overexpressed	Overexpressed
SON	Unchanged	Overexpressed	Overexpressed	Overexpressed
SNX7	Unchanged	Overexpressed	Overexpressed	Overexpressed
SNRPF	Unchanged	Overexpressed	Overexpressed	Overexpressed
SNRPD3	Unchanged	Overexpressed	Overexpressed	Overexpressed
SNRPA	Unchanged	Overexpressed	Overexpressed	Overexpressed
SNRNP200	Unchanged	Overexpressed	Overexpressed	Overexpressed
SNORD104	Unchanged	Overexpressed	Overexpressed	Overexpressed
SNORA61	Unchanged	Overexpressed	Overexpressed	Overexpressed
SNHG12	Unchanged	Overexpressed	Overexpressed	Overexpressed
SNF8	Unchanged	Overexpressed	Overexpressed	Overexpressed
SNAPIN	Unchanged	Overexpressed	Overexpressed	Overexpressed
SMURF2	Unchanged	Overexpressed	Overexpressed	Overexpressed
SMO	Unchanged	Overexpressed	Overexpressed	Overexpressed
SMC5	Unchanged	Overexpressed	Overexpressed	Overexpressed
SMARCE1	Unchanged	Overexpressed	Overexpressed	Overexpressed
SMARCC1	Unchanged	Overexpressed	Overexpressed	Overexpressed
SMAD5	Unchanged	Overexpressed	Overexpressed	Overexpressed
SMAD1	Unchanged	Overexpressed	Overexpressed	Overexpressed
SLC4A2	Unchanged	Overexpressed	Overexpressed	Overexpressed
SLC39A1	Unchanged	Overexpressed	Overexpressed	Overexpressed
SLC35A4	Unchanged	Overexpressed	Overexpressed	Overexpressed
SLC31A1	Unchanged	Overexpressed	Overexpressed	Overexpressed
SLC25A39	Unchanged	Overexpressed	Overexpressed	Overexpressed
SLC25A1	Unchanged	Overexpressed	Overexpressed	Overexpressed
SLC15A3	Unchanged	Overexpressed	Overexpressed	Overexpressed
SKA2	Unchanged	Overexpressed	Overexpressed	Overexpressed
SIPA1	Unchanged	Overexpressed	Overexpressed	Overexpressed
SHMT2	Unchanged	Overexpressed	Overexpressed	Overexpressed
SHFM1	Unchanged	Overexpressed	Overexpressed	Overexpressed
SH3PXD2B	Unchanged	Overexpressed	Overexpressed	Overexpressed
SH3GLB1	Unchanged	Overexpressed	Overexpressed	Overexpressed
SGPL1	Unchanged	Overexpressed	Overexpressed	Overexpressed
SFXN2	Unchanged	Overexpressed	Overexpressed	Overexpressed
SF3B1	Unchanged	Overexpressed	Overexpressed	Overexpressed
SF3A3	Unchanged	Overexpressed	Overexpressed	Overexpressed
SETDB1	Unchanged	Overexpressed	Overexpressed	Overexpressed
SETD5	Unchanged	Overexpressed	Overexpressed	Overexpressed
SERPINB6	Unchanged	Overexpressed	Overexpressed	Overexpressed
SERBP1	Unchanged	Overexpressed	Overexpressed	Overexpressed
SEPT9	Unchanged	Overexpressed	Overexpressed	Overexpressed
SEPT2	Unchanged	Overexpressed	Overexpressed	Overexpressed
SEPN1	Unchanged	Overexpressed	Overexpressed	Overexpressed
SEC61B	Unchanged	Overexpressed	Overexpressed	Overexpressed
SEC61A1	Unchanged	Overexpressed	Overexpressed	Overexpressed
SEC13	Unchanged	Overexpressed	Overexpressed	Overexpressed
SEC11A	Unchanged	Overexpressed	Overexpressed	Overexpressed
SDF4	Unchanged	Overexpressed	Overexpressed	Overexpressed
SDCCAG3	Unchanged	Overexpressed	Overexpressed	Overexpressed
SCRIB	Unchanged	Overexpressed	Overexpressed	Overexpressed
SCP2	Unchanged	Overexpressed	Overexpressed	Overexpressed
SCAF11	Unchanged	Overexpressed	Overexpressed	Overexpressed
SAP30BP	Unchanged	Overexpressed	Overexpressed	Overexpressed
SAP30	Unchanged	Overexpressed	Overexpressed	Overexpressed
S100A11	Unchanged	Overexpressed	Overexpressed	Overexpressed
RYK	Unchanged	Overexpressed	Overexpressed	Overexpressed
RUVBL1	Unchanged	Overexpressed	Overexpressed	Overexpressed
[truncated: 15,067 more rows]
