# Supplementary material for: Comparative transcriptomics reveals similarities and differences between astrocytoma grades
Source: BMC Cancer. 2015 Dec 16;15:952. doi: 10.1186/s12885-015-1939-9 (PMC4682229; doi:10.1186/s12885-015-1939-9)
Supplement: Additional file 1 — Contains supporting Tables S1–S7. Table S1: Summary of considered astrocytoma samples. Table S2: Summary of t-test results for PA I, AS II, AS III and GBM IV. Table S3: Signature genes distinguishing PA I from AS II, AS III and GBM IV. Table S4: Regulatory network associated with expression differences of signature genes. Table S5: Summary of integrated gene annotations. Table S6: Verhaak classification results for PA I, AS II, AS III and GBM IV. Table S7: Correlation statistics for macrophage marker genes included in the Verhaak-classifier. (ZIP 3287 kb) [file 12885_2015_1939_MOESM1_ESM.zip › TabS4_RegulatoryNetworkR2.xls]

## Sheet: RegulatoryNetwork
Regulator	Target	Coefficient(a_ji)	LinkType
AFAP1L2	CA10	0.309491583779217	Activator
AFAP1L2	CDH13	0.265083493517238	Activator
AFAP1L2	CSGALNACT1	0.122835895065654	Activator
AFAP1L2	CSMD3	0.208114824914737	Activator
AFAP1L2	GPR155	0.173973183940421	Activator
AFAP1L2	LRRTM4	0.284454963531283	Activator
AFAP1L2	MDGA2	0.248536859491021	Activator
AFAP1L2	PPP1R14C	0.253388391940512	Activator
AFAP1L2	SEMA5A	0.206661125415998	Activator
AFAP1L2	SLC1A1	0.0909466737664839	Activator
AFAP1L2	STK32B	0.285062379534717	Activator
AKAP8L	CHSY3	-0.438638100736387	Repressor
AKAP8L	CPPED1	-0.212274274296779	Repressor
AKAP8L	CYB5R2	-0.293165254744863	Repressor
AKAP8L	KCTD21	-0.123572702016945	Repressor
AKAP8L	NINJ2	-0.297403348892048	Repressor
AKAP8L	PIGK	-0.035712206156168	Repressor
AKAP8L	PTMS	0.298046919801054	Activator
AKAP8L	RBM38	0.334229278544857	Activator
AKAP8L	RP4-800J21.3	0.338632247020725	Activator
AKAP8L	SLC30A1	-0.233571446816455	Repressor
AKAP8L	STARD13	-0.228987918777009	Repressor
AKAP8L	TMEM135	-0.0969156118774212	Repressor
AKAP8L	VRK2	-0.224407097663874	Repressor
ANKRD55	ARHGAP22	0.276138118128706	Activator
ANKRD55	ASIC2	0.154629261857153	Activator
ANKRD55	CHAD	0.555632800182886	Activator
ANKRD55	DMRT2	0.362010101824325	Activator
ANKRD55	GFRA1	0.377536097246304	Activator
ANKRD55	GPR123	0.316049888912751	Activator
ANKRD55	KCNAB1	0.155101017069294	Activator
ANKRD55	LARGE	0.222754373224142	Activator
ANKRD55	NQO1	-0.0203291159929687	Repressor
ANKRD55	SLC35F3	0.548295326476304	Activator
ANKRD55	TMEM132D	0.254841836187	Activator
ANKZF1	AKAP8L	0.0502111952410298	Activator
ANKZF1	ARHGEF10L	0.238024810463916	Activator
ANKZF1	ATAD2B	0.0321132320107766	Activator
ANKZF1	C16orf53	0.025041728194498	Activator
ANKZF1	C2orf55	-0.0718235788269092	Repressor
ANKZF1	CBLB	0.131379593192796	Activator
ANKZF1	CBLN4	-0.263617770681239	Repressor
ANKZF1	CCNL2	0.1677628295248	Activator
ANKZF1	GABRA5	-0.164751721416634	Repressor
ANKZF1	ITPKA	-0.199498131469787	Repressor
ANKZF1	JARID2	0.142048986640334	Activator
ANKZF1	PRKCQ	-0.127555206231119	Repressor
ANKZF1	RBM43	-0.0668912176744044	Repressor
ANKZF1	SHC3	-0.230322093080655	Repressor
ANKZF1	SNCAIP	0.232874280206737	Activator
ANKZF1	SPRYD7	-0.0128841508593615	Repressor
ANKZF1	THY1	-0.068904435456981	Repressor
ANKZF1	TULP3	0.0995608349863165	Activator
APBA1	ADCY5	0.117295694576067	Activator
APBA1	ATP1A3	0.499874230977811	Activator
APBA1	BSN	0.225485753299052	Activator
APBA1	C9orf91	0.24460645645759	Activator
APBA1	CHD5	0.20446257224794	Activator
APBA1	CUX2	0.154826569929518	Activator
APBA1	FXYD7	0.521184858817415	Activator
APBA1	HSPA12A	0.219742789806418	Activator
APBA1	IRF7	-0.0956799581288793	Repressor
APBA1	KIF3C	0.201075904820586	Activator
APBA1	MNS1	-0.314058592200061	Repressor
APBA1	NEGR1	0.193437921239888	Activator
APBA1	PAK3	0.157800449426503	Activator
APBA1	SH3BGRL2	0.138415399827074	Activator
APBA1	SHC3	0.291727808387804	Activator
APBA1	SOX10	0.308570784753297	Activator
APBA1	SPTBN2	0.119532545195795	Activator
APBA1	ZNF521	-0.428055217305023	Repressor
ARHGAP22	ANKRD55	0.421946086974602	Activator
ARHGAP22	CDH19	0.00133545233145453	Activator
ARHGAP22	COL9A2	0.0844890904758139	Activator
ARHGAP22	EHD3	0.105685906454783	Activator
ARHGAP22	EXTL1	0.156153017030852	Activator
ARHGAP22	GNAL	0.109270854604354	Activator
ARHGAP22	L3MBTL4	0.292720057435374	Activator
ARHGAP22	LARGE	0.0105698954757665	Activator
ARHGAP22	PTPRE	0.0671225423710424	Activator
ARHGAP22	SNX1	0.101645071609831	Activator
ARMCX5	GPRASP1	0.736024699320046	Activator
ARMCX5	PLLP	0.379571845975804	Activator
ARNT2	AC007621.1	0.0570993962463315	Activator
ARNT2	ARHGAP32	0.244886592394737	Activator
ARNT2	ASTN1	0.649176259541223	Activator
ARNT2	BAI2	0.410675512585993	Activator
ARNT2	C2orf80	0.696752244103974	Activator
ARNT2	C8orf46	0.482530720417268	Activator
ARNT2	CMTM5	0.0180109480912867	Activator
ARNT2	COBL	0.373145978435674	Activator
ARNT2	COL1A1	-0.204163191979444	Repressor
ARNT2	CTNNA2	0.750140511913351	Activator
ARNT2	EOMES	-0.194305976784192	Repressor
ARNT2	FAM149A	0.392554365042692	Activator
ARNT2	FAM5B	0.624384840156492	Activator
ARNT2	GPRASP1	0.295378127346984	Activator
ARNT2	GPRC5B	0.142203222723511	Activator
ARNT2	LRP1B	0.0267387158881244	Activator
ARNT2	MFAP2	-0.729169227361684	Repressor
ARNT2	NAT8L	0.300574801683181	Activator
ARNT2	NCAPG	-0.0664196042955382	Repressor
ARNT2	NPTXR	0.120329626751165	Activator
ARNT2	OLIG1	0.822524744957628	Activator
ARNT2	OMG	0.0252308157725278	Activator
ARNT2	PCSK1N	0.22164724260667	Activator
ARNT2	PGF	-0.297716974325248	Repressor
ARNT2	PHYHIPL	0.0915747562236865	Activator
ARNT2	PLEKHB1	0.372899164466701	Activator
ARNT2	PRODH	0.191932163126961	Activator
ARNT2	SCG3	0.467237316843133	Activator
ARNT2	SEPT8	0.0184770271134007	Activator
ARNT2	SLC1A2	0.478161816178873	Activator
ARNT2	SLC25A18	0.551226211500222	Activator
ARNT2	TMEM204	-0.0743403020658819	Repressor
ARNT2	TMOD2	0.0486394642056329	Activator
ARNT2	TYRO3	0.200974698340443	Activator
ARNT2	VANGL2	0.215494505193979	Activator
ARX	IGFBP2	0.190673835549209	Activator
ARX	IRX1	-0.243179655959469	Repressor
ARX	MAOB	0.208533743840608	Activator
ARX	NR2E1	0.323340035718836	Activator
ATAD2B	ADAMTS8	-0.033586660120668	Repressor
ATAD2B	CLGN	0.339306638855971	Activator
ATAD2B	HIGD1A	-0.155627185278466	Repressor
ATAD2B	KLHL2	-0.146721654676737	Repressor
ATAD2B	RBMX	0.0935679806869027	Activator
ATAD2B	SPRYD7	-0.162809891959174	Repressor
ATAD2B	TIA1	0.298201168885613	Activator
ATM	PRKX	0.463269466202968	Activator
BATF3	BLM	0.0583200376360974	Activator
BLM	CACNA1D	0.105838346075605	Activator
BLM	IER3	-0.209761218403726	Repressor
BLM	PABPC1L	0.331637972073806	Activator
BLM	PDE4B	0.0988330925923635	Activator
BLM	PTGFRN	0.0211174568987219	Activator
BLM	UGT8	-0.308863772217364	Repressor
CABLES1	DLGAP3	0.133527235435216	Activator
CABLES1	NRSN1	0.426764577602272	Activator
CCNA1	CACNA1D	0.244428359405701	Activator
CCNA1	CTXN1	0.280957614958963	Activator
CCNA1	DUSP28	0.124432111413856	Activator
CCNA1	GPR88	0.378089452258865	Activator
CCNA1	GRIN2A	0.253664432161174	Activator
CCNA1	HENMT1	0.359618772426634	Activator
CCNA1	PAMR1	0.570900912594772	Activator
CCNA1	RBM24	0.416957794108652	Activator
CCNA1	TMEM17	0.260577250930078	Activator
CCNA2	ASPM	0.100476981999181	Activator
CCNA2	CCNB1	0.26636492982528	Activator
CCNA2	CCNB2	0.353659091108405	Activator
CCNA2	CDK1	0.512510053817169	Activator
CCNA2	CENPH	0.12293127200651	Activator
CCNA2	CUTC	-0.0423516812554857	Repressor
CCNA2	DLGAP5	0.566230171784553	Activator
CCNA2	FAM64A	0.257109467323047	Activator
CCNA2	FBXO5	0.202628168129498	Activator
CCNA2	GJC1	0.103578164639147	Activator
CCNA2	IGF2BP3	0.323482352544895	Activator
CCNA2	KDELC1	0.0268396393011247	Activator
CCNA2	KIF15	0.0691694495802508	Activator
CCNA2	NCAPG	0.366804548032327	Activator
CCNA2	NUF2	0.411931654227822	Activator
CCNA2	RRM2	0.23859045532998	Activator
CCNA2	TMPO	0.105880090495401	Activator
CCNA2	TPX2	0.140987561405994	Activator
CCNA2	TTK	0.310992985379225	Activator
CCNB1	CCNA2	0.191589978680748	Activator
CCNB1	CDC20	0.499402537056947	Activator
CCNB1	CENPK	0.183985810865493	Activator
CCNB1	CHEK1	0.0737992667926515	Activator
CCNB1	DHRS13	0.0444944585333773	Activator
CCNB1	KIF20A	0.128676376246475	Activator
CCNB1	KIF23	0.0369450746884472	Activator
CCNB1	KIF4A	0.372389402422879	Activator
CCNB1	KNTC1	0.151513538047272	Activator
CCNB1	NCAPG2	0.152046355644345	Activator
CCNB1	RNASEH2A	0.0799113489276031	Activator
CCNB1	SHCBP1	0.151717440966891	Activator
CCNB1	ZNF367	0.0463516263493119	Activator
CCNB2	BUB1B	0.362806416336461	Activator
CCNB2	CCNA2	0.153811357200976	Activator
CCNB2	CDC20	0.281590549953163	Activator
CCNB2	CDK1	0.129956211318688	Activator
CCNB2	CENPF	0.0858941383092299	Activator
CCNB2	CEP55	0.310042278739886	Activator
CCNB2	DEPDC1B	0.0429625575986305	Activator
CCNB2	DTYMK	0.0582400316031013	Activator
CCNB2	GINS2	0.0612053173438012	Activator
CCNB2	KIF11	0.168260146049392	Activator
CCNB2	KIF23	0.411362075911354	Activator
CCNB2	MFAP2	0.260443612392898	Activator
CCNB2	MLF1IP	0.197099071140992	Activator
CCNB2	NCAPG	0.172049620474027	Activator
CCNB2	NDC80	0.293024587369851	Activator
CCNB2	OIP5	0.0635240066773846	Activator
CCNB2	PRC1	0.247830631746665	Activator
CCNB2	RAD51AP1	0.0252157908701277	Activator
CCNB2	SPAG5	0.09581586162897	Activator
CCNB2	TMPO	0.0113165910997798	Activator
CCNB2	TRIP13	0.137515332920914	Activator
CCNB2	UBE2C	0.118016156773377	Activator
CCNL2	ANKZF1	0.179970283972997	Activator
CCNL2	AVIL	0.372560489140875	Activator
CCNL2	CCR6	0.969461444911666	Activator
CCNL2	HNRNPA2B1	0.117309459798161	Activator
CCNL2	KIAA0907	0.17690662488314	Activator
CCNL2	KNTC1	0.252016500494899	Activator
CCNL2	PAN2	0.226611602825717	Activator
CCNL2	PILRB	0.00213070476465369	Activator
CCNL2	POGZ	0.0618833006884726	Activator
CCNL2	PRPF3	0.0607275287374288	Activator
CCNL2	STK36	0.449165535106103	Activator
CCNL2	ZCCHC11	0.160576869642112	Activator
CCNL2	ZNF337	0.11100711822538	Activator
CCNL2	ZNF789	0.298320162175974	Activator
CDC20	ARHGAP32	-0.0570296552084384	Repressor
CDC20	BUB1B	0.346982831897626	Activator
CDC20	CBX7	-0.122397377954805	Repressor
CDC20	CCNB1	0.253433030720551	Activator
CDC20	CCNB2	0.273433047946336	Activator
CDC20	CDK2	0.0719842858806367	Activator
CDC20	CENPF	0.450226763271519	Activator
CDC20	CENPK	0.349065219873432	Activator
CDC20	CKS2	0.225975305939699	Activator
CDC20	CPEB3	-0.0880602770028933	Repressor
CDC20	DTL	0.230881125818095	Activator
CDC20	EZH2	0.0825131527650573	Activator
CDC20	FAM133A	-0.126331218424297	Repressor
CDC20	FAM161B	-0.00780420736017145	Repressor
CDC20	FAM64A	0.157260614665177	Activator
CDC20	FAM83D	0.0980910552727529	Activator
CDC20	FGF2	-0.111736247131163	Repressor
CDC20	GGH	0.0913752642970167	Activator
CDC20	IGFBP2	0.0651207384534957	Activator
CDC20	IGIP	-0.115772967308173	Repressor
CDC20	KIAA0101	0.344236579939886	Activator
CDC20	KIF14	0.254679167637377	Activator
CDC20	LIN9	0.00254141429889388	Activator
CDC20	LMNB1	0.288067825566678	Activator
CDC20	MCM2	0.298811384082011	Activator
CDC20	MELK	0.292313162521358	Activator
CDC20	NDC80	0.263996951442164	Activator
CDC20	NID1	0.115721204496179	Activator
CDC20	NRG3	-0.0722328444541577	Repressor
CDC20	NT5DC2	0.104175388778413	Activator
CDC20	NUF2	0.403100589083916	Activator
CDC20	NUSAP1	0.373547123322465	Activator
CDC20	PBK	0.419907164316808	Activator
CDC20	PCNA	0.0594945581530804	Activator
CDC20	PRC1	0.21881368340817	Activator
CDC20	RRM2	0.450865706464923	Activator
CDC20	SGOL2	0.312559428828369	Activator
CDC20	SMC4	0.167279676055207	Activator
CDC20	STIL	0.258916899596913	Activator
CDC20	TACC3	0.208419986014219	Activator
CDC20	TOP2A	0.545417150766597	Activator
CDC20	TPX2	0.363928943364066	Activator
CDC20	UBE2C	0.451868221369964	Activator
CENPA	DEPDC1B	0.325554639764213	Activator
CENPA	FOXM1	0.398941116391907	Activator
CENPA	OIP5	0.500171693346334	Activator
CHD5	ADCY5	0.147345804603129	Activator
CHD5	APBA1	0.119288264620519	Activator
CHD5	ARPP21	0.142660674738638	Activator
CHD5	BAI2	0.00997524190424403	Activator
CHD5	BSN	0.43805882199213	Activator
CHD5	C11orf87	0.349817543856609	Activator
CHD5	C1orf173	0.127268406751808	Activator
CHD5	C1orf216	0.11448954189483	Activator
CHD5	CACNA1B	0.0188727344097595	Activator
CHD5	CACNG3	0.653837540254312	Activator
CHD5	CAMKV	0.460970391010038	Activator
CHD5	CHRM1	0.362486158525837	Activator
CHD5	CPNE6	0.697842150401197	Activator
CHD5	DDN	0.417907278109259	Activator
CHD5	DNAJA4	0.056647639675482	Activator
CHD5	DOC2A	0.161630774499937	Activator
CHD5	EPB49	0.0427091313186851	Activator
CHD5	GABRA4	0.255993477709356	Activator
CHD5	GLT1D1	0.524559061576578	Activator
CHD5	IPCEF1	0.052899219049908	Activator
CHD5	KCNAB2	0.0840302692107786	Activator
CHD5	KIAA1045	0.36956709431267	Activator
CHD5	KIAA1239	0.0584446354451565	Activator
CHD5	LIMA1	-0.0548093095456451	Repressor
CHD5	LRRC7	0.0626477886961514	Activator
CHD5	MACROD2	0.0804391569784532	Activator
CHD5	MFSD4	0.112215674788053	Activator
CHD5	NCDN	0.11296215531241	Activator
CHD5	NELL1	0.177096761155981	Activator
CHD5	NPY1R	0.0373804393768495	Activator
CHD5	OPALIN	0.234713891391244	Activator
CHD5	PAK6	0.504331946637188	Activator
CHD5	PCSK1	0.0493293138080028	Activator
CHD5	PRICKLE2	0.0720587720280075	Activator
CHD5	PRKAR1B	0.0614100140111123	Activator
CHD5	PTPRN	0.0946090509840375	Activator
CHD5	RPRML	0.195494074893308	Activator
CHD5	RSPO2	0.197522584241121	Activator
CHD5	RTN4R	0.257689878764947	Activator
CHD5	SCN2B	0.268160603002567	Activator
CHD5	SLC30A3	0.390400206779813	Activator
CHD5	SLC8A2	0.665663994360674	Activator
CHD5	STX1A	0.497375528662021	Activator
CHD5	SYN1	0.22122982827571	Activator
CHD5	SYN2	0.212937960931197	Activator
CHD5	SYT5	0.141723742480765	Activator
CHD5	TMEM132D	0.236968280998907	Activator
CHD5	VIP	0.254353949643489	Activator
CHD7	AC005280.1	-0.0501191204940208	Repressor
CHD7	AEBP1	-0.184232088208832	Repressor
CHD7	ANXA1	-0.145958830298875	Repressor
CHD7	CCDC109B	-0.125642687874027	Repressor
CHD7	CPQ	-0.165993623802095	Repressor
CHD7	DLL3	0.0115210461989824	Activator
CHD7	DYNLT3	-0.116717734826814	Repressor
CHD7	EPHB1	0.154004276689929	Activator
CHD7	ETV1	0.0501774823181787	Activator
CHD7	F3	-0.149227308228126	Repressor
CHD7	F8	-0.113312388511139	Repressor
CHD7	FAR2	-0.106342792256189	Repressor
CHD7	GLCCI1	0.12829145217208	Activator
CHD7	LACTB2	-0.182731565985647	Repressor
CHD7	LAMP2	-0.00221003510662355	Repressor
CHD7	NCEH1	-0.253714885873404	Repressor
CHD7	NFIB	0.0484278177649319	Activator
CHD7	PENK	0.429653208754499	Activator
CHD7	POGZ	0.101587662199202	Activator
CHD7	RNF165	0.157600751820533	Activator
CHD7	SBK1	0.0116438673444787	Activator
CHD7	SYTL2	-0.174001826575903	Repressor
CHD7	TCEA3	-0.0454237216762006	Repressor
CLGN	ANXA4	-0.0665815685237053	Repressor
CLGN	CPQ	-0.193537181469064	Repressor
CLGN	RNF165	0.142861233234161	Activator
CLGN	TNFAIP8L1	-0.0962417393265868	Repressor
COL20A1	SCN3B	-0.200358369319891	Repressor
CREM	ABCB1	0.274328209188174	Activator
CREM	ANKS1B	-0.00754440721712557	Repressor
CREM	CCL2	0.0224648731147171	Activator
CREM	CRISPLD2	0.102129497661492	Activator
CTBP2	ANXA3	0.328426200571951	Activator
CTBP2	AP1S1	-0.252188306461186	Repressor
CTBP2	ARNT2	-0.216297507692534	Repressor
CTBP2	CENPH	-0.0487203647309195	Repressor
CTBP2	EPHA5	-0.559596115732608	Repressor
CTBP2	GDF10	0.487428458409998	Activator
CTBP2	GINS3	0.357734284146156	Activator
CTBP2	MAN2B2	-0.236425117865217	Repressor
CTBP2	NKTR	0.18701061777621	Activator
CTBP2	PLD3	-0.280203571643532	Repressor
CTBP2	PPFIBP1	-0.155476479253091	Repressor
CTBP2	PTGFRN	-0.396071215111296	Repressor
CTBP2	QPCT	-0.163857672564893	Repressor
CTBP2	SCG5	-0.495359943537849	Repressor
CTBP2	SH3BGR	-0.598349028226188	Repressor
CTBP2	SLC10A4	-0.540997390990153	Repressor
CTBP2	SNORD104	0.484821237562927	Activator
CUX2	CALY	0.221480313973945	Activator
CUX2	KIAA1045	0.10392737646097	Activator
CUX2	PCSK2	0.161111756872927	Activator
CUX2	RTN4R	0.194713076060063	Activator
CUX2	SPTBN2	0.193057853977134	Activator
CUX2	STX1B	0.0886796820676554	Activator
DACH2	HTR2A	0.0695336238857116	Activator
DEPDC1B	AURKB	0.187489981224843	Activator
DEPDC1B	CENPA	0.280292013465256	Activator
DEPDC1B	FAM83D	0.146086651169079	Activator
DEPDC1B	FOXM1	0.249749866620018	Activator
DEPDC1B	GAS2L3	0.284248455552242	Activator
DEPDC1B	KIF14	0.133017333215969	Activator
DEPDC1B	KIF15	0.269370582801535	Activator
DEPDC1B	KIF20A	0.374676775260391	Activator
DEPDC1B	KIF2C	0.235669474201801	Activator
DEPDC1B	KIF4A	0.196006045457661	Activator
DLX1	ARX	0.438830632879238	Activator
DLX1	SKAP2	0.104291310695179	Activator
DMRT2	LMO3	-0.218322484970594	Repressor
DNMT1	ACTN4	0.0654955421684425	Activator
DNMT1	ACVR1C	-0.316914684886851	Repressor
DNMT1	CDK2	0.266115755887672	Activator
DNMT1	DDX39A	0.514797607981254	Activator
DNMT1	FUS	0.0599785419817785	Activator
DNMT1	GINS1	0.457283141950833	Activator
DNMT1	GINS2	0.226386542430085	Activator
DNMT1	LMNB1	0.210675697346428	Activator
DNMT1	MCM2	0.212668521451466	Activator
DNMT1	MFSD10	0.0416114023056402	Activator
DNMT1	MYOT	-0.259237813322206	Repressor
DNMT1	N4BP2	0.14370706985469	Activator
DNMT1	NEK7	-0.217885359330723	Repressor
DNMT1	NUP85	0.159723611832974	Activator
DNMT1	PCNA	0.435012897368424	Activator
DNMT1	PPP1R3C	-0.330851440976475	Repressor
DNMT1	PTBP1	0.148726842625423	Activator
DNMT1	RNASEH2A	0.626325617651043	Activator
DNMT1	RRM1	0.063700036341528	Activator
DNMT1	TACC1	-0.0703383593288308	Repressor
DNMT1	TCF3	0.0553238142558941	Activator
DNMT1	TLN2	-0.0309532143618661	Repressor
DNMT1	TMEM135	-0.0149117966241547	Repressor
DNMT1	ZNF700	0.188781303981403	Activator
EGR1	CYR61	0.309751756942128	Activator
EGR1	EGR2	0.465581353112434	Activator
EGR1	FOSB	0.533625084115379	Activator
EGR1	PRR18	-0.197453485244847	Repressor
EGR1	UGT8	-0.155290760485962	Repressor
EGR2	CCL4	0.319445681920167	Activator
EGR2	CH25H	0.302497129410318	Activator
EGR2	EGR1	0.316688137743795	Activator
EGR2	EGR3	0.507827647668648	Activator
EGR2	IER3	0.0507681099855961	Activator
EGR2	SCUBE2	-0.0315288386424409	Repressor
EGR3	CXorf21	0.0534652133241989	Activator
EGR3	EGR2	0.451905602449813	Activator
EGR3	IL1B	0.3605509394872	Activator
EGR3	PPP1R3C	0.00785189515646117	Activator
ELF1	ANXA11	0.26208927926161	Activator
ELF1	CREM	0.0490756666631401	Activator
ELF1	FANCG	-0.222491229457148	Repressor
ELF1	GLIS2	-0.0626952328319616	Repressor
ELF1	HLA-DPA1	0.0347883686210425	Activator
ELF1	HLA-DRA	0.164063153083517	Activator
ELF1	IGDCC3	-0.193625266658282	Repressor
ELF1	MAN1A1	0.373196663342931	Activator
ELF1	MAN2B2	0.235519820511846	Activator
ELF1	MEF2C	0.0765521229565658	Activator
ELF1	MID1	-0.159378103583805	Repressor
ELF1	MNDA	0.0740452797213659	Activator
ELF1	NT5DC2	-0.101545894261714	Repressor
ELF1	OSTF1	0.15176614969822	Activator
ELF1	PDE8B	0.265025550558618	Activator
ELF1	RBM4B	-0.0441473071826186	Repressor
ELF1	SERPINF1	0.368531045754955	Activator
ELF1	SMO	-0.123533790139814	Repressor
ELF1	SPAG5	-0.0937790617986901	Repressor
ELF1	SPTLC2	0.108588037624373	Activator
ELF1	TM6SF1	0.243642427189078	Activator
ELF1	TMEM200A	0.0201124796616383	Activator
ELF1	TPK1	0.0861753549008637	Activator
ELF1	ZNF337	-0.17840225469638	Repressor
EMX2	HSPA2	0.259226842203451	Activator
EMX2	LHPP	0.0102078619940601	Activator
EMX2	LMO3	0.19529296420661	Activator
EMX2	PRR18	0.191721091683052	Activator
EMX2	SLC17A7	0.10097672744722	Activator
EMX2	SNTA1	0.113594168883167	Activator
EN2	BOC	0.075206141644602	Activator
EN2	C7orf31	0.0643480107438431	Activator
EN2	CHTF18	0.00602977964562026	Activator
EN2	CNPY1	0.162144579063695	Activator
EN2	CRYGS	0.0175594771822614	Activator
EN2	ESRRG	0.084398618509125	Activator
EN2	TULP3	0.00656200926712138	Activator
EOMES	AC011484.1	-0.106684679497584	Repressor
EOMES	ACOT4	-0.00735260976494404	Repressor
EOMES	ANXA3	0.129455780163803	Activator
EOMES	BCL2L2	-0.0167744337736085	Repressor
EOMES	FABP3	-0.101097716353009	Repressor
EOMES	FAM161B	-0.0327994049173861	Repressor
EOMES	FAM73A	-0.0468442343541832	Repressor
EOMES	GAS2L3	0.0909240795163247	Activator
EOMES	GSTO2	-0.00618822493062439	Repressor
EOMES	HIGD1A	-0.0249393514141705	Repressor
EOMES	HOMER3	0.121004470815054	Activator
EOMES	IRF9	-0.0378681431104291	Repressor
EOMES	KCNQ5	-0.0730118489036121	Repressor
EOMES	KIAA1024	0.052065290320398	Activator
EOMES	MTMR7	-0.0227698666072486	Repressor
EOMES	PRRT3	-0.0141744946634012	Repressor
EOMES	RAPGEFL1	-0.109482071609737	Repressor
EOMES	SATB2	-0.193883535930048	Repressor
EOMES	STK11IP	0.0366656732073238	Activator
EOMES	THRB	-0.0330172771101791	Repressor
EOMES	TSPAN4	0.223498483284797	Activator
EOMES	USP3	0.0387454857104814	Activator
ESRRG	DACT1	0.554775599080715	Activator
ESRRG	EN2	0.258182176190808	Activator
ESRRG	FNBP1L	0.183617697194457	Activator
ESRRG	MEIS1	0.266285154580124	Activator
ESRRG	SRGAP1	0.108094827819444	Activator
ETS2	C10orf54	0.29696237951819	Activator
ETS2	CREM	0.183736130462499	Activator
ETS2	GPR183	0.278643077973465	Activator
ETS2	MEF2C	0.151240189385442	Activator
ETS2	SMAP2	0.18272072450755	Activator
ETV1	CHD7	0.0524044462438576	Activator
ETV1	FZD6	-0.438037671340751	Repressor
ETV1	MIR9-2	0.0715266556915687	Activator
ETV1	OLIG1	0.372738873888775	Activator
ETV1	RBBP4	0.04027932146902	Activator
EYA1	BLM	-0.0269840802473055	Repressor
EYA1	DYNLT3	-0.131809506966219	Repressor
EYA1	MN1	0.0139370653159948	Activator
EYA1	NR2E1	-0.0153017211654598	Repressor
EYA1	POSTN	-0.0511405470084995	Repressor
EZH2	CDCA7	0.0299068528601518	Activator
EZH2	DBF4	0.229291123967672	Activator
EZH2	MCM7	0.0573995643968583	Activator
EZH2	NCAPG	0.0529313820530294	Activator
EZH2	NUSAP1	0.0012472783099659	Activator
EZH2	PAXIP1	0.0878619061712847	Activator
EZH2	PRC1	0.0396967349813195	Activator
EZH2	RFC4	0.070873086598329	Activator
EZH2	UBTD2	0.0333559764607731	Activator
EZH2	WBP2	-0.000803188580729006	Repressor
FEZF2	BTG1	-0.0486369679489872	Repressor
FEZF2	CAMK1G	0.397303422707106	Activator
FEZF2	CCKBR	0.14063712554012	Activator
FEZF2	CNNM1	0.146965781931796	Activator
FEZF2	DRP2	0.142236589449641	Activator
FEZF2	FAM81A	0.0792349437820495	Activator
FEZF2	FNDC9	0.213050977425305	Activator
FEZF2	GRIN1	0.45573025987897	Activator
FEZF2	HSPB3	0.136521368416033	Activator
FEZF2	KCNJ9	0.414667806045857	Activator
FEZF2	NDST3	-0.177057853636688	Repressor
FEZF2	PPP4R4	0.273618197978386	Activator
FEZF2	RASAL1	0.240017756911379	Activator
FEZF2	SHF	-0.0214346290729878	Repressor
FEZF2	SYT5	0.26662425481464	Activator
FEZF2	TBR1	0.762905432808817	Activator
FEZF2	VIP	0.663521225144841	Activator
FHL2	ATP8B1	0.0694270215206327	Activator
FHL2	CBS	-0.0135384256850641	Repressor
FHL2	CD55	0.0961301600661149	Activator
FHL2	CTHRC1	0.386283342381047	Activator
FHL2	ECM1	0.179144676219472	Activator
FHL2	EHD4	0.11907893355823	Activator
FHL2	GLT8D2	0.159335287768112	Activator
FHL2	GSTO1	0.0468972411556247	Activator
FHL2	MXRA5	0.279129292904031	Activator
FHL2	NFIA	-0.0112704333357292	Repressor
FHL2	NOV	0.12986817782872	Activator
FHL2	PARM1	0.180135331269075	Activator
FHL2	RARRES1	0.231282396380631	Activator
FHL2	SLIT2	0.0602928837334729	Activator
FHL2	SMOC2	0.218782794183541	Activator
FOSB	CTGF	0.192491244096623	Activator
FOSB	CYR61	0.263506195354393	Activator
FOSB	EGR1	0.154139817103283	Activator
FOSB	NR4A2	0.335990495598631	Activator
FOXM1	CENPA	0.275776426230325	Activator
FOXM1	KIF2C	0.219073139959114	Activator
FUS	AC007621.1	-0.164756899728307	Repressor
FUS	C16orf54	-0.056669919073619	Repressor
FUS	CD86	-0.221130454933927	Repressor
FUS	EHHADH	-0.253394385538175	Repressor
FUS	GPR183	-0.265524597498513	Repressor
FUS	HNRNPH1	0.379254569481179	Activator
FUS	LMNB1	0.22610214163861	Activator
FUS	NEK7	-0.131363402304198	Repressor
FUS	PSTK	-0.100685928170629	Repressor
FUS	PTPLAD2	-0.0886005129218859	Repressor
FUS	RHOG	-0.136477917983733	Repressor
FUS	RILPL2	-0.113796141155432	Repressor
FUS	SELENBP1	-0.272466490405363	Repressor
FUS	SH3BGR	-0.447776817430026	Repressor
FUS	SMC3	0.360585308683887	Activator
FUS	STOML1	-0.0266371044028588	Repressor
FUS	ZBTB10	0.30362111085688	Activator
GLIS2	GINS3	0.171458252628932	Activator
GPR123	AFAP1L2	0.0594013393390721	Activator
GPR123	ANKRD55	0.205779011883652	Activator
GPR123	ASB5	0.126652828064255	Activator
GPR123	ASIC2	0.138734176634359	Activator
GPR123	ATCAY	0.173011723104717	Activator
GPR123	B3GALT2	0.0356413859153619	Activator
GPR123	B4GALT6	0.0239188938254131	Activator
GPR123	BTG1	-0.116381209053591	Repressor
GPR123	CA12	-0.18062614731247	Repressor
GPR123	CACNA1D	0.0356506651043772	Activator
GPR123	CXCR4	-0.235760685052553	Repressor
GPR123	DACT3	0.019442048751423	Activator
GPR123	FAM19A1	0.396179772089198	Activator
GPR123	FLNA	-0.155883123148144	Repressor
GPR123	FLRT1	0.257405701245556	Activator
GPR123	FZD7	-0.328132700406281	Repressor
GPR123	GAD1	0.169646508120909	Activator
GPR123	GNAL	0.207636274138935	Activator
GPR123	GNPTAB	0.101002437995283	Activator
GPR123	GPD1L	0.104569674199553	Activator
GPR123	GSG1L	0.172707727092447	Activator
GPR123	HMG20B	-0.084399106729761	Repressor
GPR123	KCNMB2	0.159420949876308	Activator
GPR123	KCTD16	0.00755836448064761	Activator
GPR123	LARGE	0.0995494165960774	Activator
GPR123	LPPR5	0.029626972449185	Activator
GPR123	PAK3	0.10872782636606	Activator
GPR123	PCDH19	0.197595368712427	Activator
GPR123	PCDH20	0.115194184090456	Activator
GPR123	PDE8B	0.0119248453327392	Activator
GPR123	PKNOX2	0.0233631220395265	Activator
GPR123	PRKCQ	0.106240976266719	Activator
GPR123	PSTK	0.0218754443969394	Activator
GPR123	PTPRT	0.0841560969359792	Activator
GPR123	RAB3C	0.232061553221177	Activator
GPR123	RNF208	0.120735679146939	Activator
GPR123	RTKN	0.100522501961417	Activator
GPR123	SLITRK1	0.264829710867514	Activator
GPR123	SLITRK3	0.0125251275966381	Activator
GPR123	SNX22	0.0804816930673485	Activator
GPR123	TMEM132C	0.184907422254516	Activator
GPR123	TMEM132D	0.347544440219184	Activator
GPR123	TNC	-0.397781869219002	Repressor
GPR123	TOX2	0.278476475684585	Activator
GPR123	VCAM1	-0.289972006549322	Repressor
GPR123	ZCCHC24	0.0618661692822387	Activator
GPR155	AFAP1L2	0.445173038314961	Activator
GPR155	LRRTM1	0.380677499463441	Activator
GPR155	OPCML	0.430457728724921	Activator
HES6	COL5A2	-0.200814965277171	Repressor
HES6	DLL3	0.280348504224957	Activator
HES6	DUSP28	0.0747948344551765	Activator
HES6	EHD4	-0.216313836697414	Repressor
HES6	KCNN2	0.339821820735544	Activator
HES6	OLIG1	0.0980988860897855	Activator
HES6	POSTN	-0.211719146287649	Repressor
HES6	PQLC3	-0.0714330464803388	Repressor
HES6	SHD	0.309954679303882	Activator
HES6	TNFAIP8L1	-0.062346105774073	Repressor
HES6	TPPP	0.0631538812667401	Activator
HES6	TSPAN11	0.124974125339202	Activator
HHEX	AIF1	0.162738850686639	Activator
HHEX	BLNK	0.471805575473818	Activator
HHEX	C16orf54	0.399877418069028	Activator
HHEX	CCR5	0.203066722026845	Activator
HHEX	LCP1	0.249475146236058	Activator
HHEX	LPAR6	0.392583500402269	Activator
HHEX	LRMP	0.358584062091285	Activator
HHEX	MNDA	0.337605305669999	Activator
HHEX	MPEG1	0.303401625745803	Activator
HHEX	PTPLAD2	0.265927628843159	Activator
HHEX	PTPRE	0.149353934583818	Activator
HHEX	RGS18	0.335674183459241	Activator
HHEX	SAMSN1	0.0529691509359721	Activator
HLF	ABCB1	0.253610498765677	Activator
HLF	AK5	0.182318867394826	Activator
HLF	ARNT2	0.0481309213318125	Activator
HLF	CALY	0.153721509090747	Activator
HLF	CAMK1D	0.103995735300425	Activator
HLF	CBLN2	0.287936902245508	Activator
HLF	CCK	0.194506411528215	Activator
HLF	CHST1	0.0837044547209165	Activator
HLF	CPEB3	0.0673756194869448	Activator
HLF	CRYM	0.363905618141911	Activator
HLF	CYP46A1	0.0499427171076103	Activator
HLF	DACT3	0.0120038131358978	Activator
HLF	DBC1	0.36312845081061	Activator
HLF	ELOVL7	0.180864285387012	Activator
HLF	EMX2	0.088047309423328	Activator
HLF	FAIM2	0.0111511313432439	Activator
HLF	FAM155A	0.18080693200774	Activator
HLF	FBXO2	0.00607306774436743	Activator
HLF	GABRB1	0.336642560450249	Activator
HLF	GJB6	0.29902357570568	Activator
HLF	KCNB1	0.386392823571874	Activator
HLF	KDELC1	-0.140596827279989	Repressor
HLF	KLHL32	0.135206201417327	Activator
HLF	LMO3	0.297049771915616	Activator
HLF	LRFN5	0.181004629848452	Activator
HLF	MRVI1	0.091163996257627	Activator
HLF	MYRIP	0.428371990500451	Activator
HLF	NAP1L2	0.0670085992257065	Activator
HLF	NRG3	0.0343376656441044	Activator
HLF	PHYHIP	0.213856126566303	Activator
HLF	PHYHIPL	0.043980861572921	Activator
HLF	PLCB1	0.0844605798518824	Activator
HLF	PRKCB	0.0910701550890572	Activator
HLF	PRRT1	0.0558307546952298	Activator
HLF	PTX3	-0.225479765978407	Repressor
HLF	RAI2	0.0313780789914901	Activator
HLF	RASL10A	0.0182586024797256	Activator
HLF	REPS2	0.0856128619776379	Activator
HLF	RGS20	0.203345935596436	Activator
HLF	SERPINH1	-0.129131755539743	Repressor
HLF	SH3BGRL2	0.127344351093355	Activator
HLF	SHMT2	-0.0668246120091134	Repressor
HLF	SLC17A7	0.171304252819694	Activator
HLF	SLC39A12	0.204393248287309	Activator
HLF	SLC8A2	0.0324639158319558	Activator
HLF	THRB	0.206674817573149	Activator
HLF	TMEM56	0.165688027099505	Activator
HLF	TPD52L1	0.356810752415388	Activator
HMG20B	CACNA1B	-0.0393552194769853	Repressor
HMG20B	CACNB2	-0.00277513783582646	Repressor
HMG20B	FGF14	-0.373515105643759	Repressor
HMG20B	GRM5	-0.231387945493914	Repressor
HMG20B	KCNMA1	-0.105660037532368	Repressor
HMG20B	LRRC4C	-0.0419568969770756	Repressor
HMG20B	PARP8	-0.262650878550424	Repressor
HMG20B	PPAPDC1A	-0.250957065195589	Repressor
HMG20B	RBM38	0.206792434733251	Activator
HMG20B	RNF128	-0.365567937541955	Repressor
HMG20B	RNF175	-0.317442393815495	Repressor
HMG20B	RP4-800J21.3	0.20261484101973	Activator
HMG20B	SLC2A13	-0.345204932365018	Repressor
HMG20B	SMO	0.149839564716392	Activator
HMG20B	SORCS3	-0.334526269826426	Repressor
HMG20B	TRIP10	0.237252529056623	Activator
INSM1	CFH	-0.105394334276756	Repressor
INSM1	DEPDC1B	0.0920953321097355	Activator
INSM1	KLHDC8A	0.158845534681953	Activator
IRF7	CD69	0.422951828962381	Activator
IRF7	HERC6	0.653055128800302	Activator
IRF7	IFIT3	0.279553876280834	Activator
IRF7	TYMP	0.985572774534784	Activator
IRF9	HERC6	1.06992278004457	Activator
IRF9	IFIT3	0.848474298952806	Activator
IRX3	LHX2	-0.111765900874091	Repressor
IRX3	PCSK1	-0.243738679412482	Repressor
JARID2	ANKZF1	0.193594532322739	Activator
JARID2	CBLB	0.11568574314734	Activator
JARID2	CTBP2	0.175029190599773	Activator
JARID2	ELMOD1	-0.313685033394858	Repressor
JARID2	GNG12	-0.060822480331032	Repressor
JARID2	KIAA0182	0.0201393696785295	Activator
JARID2	KLHDC9	-0.419219185160567	Repressor
JARID2	SLC44A3	-0.0579109721296846	Repressor
JARID2	SNX10	-0.292037490059896	Repressor
JARID2	SOX4	0.161047551447932	Activator
JARID2	TCF7L1	0.272625330470864	Activator
JARID2	USP3	0.186441498957654	Activator
KNTC1	CENPK	0.395479666505215	Activator
KNTC1	DNMT1	0.0605912373281903	Activator
KNTC1	DONSON	0.0946084544481715	Activator
KNTC1	MLF1IP	0.121714844998879	Activator
KNTC1	PSMC3IP	0.0493180873719387	Activator
KNTC1	SASS6	0.224942366847662	Activator
KNTC1	SMC4	0.167545236157524	Activator
KNTC1	ZNF367	0.136222108204876	Activator
L3MBTL4	ABHD12B	0.0944180179557751	Activator
L3MBTL4	AK5	0.142311342839401	Activator
L3MBTL4	ATP8A2	0.0864869872505747	Activator
L3MBTL4	CLMN	0.0393079836307019	Activator
L3MBTL4	FAM162B	0.104711472774286	Activator
L3MBTL4	RGS5	0.0274498686991735	Activator
L3MBTL4	TMEM132B	0.0426907187369041	Activator
LDB2	MEF2C	0.108479895280274	Activator
LDB2	PLK2	0.171159419050393	Activator
LDB2	TSPYL5	0.0947332667251036	Activator
LHX1	CBLN1	0.735775183134475	Activator
LHX1	CDH22	0.0768194742042713	Activator
LHX1	CNPY1	0.475336639439221	Activator
LHX1	CRH	-0.00843453790139265	Repressor
LHX1	EPHA7	0.0462850106391391	Activator
LHX1	KCNJ3	0.197969346073896	Activator
LHX1	KCTD4	-0.169985559260183	Repressor
LHX1	KIF5A	-0.00138880818929541	Repressor
LHX1	SFRP1	0.4537945228328	Activator
LHX1	TBR1	-0.230850214747947	Repressor
LHX1	UBTD2	0.0700762282080519	Activator
LHX1	WSCD2	0.333587400477773	Activator
LHX1	ZIC3	0.392476857790883	Activator
LHX2	NPTX2	0.314026416860684	Activator
LMO3	GABRB1	0.296864458652018	Activator
LMO3	GAD1	-0.121594495160229	Repressor
LMO3	IGF2BP3	-0.321366021660113	Repressor
LMO3	NELL1	-0.161985444804705	Repressor
LMO3	SLC25A18	0.0530466602897109	Activator
LMO3	SLCO1C1	0.340372321148182	Activator
LMO3	SNTA1	0.185508088863707	Activator
LMO4	ANKZF1	-0.0695464636554125	Repressor
LMO4	C1QTNF3	-0.254098434579519	Repressor
LMO4	CHRM3	0.240362168859159	Activator
LMO4	CTBP2	-0.041519999173813	Repressor
LMO4	CTGF	0.116896777262511	Activator
LMO4	DLX1	0.0849565154787414	Activator
LMO4	ENTPD3	0.16303348387794	Activator
LMO4	EXTL1	0.200706214283853	Activator
LMO4	MSTN	-0.140805574046031	Repressor
LMO4	NPTX2	0.446981097274556	Activator
LMO4	OPN3	0.235585930662555	Activator
LMO4	RNF128	0.014473523296868	Activator
LMO4	SEMA3E	0.530511064372514	Activator
LMO4	SLC17A6	0.125573885359502	Activator
LMO4	ST6GALNAC5	0.0883720608527085	Activator
LMO4	ZNF600	-0.0358772039386375	Repressor
LPCAT2	ADORA3	0.295676498556954	Activator
LPCAT2	AIF1	0.238577547750204	Activator
LPCAT2	BLNK	0.669370474543865	Activator
LPCAT2	C10orf54	0.213501404631614	Activator
LPCAT2	C12orf59	0.404153220378591	Activator
LPCAT2	CA12	-0.432893093671428	Repressor
LPCAT2	CD69	0.717743303123392	Activator
LPCAT2	CD86	0.259709816425474	Activator
LPCAT2	CX3CR1	0.366726066142368	Activator
LPCAT2	EVI2A	0.45068392843132	Activator
LPCAT2	GLDN	0.901980474808276	Activator
LPCAT2	HHEX	0.396285590866864	Activator
LPCAT2	IRAK1BP1	-0.148908673544051	Repressor
LPCAT2	ITGAM	0.346639618670767	Activator
LPCAT2	LAT2	0.457296873836389	Activator
LPCAT2	LHFPL2	0.178230701203113	Activator
LPCAT2	LPXN	0.140928506969409	Activator
LPCAT2	LRMP	0.116648460397669	Activator
LPCAT2	LRRC8C	0.113834929437634	Activator
LPCAT2	LY75	0.390741698959405	Activator
LPCAT2	OLR1	0.789505713815706	Activator
LPCAT2	P2RY12	0.546596538138107	Activator
LPCAT2	P2RY13	0.360569915237759	Activator
LPCAT2	PLAC8	0.529393340261046	Activator
LPCAT2	PLCG2	0.156565630598454	Activator
LPCAT2	PTPLAD2	0.281044343226425	Activator
LPCAT2	RGS10	0.284575942948012	Activator
LPCAT2	RGS18	0.217675545452276	Activator
LPCAT2	RHOG	0.131853465478287	Activator
LPCAT2	RNASET2	0.364987762652153	Activator
LPCAT2	SAMSN1	0.398725126113057	Activator
LPCAT2	SEMA4D	0.328129417149129	Activator
LPCAT2	SPTLC2	0.211157229941684	Activator
LPCAT2	TM6SF1	0.485796853684847	Activator
MEF2C	ACD	-0.0813564945492913	Repressor
MEF2C	CAMK1D	0.13934545941123	Activator
MEF2C	CCDC3	0.531121870758466	Activator
MEF2C	CDH13	0.0493887780090105	Activator
MEF2C	CHRM1	0.17898827216343	Activator
MEF2C	CLCN4	0.0288110517975759	Activator
MEF2C	CREG2	0.556386124117956	Activator
MEF2C	DDIT4	-0.433306888158787	Repressor
MEF2C	ELF1	0.0430581827063297	Activator
MEF2C	ETS2	0.241773818612706	Activator
MEF2C	HLA-DPA1	0.17195422386772	Activator
MEF2C	HLA-DRA	0.224683767504317	Activator
MEF2C	IGSF6	0.123895125729191	Activator
MEF2C	LDB2	0.419238320829237	Activator
MEF2C	LPCAT2	0.16067039310178	Activator
MEF2C	LRRC8C	0.0771664505838704	Activator
MEF2C	MAST3	0.16825699758531	Activator
MEF2C	MMD	0.0814077223366455	Activator
MEF2C	NECAB1	0.142012852296796	Activator
MEF2C	OLFML3	0.163839319338062	Activator
MEF2C	PDYN	0.0116207052234192	Activator
MEF2C	PIGK	0.0049851230973859	Activator
MEF2C	RASGEF1A	0.082552741813837	Activator
MEF2C	RAVER1	-0.0137866275543348	Repressor
MEF2C	SH3KBP1	0.0405793649397582	Activator
MEF2C	SNCA	0.0153733089324938	Activator
MEF2C	SYN2	0.215558917427984	Activator
MEF2C	TMOD2	0.0782147947142436	Activator
MEF2C	WBSCR17	0.157917580083874	Activator
MEIS1	HOXA5	0.120695199324335	Activator
MEIS1	KLHDC8A	0.10188909863839	Activator
MEIS1	MEOX2	0.246926774345799	Activator
MEIS1	P2RY1	0.058901280888473	Activator
MEIS1	SHROOM3	0.126858118505341	Activator
MEIS1	STAMBPL1	-0.0784138037260605	Repressor
MEIS1	TMTC1	-0.110397321743352	Repressor
MEIS3	GAS2L3	-0.204234045617875	Repressor
MEIS3	MEIS3P2	0.969461444911666	Activator
MEOX2	ATCAY	-0.0803359571285887	Repressor
MEOX2	BLM	0.0842998701608229	Activator
MEOX2	CHD7	-0.0426436936488035	Repressor
MEOX2	CNGA3	0.220018546280031	Activator
MEOX2	IGF2BP3	0.20481183137244	Activator
MEOX2	IGFBP2	0.115968005467083	Activator
MEOX2	JPH4	-0.0529747612602207	Repressor
MEOX2	KLHDC8A	0.0782757413717501	Activator
MEOX2	MOXD1	0.323260882368097	Activator
MEOX2	NR2E1	0.146211382413536	Activator
MEOX2	PPAPDC1A	-0.154591589137501	Repressor
MEOX2	SCG3	-0.0328271793251762	Repressor
MEOX2	ZNF488	-0.0641416311264204	Repressor
MID1	TULP3	0.161398187894034	Activator
MITF	AZGP1	0.303134100071908	Activator
MITF	DNAJC15	0.12058809704653	Activator
MITF	FHDC1	-0.0576638706231571	Repressor
MITF	GPNMB	1.56774865073906	Activator
MITF	LGI3	0.276947775737809	Activator
MITF	PRKCQ	0.124321420523451	Activator
MITF	PRR18	0.286829418307577	Activator
MITF	RNF125	0.148075242232111	Activator
MITF	SEC14L5	0.4011929177837	Activator
MITF	THBS2	0.14020613673035	Activator
MITF	TRPM8	0.08773190852544	Activator
MITF	WIPF1	0.0115160787310974	Activator
MITF	ZIC1	-0.201296224682326	Repressor
MN1	ANXA1	-0.0952262875557496	Repressor
MN1	CADM2	0.195165065716099	Activator
MN1	CCDC109B	-0.12371042370775	Repressor
MN1	DLL3	0.21303840632537	Activator
MN1	GDAP1L1	0.100795584388525	Activator
NEUROD1	EN2	0.0734910334479075	Activator
NEUROD1	ERMAP	-0.0585009940919555	Repressor
NEUROD1	GCC2	-0.0150129241834422	Repressor
NEUROD1	PIK3R3	0.0129547324497211	Activator
NEUROD1	PVALB	0.193481045861014	Activator
NEUROD1	RAB7L1	-0.0391055929308722	Repressor
NEUROD1	RNF208	-0.0208797131620832	Repressor
NEUROD1	SORCS1	-0.0222777165577191	Repressor
NEUROD1	ZIC1	0.0152305130935826	Activator
NFIA	CBS	0.0832483516369499	Activator
NFIA	CEP55	-0.258164876044434	Repressor
NFIA	CTSC	-0.237703816109803	Repressor
NFIA	EDNRB	0.00996586276782343	Activator
NFIA	FHL2	-0.158705517495541	Repressor
NFIA	HES6	0.368690397977782	Activator
NFIA	MIR9-2	0.0424958869302422	Activator
NFIA	PAX6	0.127800413375851	Activator
NFIA	PDP1	-0.0644210611950066	Repressor
NFIA	PHLDA2	-0.542170503912497	Repressor
NFIA	RBBP4	0.211207978456524	Activator
NFIA	RCAN2	-0.489086838090619	Repressor
NFIA	REV3L	0.0210890159877101	Activator
NFIA	VANGL2	0.438734711154667	Activator
NFIB	CCL2	-0.0807329693035109	Repressor
NFIB	CHD7	0.0466233137547475	Activator
NFIB	DYNLT3	-0.185217481719918	Repressor
NFIB	EYA1	0.50819691713943	Activator
NFIB	GDAP1L1	0.200840742814415	Activator
NFIB	MAN1C1	-0.0112715310099261	Repressor
NFIB	MSTN	0.393824577022702	Activator
NFIB	NFKBIZ	-0.583860618957181	Repressor
NFIB	PION	0.0516287289048788	Activator
NFIB	RBM4B	0.0618007757262341	Activator
NFIB	SBK1	0.168175870112424	Activator
NFIB	TSPAN11	0.370900737644059	Activator
NFKBIZ	ANXA4	0.0192586458105878	Activator
NFKBIZ	CCL2	0.65491110725075	Activator
NFKBIZ	CD55	0.246709004142777	Activator
NFKBIZ	COL1A2	0.112032677301552	Activator
NFKBIZ	HES6	-0.270305358337156	Repressor
NFKBIZ	HMOX1	0.288647270419899	Activator
NFKBIZ	ITGAM	0.132354710635741	Activator
NFKBIZ	KIF20A	0.056720174999094	Activator
NFKBIZ	TYMP	0.145501956130668	Activator
NFKBIZ	VRK2	0.162622719405626	Activator
NR0B1	GAL3ST1	0.16547391012752	Activator
NR0B1	SAPCD2	0.328911974922127	Activator
NR0B1	SNX22	0.248351236416609	Activator
NR0B1	SOX10	0.299471720203613	Activator
NR2E1	ANXA1	0.077648371917494	Activator
NR2E1	CNTN3	-0.255495185783287	Repressor
NR2E1	FAM110C	0.401758399490205	Activator
NR2E1	GPNMB	0.196824002853311	Activator
NR2E1	LPAR6	0.0417596675682882	Activator
NR2E1	SGMS1	-0.0592942495913615	Repressor
NR2E1	SHD	-0.0923630068020147	Repressor
NR4A2	FOSB	0.737408597187789	Activator
NR4A2	MFSD5	-0.100109178619742	Repressor
OLIG1	ARNT2	0.207302193654009	Activator
OLIG1	GLT8D2	-0.214565393381424	Repressor
OLIG1	GPR158	0.261131440830293	Activator
OLIG1	KCNMB4	0.378206454252021	Activator
OLIG1	MIR9-2	0.315262105146152	Activator
OLIG1	OPCML	0.235414381244468	Activator
OLIG1	PHYHIPL	0.211313109221041	Activator
OLIG1	PLLP	0.211186105034874	Activator
OLIG1	SCG3	0.370359859103461	Activator
OLIG1	SLIT2	-0.243432202622319	Repressor
OLIG1	ZDHHC22	0.110451827896271	Activator
OPTN	ABI3BP	0.416280702425107	Activator
OPTN	BCL2L2	0.137322541349888	Activator
OPTN	NEK7	0.135625493638287	Activator
OPTN	PIP4K2A	0.0912571332741028	Activator
OPTN	TF	0.579902645938211	Activator
OPTN	TMEM144	0.284876532357926	Activator
OPTN	ZCCHC24	0.0514850680467619	Activator
PAN2	CCDC76	0.218888712315398	Activator
PAN2	CCNL2	0.124057101589943	Activator
PAN2	ECM2	0.495391450023505	Activator
PAN2	FNBP4	0.171125123486178	Activator
PAN2	HNRNPA2B1	0.115071498435452	Activator
PAN2	PILRB	0.435720837551989	Activator
PAN2	ZNF83	0.246100805154583	Activator
PAX6	AP1S1	-0.00171883257509685	Repressor
PAX6	ARMCX5	-0.0633192153700328	Repressor
PAX6	C1orf192	0.298598228008821	Activator
PAX6	GMNN	0.147337596161662	Activator
PAX6	IRX3	0.105374945168917	Activator
PAX6	KCNN2	0.153777365516503	Activator
PAX6	PDE9A	0.166988391689113	Activator
PAX6	SLC25A18	0.16406629111056	Activator
PAX6	THY1	-0.0276647003274305	Repressor
PAX6	ZIC2	0.399286247210022	Activator
PAXIP1	CASP3	0.0254656869544803	Activator
PAXIP1	DDX56	0.326236476584879	Activator
PAXIP1	EN2	0.177033120447199	Activator
PAXIP1	EZH2	0.201776346769062	Activator
PAXIP1	HENMT1	-0.00133648103507618	Repressor
PAXIP1	IP6K2	0.0173668302817828	Activator
PAXIP1	LTC4S	-0.0586879404253463	Repressor
PAXIP1	PARP6	0.0406976080719349	Activator
PAXIP1	PLCG2	-0.105631205727489	Repressor
PAXIP1	PRPF3	0.0159489367964456	Activator
PAXIP1	RBMX	0.0306707736860207	Activator
PAXIP1	SOGA2	0.000486932766266874	Activator
PAXIP1	SUSD5	-0.500615884023311	Repressor
PKNOX2	SPON2	-0.134768448914716	Repressor
PKNOX2	TOX	0.0778084530579101	Activator
POGZ	C2orf68	0.246551193323521	Activator
POGZ	CHD7	0.396610144036814	Activator
POGZ	JARID2	0.0951325965997919	Activator
POGZ	NASP	0.312801989402232	Activator
POGZ	RILPL2	-0.111648615131307	Repressor
POGZ	SASS6	0.288301368392807	Activator
POGZ	SERPINA5	-0.0946166764457009	Repressor
POGZ	VANGL2	0.310993384133472	Activator
POGZ	ZCCHC11	0.198606760435826	Activator
RAPGEF4	AMN1	0.051402753947947	Activator
RAPGEF4	CADM2	0.278209319678171	Activator
RAPGEF4	CNTN3	0.541521046017936	Activator
RAPGEF4	DPP10	0.12165162836249	Activator
RAPGEF4	FAM13C	0.177178833541023	Activator
RAPGEF4	HMP19	0.573067687777176	Activator
RAPGEF4	JPH4	0.367050956250743	Activator
RAPGEF4	KLHL32	0.313686722087021	Activator
RAPGEF4	LINGO1	0.289698103360149	Activator
RAPGEF4	NCALD	0.305683015994807	Activator
RAPGEF4	OLIG1	0.124934894316484	Activator
RAPGEF4	OPCML	0.153671547008894	Activator
RAPGEF4	P2RY12	0.305948658023	Activator
RAPGEF4	PDE2A	0.420075003460157	Activator
RAPGEF4	PHACTR3	0.194627033146392	Activator
RAPGEF4	REPS2	0.212979628062942	Activator
RAPGEF4	SCN3B	0.50729695788259	Activator
RAPGEF4	SLC17A7	0.574912843372593	Activator
RAPGEF4	SLITRK1	0.435586614407241	Activator
RAPGEF4	SLITRK5	0.206758283424594	Activator
RAPGEF4	TSPAN4	-0.0836972975093038	Repressor
RBM5	FNBP4	0.239960698374479	Activator
RBM5	GCFC1	0.183970943036325	Activator
RBM5	KIAA0907	0.203758931838959	Activator
RBM5	RBM6	0.411312172104074	Activator
RBM5	TTC17	0.22388290399263	Activator
RBM6	RBM5	0.367190643419891	Activator
RNF125	ATF7IP2	0.231456174338494	Activator
RNF125	CABLES1	0.29266142631867	Activator
RNF125	STAT4	0.0503343180225986	Activator
RNF125	TAC3	0.259532809489883	Activator
SATB2	CAP2	0.267617614886616	Activator
SATB2	CPNE4	0.31399534812233	Activator
SATB2	GNG12	0.193529617605908	Activator
SATB2	KCNF1	0.131745822404804	Activator
SATB2	KIAA0182	-0.235380083484437	Repressor
SATB2	LNX1	0.442203408755336	Activator
SATB2	LRRK2	0.403468046504198	Activator
SATB2	OSBPL1A	0.157894790183487	Activator
SATB2	PDE7B	0.0793647726355291	Activator
SATB2	PENK	-0.0388827086535931	Repressor
SATB2	RNF165	-0.222525689935913	Repressor
SATB2	SLC30A1	0.0500662177227639	Activator
SATB2	STK32B	0.336714608845797	Activator
SATB2	SYTL2	0.275400949748944	Activator
SATB2	WLS	0.181264260780275	Activator
SATB2	ZMAT3	0.0947204328886544	Activator
SEMA4A	AC011484.1	0.191970628264883	Activator
SEMA4A	BRSK1	0.321122439305427	Activator
SEMA4A	C2orf55	0.0514714569525327	Activator
SEMA4A	CABP1	0.164961930791509	Activator
SEMA4A	CACNA2D3	0.227114341938471	Activator
SEMA4A	CACNG3	0.208631364286403	Activator
SEMA4A	CHD5	0.520330982300759	Activator
SEMA4A	DDN	0.893381373819077	Activator
SEMA4A	GABRA5	0.345484254001131	Activator
SEMA4A	KCNH3	0.634577422607804	Activator
SEMA4A	KCNJ4	0.239198540831306	Activator
SEMA4A	KCNQ5	0.152573090741227	Activator
SEMA4A	KIAA1045	0.253524877002163	Activator
SEMA4A	MAST3	0.0184316890480099	Activator
SEMA4A	MPPED1	0.216113822135128	Activator
SEMA4A	PPP4C	-0.004105230169632	Repressor
SEMA4A	RAPGEFL1	0.256955611091586	Activator
SEMA4A	RBP4	0.556927469012022	Activator
SEMA4A	SNCG	0.611270965523486	Activator
SEMA4A	STX1B	0.192617615442345	Activator
SEMA4A	TMEM155	0.12123009772526	Activator
SEMA4A	VIP	0.10346392627817	Activator
SEMA4A	VIPR1	0.158095989613961	Activator
SNAI2	COL1A1	0.273877423727542	Activator
SNAI2	COL1A2	0.28442564625155	Activator
SNAI2	COL3A1	0.40619897742618	Activator
SNAI2	COL5A2	0.252953087438979	Activator
SNAI2	CTHRC1	0.268389143513827	Activator
SNAI2	CYR61	0.0888625662099189	Activator
SNAI2	KDELC1	0.149837202044298	Activator
SNAI2	LAMB1	0.213670559204761	Activator
SNAI2	MXRA5	0.247255755906342	Activator
SNAI2	SERPINH1	0.197890193261414	Activator
SNAI2	SHCBP1	0.108077191742998	Activator
SNAI2	SPON2	0.175964350374874	Activator
SNAI2	TNFAIP8L1	0.10962885762604	Activator
SORBS2	C2orf80	0.373388724623908	Activator
SORBS2	RIT2	0.311716728808585	Activator
SORBS2	RNF175	0.135733196196262	Activator
SOX10	ANKS1B	0.169870670269424	Activator
SOX10	APBA1	0.0639232111561532	Activator
SOX10	BAMBI	0.235376718749001	Activator
SOX10	BCAS1	0.268708147616505	Activator
SOX10	CA10	0.183258036072803	Activator
SOX10	CASQ1	-0.175016017046023	Repressor
SOX10	CMTM5	0.202238201045899	Activator
SOX10	CNP	0.17672246508414	Activator
SOX10	ERBB3	0.499321725517638	Activator
SOX10	GAL3ST1	0.180815360232238	Activator
SOX10	GREM1	0.134452919605132	Activator
SOX10	LRRC17	-0.269475472669365	Repressor
SOX10	MOG	0.293400288698484	Activator
SOX10	NINJ2	0.269642911170008	Activator
SOX10	NR0B1	0.234718909014654	Activator
SOX10	P2RY1	-0.128220604092918	Repressor
SOX10	PLLP	0.251676137575115	Activator
SOX10	PPP1R16B	0.123212236405298	Activator
SOX10	RAB40B	0.11255982857455	Activator
SOX10	RTKN	0.0447828301327221	Activator
SOX10	SEMA4D	0.0961788697649783	Activator
SOX10	SUSD5	0.0770440705086031	Activator
SOX10	TMEM125	0.161494301774081	Activator
SOX10	TMEM132B	0.114201097694791	Activator
SOX10	TMEM132C	0.0391133437497797	Activator
SOX10	ZNF488	0.493273065307669	Activator
SOX11	ANKRD29	-0.107061994021369	Repressor
SOX11	ANXA4	-0.0298192495413302	Repressor
SOX11	EGFEM1P	0.0165218934357556	Activator
SOX11	INSM1	0.302149598327386	Activator
SOX11	LY75	-0.116029056332426	Repressor
SOX11	ODC1	0.00647298966029878	Activator
SOX11	RRM2B	-0.0195778499237905	Repressor
SOX11	SBK1	0.113869578227038	Activator
SOX11	SOX4	0.0684018155217841	Activator
SOX11	TMSB15A	0.0608824884651444	Activator
SOX11	TMSB15B	0.0607951061173198	Activator
SOX11	ZNF300	0.153810395623487	Activator
SOX4	CHD7	0.0466413282219788	Activator
SOX4	CMYA5	-0.167580930355922	Repressor
SOX4	MCTP1	-0.0848374872865132	Repressor
SOX4	PLS3	-0.102941859969801	Repressor
STAT4	C3orf80	0.0311641479993868	Activator
STAT4	DGKD	-0.0817845867542548	Repressor
STAT4	NIPSNAP3B	0.0719941495502097	Activator
STAT4	STYK1	0.988276731652203	Activator
STAT4	TACC1	0.113334227214069	Activator
TBR1	ANKRD34A	0.00636932818987277	Activator
TBR1	CACNA1B	0.00645567532781336	Activator
TBR1	CCNA1	0.00030809102116387	Activator
TBR1	CDH7	-0.000147219181645465	Repressor
TBR1	CDH8	7.30199671804339e-06	Activator
TBR1	CDH9	0.023720979930126	Activator
TBR1	CRHBP	0.369356860653688	Activator
TBR1	DRD1	0.0315175168807596	Activator
TBR1	EOMES	-0.122159519335084	Repressor
TBR1	FEZF2	0.491570249948443	Activator
TBR1	GALNTL5	0.00183866063523527	Activator
TBR1	GFOD2	-0.0717801857810617	Repressor
TBR1	GRIN1	0.0832769844708138	Activator
TBR1	KCNV1	0.000766166540977129	Activator
TBR1	KIAA1239	0.00528139594087934	Activator
TBR1	LHX1	-0.135427263940687	Repressor
TBR1	LRRC73	0.073629710217613	Activator
TBR1	MPP3	-0.0803501982165239	Repressor
TBR1	PRKCG	0.0100908066962464	Activator
TBR1	RASAL1	3.81196529068725e-05	Activator
TBR1	RXFP1	0.000128498599552277	Activator
TBR1	SERTM1	0.0858204882923203	Activator
TBR1	STAT4	0.0751445780156458	Activator
TBR1	TESPA1	0.582675631835518	Activator
TBR1	TFAP2B	-0.000476700415136538	Repressor
TBR1	THEMIS	0.385728806562969	Activator
TBR1	ZIC4	-0.0614381056516598	Repressor
TCF3	ANO5	-0.537817873408248	Repressor
TCF3	CBX7	-0.116072547236659	Repressor
TCF3	GCC2	-0.186170036008045	Repressor
TCF3	GNPTAB	-0.0699578846901276	Repressor
TCF3	HMG20B	0.116795867282526	Activator
TCF3	IQSEC1	-0.121199076507057	Repressor
TCF3	MCM8	0.192774677583127	Activator
TCF3	PTBP1	0.279268278952105	Activator
TCF3	SGMS1	-0.0965437258855402	Repressor
TCF3	STEAP2	-0.149698821972815	Repressor
TCF3	SULF1	-0.411482085500647	Repressor
TCF3	TP53	0.28887161660783	Activator
TCF3	VWA5A	-0.244545798909669	Repressor
TCF7L1	CAMK1	-0.109004619281187	Repressor
TCF7L1	IQSEC1	-0.060882887056641	Repressor
TCF7L1	PION	-0.229940995761759	Repressor
TCF7L1	SOX4	0.070260379716482	Activator
TCF7L1	ZNF100	0.0538437680095224	Activator
TCFL5	ZCCHC24	0.12216661305143	Activator
TFAP2B	ARHGAP22	-0.0409018224110879	Repressor
TFAP2B	GRM7	-0.00662309001163056	Repressor
TFAP2B	INADL	0.0233165138292974	Activator
TFAP2B	LEAP2	0.0482321947951197	Activator
TFAP2B	LRRC8C	-0.0250934353763973	Repressor
TFAP2B	MECR	-0.0286069642119966	Repressor
TFAP2B	NAGPA	-0.0293001560756151	Repressor
TFAP2B	OPN3	-0.0507184801631178	Repressor
TFAP2B	RBM11	-0.0420190893898721	Repressor
TFAP2B	RHOG	-0.0350329085938911	Repressor
TFAP2B	SH2B3	-0.0148507785488125	Repressor
TFAP2B	THBS4	-0.193548589117147	Repressor
TFAP2B	THY1	-0.157278451077808	Repressor
TFAP2B	TNFAIP8L2	-0.0928809661826809	Repressor
TFAP2B	TSPAN18	0.158298033958491	Activator
THRB	ACVR1C	0.0361902587846834	Activator
THRB	ADRB1	0.239374935814686	Activator
THRB	ANO5	0.156940064258762	Activator
THRB	CHN1	0.0491370030144355	Activator
THRB	CLDN10	0.195898896007945	Activator
THRB	CX3CL1	0.0149056992810925	Activator
THRB	DOC2A	0.0993550789118904	Activator
THRB	EGR3	0.135905665742734	Activator
THRB	EPHB6	0.0648246545039673	Activator
THRB	EPHX4	0.270941838516307	Activator
THRB	F2R	-0.205369651937221	Repressor
THRB	FAM189A1	0.116046797587062	Activator
THRB	FAM49A	0.198018678461774	Activator
THRB	FLNA	-0.116185090685773	Repressor
THRB	GDA	0.161630201389936	Activator
THRB	GPC5	0.646887768052321	Activator
THRB	GRM5	0.0947829395203737	Activator
THRB	HLF	0.276405576765435	Activator
THRB	HPCA	0.173499865306897	Activator
THRB	IQSEC1	0.0611292724806399	Activator
THRB	ITM2C	0.0249535485159422	Activator
THRB	KCNMA1	0.0155465166602885	Activator
THRB	LAMA5	-0.10688182833248	Repressor
THRB	LAMP5	0.293070273460849	Activator
THRB	MANSC1	0.172018189109194	Activator
THRB	MAPRE3	0.0585584233861567	Activator
THRB	MCF2	0.0727372044613424	Activator
THRB	MRAS	0.118537866706469	Activator
THRB	MT1G	0.231201083416417	Activator
THRB	NAT8L	0.109838752100722	Activator
THRB	NGEF	0.201997648986781	Activator
THRB	NRGN	0.120485291325346	Activator
THRB	NTNG1	0.160288729755232	Activator
THRB	NUP85	-0.0337181647537661	Repressor
THRB	PDE7B	0.0385889406607266	Activator
THRB	PRKAR1B	0.1160137597377	Activator
THRB	PRRT1	0.0237422055033762	Activator
THRB	RP4-788L13.1	0.293655367033346	Activator
THRB	SASH1	0.0573242173047358	Activator
THRB	SERPINE2	0.0284141646547421	Activator
THRB	SLC1A2	0.359528651029154	Activator
THRB	SNPH	0.067556328555001	Activator
THRB	STEAP2	0.298921811995174	Activator
THRB	STXBP6	0.15386223502612	Activator
THRB	SYN1	0.203981459024743	Activator
THRB	SYNJ1	0.0429332818195132	Activator
THRB	TNC	-0.0138515803957446	Repressor
THRB	WIF1	0.573618351852035	Activator
THRB	ZDBF2	0.116189479082514	Activator
THRB	ZMAT3	0.00839696491867112	Activator
TIA1	ATAD2B	0.293642620045237	Activator
TIA1	CCDC76	0.480228970448952	Activator
TIA1	EXTL1	-0.163793897335968	Repressor
TIA1	GCFC1	0.346500854138659	Activator
TIA1	GOLGA8A	0.27525475650747	Activator
TIA1	GOLGA8B	0.275192046732738	Activator
TIA1	HNRNPH1	0.138090958769217	Activator
TIA1	MGLL	-0.14318759093113	Repressor
TIA1	RBM5	0.259768057794973	Activator
TIA1	REV3L	0.156972235444204	Activator
TIA1	ZCCHC11	0.138545235738112	Activator
TLE2	SKAP2	-0.316134167513387	Repressor
TMTC1	FAM189A1	0.33990237192375	Activator
TOX	ELFN2	0.249550817108203	Activator
TOX	IGFBP2	-0.422372271089159	Repressor
TOX	LRP1B	0.182110323227952	Activator
TOX	LRRTM4	0.38755205452148	Activator
TOX	MDGA2	0.351487373912143	Activator
TOX2	CPNE5	0.171651662930267	Activator
TOX2	CXorf57	0.367474437540002	Activator
TOX2	SORCS1	0.180032832543201	Activator
TP53	BTG1	0.132817747222513	Activator
TP53	CPXM1	0.274268772855221	Activator
TP53	NT5DC3	-0.127994278571327	Repressor
TP53	PPFIA2	-0.102912202295672	Repressor
TP53	TCF3	0.0636474298619687	Activator
TP53	TMEM56	-0.257617469642432	Repressor
TRIM52	CREG2	0.332267637607116	Activator
TRIM52	RPAP2	0.297198290970492	Activator
TRIM52	SGOL2	0.269464978772776	Activator
TTC17	C10orf116	-0.221016449752068	Repressor
TULP3	LHX2	-0.546272996361836	Repressor
TULP3	MID1	0.31790760782149	Activator
VIP	ANKRD33B	0.189065147516901	Activator
VIP	ANO3	0.673691292137179	Activator
VIP	ARPP21	0.198316196414237	Activator
VIP	CAMK1G	0.18832871027852	Activator
VIP	CAMK2A	5.1898956834595e-05	Activator
VIP	CCKBR	0.325407890179642	Activator
VIP	CHD5	0.104963734690507	Activator
VIP	CNNM1	0.311232560934686	Activator
VIP	CORO6	0.0138162902405314	Activator
VIP	CPNE6	0.0655054451820659	Activator
VIP	DLGAP3	0.414362960028289	Activator
VIP	FEZF2	0.043778136792072	Activator
VIP	GABRA4	0.136786906763359	Activator
VIP	GRIN1	0.0790097622946276	Activator
VIP	HTR2A	0.324090355442667	Activator
VIP	ICAM5	0.144525219898239	Activator
VIP	ITPKA	0.217522752226853	Activator
VIP	KALRN	0.303546329882823	Activator
VIP	KCNH3	0.216410908040076	Activator
VIP	KCNJ4	0.318590998990775	Activator
VIP	KIAA1239	0.034452026134763	Activator
VIP	KLC2	0.32921345314061	Activator
VIP	LMO4	0.0132761018252717	Activator
VIP	MPPED1	0.071325823177056	Activator
VIP	MUM1L1	0.206903328661217	Activator
VIP	NDUFA13	0.313174077837527	Activator
VIP	NECAB2	0.143050092433359	Activator
VIP	PABPC1L2A	0.0542669600689219	Activator
VIP	PABPC1L2B	0.0576796397799054	Activator
VIP	PTPN5	0.101322472595333	Activator
VIP	RASD2	0.0406401768097423	Activator
VIP	RBP4	0.472763515544446	Activator
VIP	RPLP2	-0.0129622399774489	Repressor
VIP	RPRML	0.121032224122614	Activator
VIP	SEMA4A	0.178639379671086	Activator
VIP	SERTM1	0.177591986058288	Activator
VIP	SH2D5	0.445750538269729	Activator
VIP	SLC26A4	0.204875110365001	Activator
VIP	SLC30A3	0.210863752891672	Activator
VIP	STX1B	0.152251375161866	Activator
VIP	VIPR1	0.119257932847952	Activator
ZBTB10	ARMCX5	0.0331673113822331	Activator
ZBTB10	COX7A1	-0.280873687908556	Repressor
ZCCHC11	GSTO1	-0.18458770471417	Repressor
ZCCHC11	POGZ	0.184356334103239	Activator
ZCCHC11	RBBP4	0.204280484367845	Activator
ZCCHC11	RGS4	-0.262236305103976	Repressor
ZCCHC11	STOML1	-0.0200081222842842	Repressor
ZCCHC11	TESC	-0.133795871730239	Repressor
ZCCHC11	TIA1	0.160082990003677	Activator
ZCCHC24	ALCAM	0.0172905496649441	Activator
ZCCHC24	ANGPT1	-0.0767049293580651	Repressor
ZCCHC24	C4orf47	-0.35456324633182	Repressor
ZCCHC24	CDK2	-0.0577418905845558	Repressor
ZCCHC24	COL20A1	0.801033859945052	Activator
ZCCHC24	CYS1	0.0859658545784156	Activator
ZCCHC24	FAM133A	0.339835629442765	Activator
ZCCHC24	FAM13C	0.195432272891737	Activator
ZCCHC24	GPR123	0.107582894072805	Activator
ZCCHC24	IGIP	0.153595385507605	Activator
ZCCHC24	KCTD4	0.123560744589578	Activator
ZCCHC24	KLHDC8A	-0.310099240584764	Repressor
ZCCHC24	LHPP	0.282066844067925	Activator
ZCCHC24	LRRC4C	0.101997601254713	Activator
ZCCHC24	MACROD2	0.169975217067529	Activator
ZCCHC24	MDK	-0.114922132437287	Repressor
ZCCHC24	MN1	0.110893527635936	Activator
ZCCHC24	NCAM2	0.163376871494722	Activator
ZCCHC24	NTN4	0.0552653817412214	Activator
ZCCHC24	PIP4K2A	0.224853864971811	Activator
ZCCHC24	PLLP	0.234104413338529	Activator
ZCCHC24	PTBP1	-0.0315717971182058	Repressor
ZCCHC24	RAPGEF4	0.247921852868411	Activator
ZCCHC24	RASL10A	0.0514176011518181	Activator
ZCCHC24	RTKN	0.226103486066535	Activator
ZCCHC24	SEPT8	0.0859501342692947	Activator
ZCCHC24	SGMS1	0.0660241766052954	Activator
ZCCHC24	SMC4	-0.184963775521469	Repressor
ZCCHC24	SNAI2	-0.101523617063196	Repressor
ZCCHC24	TCFL5	0.452960258698213	Activator
ZCCHC24	TMOD2	0.0398731762306241	Activator
ZCCHC24	ZDHHC22	0.242572603185635	Activator
ZIC1	ENTPD3	-0.0646060315834529	Repressor
ZIC1	GJC1	0.0771096507538038	Activator
ZIC1	HTATIP2	-0.042396314022331	Repressor
ZIC1	IRX1	0.000482156265406632	Activator
ZIC1	LGR6	0.0328362007026255	Activator
ZIC1	MITF	-0.0336748563937639	Repressor
ZIC1	NUP107	0.0590334383637273	Activator
ZIC1	PSMC3IP	0.0196095278705078	Activator
ZIC1	TARDBP	0.037373999122138	Activator
ZIC1	TMEM74	0.086555706068882	Activator
ZIC1	ZIC2	0.299541181357765	Activator
ZIC2	PAX6	0.273918795768241	Activator
ZIC2	POPDC3	-0.196441775930954	Repressor
ZIC3	EML1	-0.0227449228938047	Repressor
ZIC3	KCNA1	0.0270032766830164	Activator
ZIC3	LCAT	0.0141003533172612	Activator
ZIC3	MAB21L1	0.254255850963062	Activator
ZIC3	NEUROD1	0.66679358661375	Activator
ZIC3	PARN	-0.0499132679475313	Repressor
ZIC3	POLB	0.0317167686420095	Activator
ZIC3	USP3	0.0014719080593755	Activator
ZIC4	EFNA5	0.289125741898408	Activator
ZIC4	PRSS3	7.27179693943345e-05	Activator
ZIC4	RIMS4	0.271422854373704	Activator
ZIC4	SLC35F4	1.01023570308634	Activator
ZIC4	TBR1	-0.0892151453432711	Repressor
ZMAT3	ADAM23	0.0405985106379795	Activator
ZMAT3	BLM	0.62528567081824	Activator
ZMAT3	CTBP2	-0.0827622861051671	Repressor
ZMAT3	FGF2	0.0239280473397193	Activator
ZMAT3	KLHL26	0.133246639495267	Activator
ZMAT3	LAS1L	-0.0953608313957286	Repressor
ZMAT3	LRP1	0.011187645535807	Activator
ZMAT3	NDFIP2	0.145464944101754	Activator
ZMAT3	PDE4B	0.0955234398493185	Activator
ZMAT3	PLK2	0.0757468820667832	Activator
ZMAT3	PRR11	-0.0159075338459901	Repressor
ZMAT3	PTGFRN	0.295666891018916	Activator
ZMAT3	RRM2B	0.304709956114392	Activator
ZMAT3	SEPT8	0.0874658172264614	Activator
ZMAT3	SORBS2	0.0500546807284478	Activator
ZNF100	SASS6	0.210143386440058	Activator
ZNF193	DNMT1	0.0102383856366501	Activator
ZNF193	FBXO6	-0.174669808000616	Repressor
ZNF193	TMTC1	-0.176121675826378	Repressor
ZNF193	ZNF266	0.256796229545717	Activator
ZNF300	BHMT2	-0.1797389445179	Repressor
ZNF300	CSRP1	-0.142446938043111	Repressor
ZNF300	EZH2	0.16221635787643	Activator
ZNF300	PLCXD3	-0.214200348488109	Repressor
ZNF300	SNTA1	-0.0656379033125783	Repressor
ZNF300	SOX11	0.394317598789525	Activator
ZNF300	TIA1	0.049270766317574	Activator
ZNF300	TLE2	0.141543418208434	Activator
ZNF300	ZNF100	0.0544400431083275	Activator
ZNF300	ZNF439	0.124973984149555	Activator
ZNF337	ARF3	-0.165085176975057	Repressor
ZNF337	DKK3	-0.17635270598311	Repressor
ZNF337	ELF1	-0.232622444254578	Repressor
ZNF337	FANCG	0.0948401374838798	Activator
ZNF337	FNBP1L	0.143196821587238	Activator
ZNF337	LAS1L	0.234521433285854	Activator
ZNF337	MCM8	0.106780092487352	Activator
ZNF337	MEF2C	-0.0922023450037183	Repressor
ZNF337	PAXIP1	0.0696891648927967	Activator
ZNF337	RBM4B	0.0669619915665533	Activator
ZNF337	RBM6	0.0989166495902286	Activator
ZNF337	SDCCAG3	0.207113668258798	Activator
ZNF337	TTC17	0.0808558593548238	Activator
ZNF337	WIPF1	-0.0761129993304378	Repressor
ZNF337	ZNF193	0.129632503390669	Activator
ZNF337	ZNF785	0.0294511944943446	Activator
ZNF365	ADAMTS5	-0.100588399504397	Repressor
ZNF365	AK5	0.2693665208011	Activator
ZNF365	CIT	0.0237455466247775	Activator
ZNF365	CLCA4	0.0619963407691139	Activator
ZNF365	CLCN4	0.0725223299863008	Activator
ZNF365	CNP	0.128113741877088	Activator
ZNF365	CREG2	0.288310946144018	Activator
ZNF365	CYP46A1	0.130216591857861	Activator
ZNF365	EHD3	0.223841734416681	Activator
ZNF365	ENPP4	0.179187279238582	Activator
ZNF365	ENPP5	0.318008576469051	Activator
ZNF365	EPHB6	0.195807134263363	Activator
ZNF365	FAIM2	0.270380000630783	Activator
ZNF365	FAM134B	0.00507595126909952	Activator
ZNF365	FGF12	0.214589970103522	Activator
ZNF365	GLRB	0.105668356075325	Activator
ZNF365	GPR158	0.200397929596479	Activator
ZNF365	HABP4	0.0588784678657652	Activator
ZNF365	HLF	0.0919042930601713	Activator
ZNF365	HS3ST2	0.252646062727819	Activator
ZNF365	HSPA12A	0.281278366069176	Activator
ZNF365	JPH4	0.273134976384735	Activator
ZNF365	KCNMB4	0.1587593400763	Activator
ZNF365	KLHL2	0.133888675945074	Activator
ZNF365	LHPP	0.126208572423088	Activator
ZNF365	LRRC8B	0.116700212091157	Activator
ZNF365	MAL	0.359577756938414	Activator
ZNF365	MAST3	0.158612894661882	Activator
ZNF365	ME1	0.0318278901480702	Activator
ZNF365	MFSD6	0.106334636325588	Activator
ZNF365	MOG	0.29688457700467	Activator
ZNF365	NALCN	0.108235297687354	Activator
ZNF365	NAP1L2	0.602089102628492	Activator
ZNF365	NECAB1	0.23364063786013	Activator
ZNF365	NPY	0.0888728971109456	Activator
ZNF365	OMG	0.206560940799393	Activator
ZNF365	OPALIN	0.100137212092625	Activator
ZNF365	OPTN	0.15563705232032	Activator
ZNF365	PDE2A	0.19438809330439	Activator
ZNF365	PIP4K2A	0.102039082952158	Activator
ZNF365	PLEKHB1	0.0326077808191471	Activator
ZNF365	PLEKHM3	0.113967497894217	Activator
ZNF365	PPFIA2	0.0521261225593057	Activator
ZNF365	PPP1R16B	0.293755850661826	Activator
ZNF365	RAB40B	0.147578620537573	Activator
ZNF365	RNF165	-0.014778991606767	Repressor
ZNF365	S100A1	0.0154237075737963	Activator
ZNF365	SERPINI1	0.429740627131425	Activator
ZNF365	SLC24A2	0.0403361993202853	Activator
ZNF365	SNCA	0.161015731773898	Activator
ZNF365	SOWAHA	0.0816937382773086	Activator
ZNF365	SPOCK1	0.143400820780146	Activator
ZNF365	SYNJ1	0.0587765432251736	Activator
ZNF365	TF	0.283912393346449	Activator
ZNF365	TPPP	0.376432206716176	Activator
ZNF367	CDK1	0.233715514555424	Activator
ZNF367	MELK	0.353526996888773	Activator
ZNF367	PRC1	0.279161784183515	Activator
ZNF439	ZNF300	0.374986466961605	Activator
ZNF44	CSGALNACT1	-0.180181721378821	Repressor
ZNF44	DUSP28	-0.0992091621641632	Repressor
ZNF44	ITM2C	-0.0897261902094797	Repressor
ZNF44	NBEAL1	0.179480744592624	Activator
ZNF44	NKTR	0.360447084859549	Activator
ZNF44	PRR11	0.367858549377318	Activator
ZNF44	RPAP2	0.234245891731081	Activator
ZNF44	TRIM52	0.323241817247683	Activator
ZNF44	WLS	-0.0861026845796779	Repressor
ZNF44	XRCC2	0.339273673791604	Activator
ZNF44	ZNF785	0.265833979224666	Activator
ZNF44	ZNF793	0.235651595140703	Activator
ZNF488	ADCY5	0.0899674267813775	Activator
ZNF488	ANKS1B	0.183040376455571	Activator
ZNF488	BCAS1	0.384127300079779	Activator
ZNF488	ELFN2	0.1936077089904	Activator
ZNF488	FGF12	0.122635420080993	Activator
ZNF488	FLNA	-0.10500285778192	Repressor
ZNF488	GAL3ST1	0.113670009831233	Activator
ZNF488	KLK6	0.632711212409389	Activator
ZNF488	LHPP	0.299565405975378	Activator
ZNF488	MAG	0.457929576672559	Activator
ZNF488	MEOX2	-0.198543385298194	Repressor
ZNF488	MOG	0.594785606145985	Activator
ZNF488	PHACTR3	0.252518302832908	Activator
ZNF488	PPP1R16B	0.248937738540002	Activator
ZNF488	RILPL2	-0.0250041125393198	Repressor
ZNF488	RTKN	0.149583179606327	Activator
ZNF488	SERPINH1	-0.195395161995883	Repressor
ZNF488	SHD	0.148916741614115	Activator
ZNF488	SLC1A1	0.200614306471857	Activator
ZNF488	TMEFF2	0.185091251959515	Activator
ZNF488	UGT8	0.567982565456227	Activator
ZNF521	HMG20B	0.068224460355417	Activator
ZNF521	MAPRE3	-0.155482226592688	Repressor
ZNF662	HMOX1	-0.307785947394489	Repressor
ZNF700	IGF2BP3	0.535667966905021	Activator
ZNF700	KNTC1	0.205082709103817	Activator
ZNF700	PABPC1L	0.452827955987061	Activator
ZNF700	TRIP10	0.208429656818353	Activator
ZNF700	ZNF439	0.287456474164635	Activator
ZNF785	AGA	-0.198955074187194	Repressor
ZNF785	LPAR6	-0.125364350686511	Repressor
ZNF785	MFSD5	-0.138575573931599	Repressor
ZNF785	NKTR	0.208384130675974	Activator
ZNF785	PQLC3	-0.273105305085033	Repressor
ZNF785	RP3-412A9.11	-0.109843692047088	Repressor
ZNF785	SETD9	-0.384012016332898	Repressor
ZNF785	SKAP2	-0.125512910568886	Repressor
ZNF785	SLC22A4	-0.445277019518092	Repressor
ZNF789	ZNF662	0.194887128363147	Activator
ZNF793	B3GNT1	-0.137981014823714	Repressor
ZNF793	B3GNT2	-0.137302683377998	Repressor
ZNF793	BICD1	0.0485994174763019	Activator
ZNF793	CUTC	-0.168578031564034	Repressor
ZNF793	DPCD	-0.15757167414018	Repressor
ZNF793	GSTO1	-0.245816819198081	Repressor
ZNF793	HLA-DPA1	-0.127999412523103	Repressor
ZNF793	MSANTD2	0.150757810350527	Activator
ZNF793	SETD6	0.19403190621325	Activator
ZNF793	SH2B3	-0.0776953060812756	Repressor
ZNF793	SLC30A1	-0.061395463524691	Repressor
ZNF793	SNX1	-0.1074914293896	Repressor
ZNF793	STAMBPL1	-0.257330537935978	Repressor
ZNF793	SYNM	-0.0159364608473274	Repressor
ZNF793	WBP2	-0.352195574724245	Repressor
ZNF793	XRCC2	0.163469606977455	Activator
ZNF793	ZNF44	0.290350331258677	Activator
