# Supplementary material for: Comparative transcriptomics reveals similarities and differences between astrocytoma grades
Source: BMC Cancer. 2015 Dec 16;15:952. doi: 10.1186/s12885-015-1939-9 (PMC4682229; doi:10.1186/s12885-015-1939-9)
Supplement: Additional file 1 — Contains supporting Tables S1–S7. Table S1: Summary of considered astrocytoma samples. Table S2: Summary of t-test results for PA I, AS II, AS III and GBM IV. Table S3: Signature genes distinguishing PA I from AS II, AS III and GBM IV. Table S4: Regulatory network associated with expression differences of signature genes. Table S5: Summary of integrated gene annotations. Table S6: Verhaak classification results for PA I, AS II, AS III and GBM IV. Table S7: Correlation statistics for macrophage marker genes included in the Verhaak-classifier. (ZIP 3287 kb) [file 12885_2015_1939_MOESM1_ESM.zip › TabS5_GeneAnnotationsR2.xls]

## Sheet: Gene Annotations
Gene	Chr	Start	Stop	Strand	Band	TF/Cofactor	Kinase	Phosphatase	SignalingPathwayGene	MetabolomePathwayGene	Oncogene	TumorSuppressorGene	CancerCensusGene	EssentialGene
SAMD11	1	860260	879955	1	p36.33	no	no	no	no	no	no	no	no	no
NOC2L	1	879584	894689	-1	p36.33	no	no	no	no	no	no	no	no	no
KLHL17	1	895967	901095	1	p36.33	no	no	no	no	no	no	no	no	no
PLEKHN1	1	901877	911245	1	p36.33	no	no	no	no	no	no	no	no	no
C1orf170	1	910579	917497	-1	p36.33	no	no	no	no	no	no	no	no	no
HES4	1	934342	935552	-1	p36.33	yes	no	no	no	no	no	no	no	no
ISG15	1	948803	949920	1	p36.33	no	no	no	no	no	no	no	no	no
AGRN	1	955503	991496	1	p36.33	no	no	no	yes	no	no	no	no	no
C1orf159	1	1017198	1051741	-1	p36.33	no	no	no	no	no	no	no	no	no
TTLL10	1	1109264	1133315	1	p36.33	no	no	no	no	no	no	no	no	no
TNFRSF18	1	1138888	1142071	-1	p36.33	no	no	no	yes	no	no	no	no	no
TNFRSF4	1	1146706	1149518	-1	p36.33	no	no	no	yes	no	no	no	no	no
SDF4	1	1152288	1167411	-1	p36.33	no	no	no	no	no	no	no	no	no
B3GALT6	1	1167629	1170421	1	p36.33	no	no	no	no	no	no	no	no	no
FAM132A	1	1177826	1182102	-1	p36.33	no	no	no	no	no	no	no	no	no
UBE2J2	1	1189289	1209265	-1	p36.33	no	no	no	no	no	no	no	no	no
SCNN1D	1	1214447	1227409	1	p36.33	no	no	no	no	no	no	no	no	no
ACAP3	1	1227756	1244989	-1	p36.33	yes	no	no	no	no	no	no	no	no
PUSL1	1	1243947	1247057	1	p36.33	no	no	no	no	no	no	no	no	no
CPSF3L	1	1246965	1260071	-1	p36.33	no	no	no	no	no	no	no	no	no
DVL1	1	1270656	1284760	-1	p36.33	yes	no	no	yes	no	no	no	no	no
MXRA8	1	1288069	1297157	-1	p36.33	no	no	no	no	no	no	no	no	no
AURKAIP1	1	1309110	1310875	-1	p36.33	no	no	no	no	no	no	no	no	no
CCNL2	1	1321091	1334708	-1	p36.33	yes	no	no	no	no	no	no	no	no
VWA1	1	1370241	1378262	1	p36.33	no	no	no	no	no	no	no	no	no
ATAD3C	1	1385069	1405538	1	p36.33	no	no	no	no	no	no	no	no	no
ATAD3B	1	1407143	1433228	1	p36.33	yes	no	no	no	no	no	no	no	no
ATAD3A	1	1447531	1470067	1	p36.33	yes	no	no	no	no	no	no	no	no
SSU72	1	1477053	1510249	-1	p36.33	no	no	yes	no	no	no	no	no	yes
MIB2	1	1550795	1565990	1	p36.33	no	no	no	no	no	no	no	no	no
SLC35E2	1	1656277	1677431	-1	p36.33	no	no	no	no	no	no	no	no	no
NADK	1	1682671	1711896	-1	p36.33	no	no	no	no	no	no	no	no	no
GNB1	1	1716725	1822502	-1	p36.33	no	no	no	yes	no	no	no	no	yes
CALML6	1	1846266	1848735	1	p36.33	no	no	no	no	no	no	no	no	no
TMEM52	1	1849029	1850712	-1	p36.33	no	no	no	no	no	no	no	no	no
GABRD	1	1950780	1962192	1	p36.33	no	no	no	no	no	no	no	no	no
PRKCZ	1	1981909	2116834	1	p36.33	no	yes	no	yes	no	no	no	no	no
C1orf86	1	2115903	2144159	-1	p36.33	no	no	no	no	no	no	no	no	no
SKI	1	2160134	2241558	1	p36.33	yes	no	no	no	no	no	no	no	no
MORN1	1	2252692	2323146	-1	p36.32	no	no	no	no	no	no	no	no	no
RER1	1	2323267	2335190	1	p36.32	no	no	no	no	no	no	no	no	yes
PEX10	1	2336236	2345236	-1	p36.32	no	no	no	no	no	no	no	no	no
PLCH2	1	2398898	2436969	1	p36.32	no	no	no	no	no	no	no	no	no
PANK4	1	2439972	2458039	-1	p36.32	no	no	no	no	no	no	no	no	no
HES5	1	2460184	2461684	-1	p36.32	yes	no	no	yes	no	no	no	no	no
TNFRSF14	1	2487078	2497061	1	p36.32	no	no	no	yes	no	no	no	yes	no
MMEL1	1	2522078	2564481	-1	p36.32	no	no	no	no	no	no	no	no	no
ACTRT2	1	2938046	2939465	1	p36.32	no	no	no	no	no	no	no	no	no
PRDM16	1	2985732	3355185	1	p36.32	yes	no	no	no	no	no	no	yes	no
ARHGEF16	1	3370990	3397677	1	p36.32	no	no	no	no	no	no	no	no	no
MEGF6	1	3406484	3528059	-1	p36.32	no	no	no	no	no	no	no	no	no
TPRG1L	1	3541566	3546691	1	p36.32	no	no	no	no	no	no	no	no	no
TP73	1	3569084	3652765	1	p36.32	yes	no	no	yes	no	no	no	no	no
CCDC27	1	3668962	3688208	1	p36.32	no	no	no	no	no	no	no	no	no
LRRC47	1	3696784	3713068	-1	p36.32	no	no	no	no	no	no	no	no	no
DFFB	1	3773845	3801993	1	p36.32	no	no	no	yes	no	no	no	no	no
C1orf174	1	3805689	3816857	-1	p36.32	no	no	no	no	no	no	no	no	no
AJAP1	1	4714792	4843850	1	p36.32	no	no	no	no	no	no	no	no	no
NPHP4	1	5922871	6052533	-1	p36.31	no	no	no	no	no	no	no	no	no
KCNAB2	1	6051526	6161253	1	p36.31	no	no	no	no	no	no	no	no	no
CHD5	1	6161853	6240183	-1	p36.31	yes	no	no	no	no	no	no	no	no
RPL22	1	6241329	6269449	-1	p36.31	no	no	no	no	no	no	yes	yes	yes
RNF207	1	6265535	6281359	1	p36.31	no	no	no	no	no	no	no	no	no
ICMT	1	6281252	6296032	-1	p36.31	yes	no	no	no	no	no	no	no	yes
GPR153	1	6307406	6321035	-1	p36.31	no	no	no	no	no	no	no	no	no
ACOT7	1	6324333	6454451	-1	p36.31	no	no	no	no	no	no	no	no	no
HES2	1	6472478	6484730	-1	p36.31	yes	no	no	no	no	no	no	no	no
ESPN	1	6484848	6521430	1	p36.31	no	no	no	no	no	no	no	no	no
TNFRSF25	1	6521211	6526255	-1	p36.31	no	no	no	yes	no	no	no	no	no
PLEKHG5	1	6526152	6580121	-1	p36.31	no	no	no	no	no	no	no	no	no
NOL9	1	6581407	6614595	-1	p36.31	no	no	no	no	no	no	no	no	no
TAS1R1	1	6615241	6639817	1	p36.31	no	no	no	no	no	no	no	no	no
ZBTB48	1	6640061	6649340	1	p36.31	yes	no	no	no	no	no	no	no	no
KLHL21	1	6650784	6674667	-1	p36.31	no	no	no	no	no	no	no	no	no
PHF13	1	6673745	6684093	1	p36.31	no	no	no	no	no	no	no	no	no
THAP3	1	6684926	6695646	1	p36.31	yes	no	no	no	no	no	no	no	no
DNAJC11	1	6694228	6761984	-1	p36.31	no	no	no	no	no	no	no	no	no
CAMTA1	1	6845384	7827916	1	p36.31	yes	no	no	no	no	no	no	yes	no
VAMP3	1	7831329	7841492	1	p36.23	no	no	no	no	no	no	no	no	no
PER3	1	7844380	7905237	1	p36.23	yes	no	no	no	no	no	no	no	no
UTS2	1	7903143	7913572	-1	p36.23	no	no	no	no	no	no	no	no	no
TNFRSF9	1	7979907	8000926	-1	p36.23	no	no	no	yes	no	no	no	no	no
PARK7	1	8014351	8045565	1	p36.23	no	no	no	no	no	no	no	no	no
ERRFI1	1	8064464	8086368	-1	p36.23	no	no	no	no	no	no	yes	no	no
SLC45A1	1	8377886	8404227	1	p36.23	no	no	no	no	no	no	no	no	no
RERE	1	8412457	8877702	-1	p36.23	yes	no	no	no	no	no	yes	no	no
ENO1	1	8921061	8939308	-1	p36.23	yes	no	no	no	yes	no	no	no	no
CA6	1	9005922	9035151	1	p36.23	no	no	no	no	no	no	no	no	no
SLC2A5	1	9095166	9148537	-1	p36.23	no	no	no	no	no	no	no	no	no
H6PD	1	9294863	9331396	1	p36.22	no	no	no	no	yes	no	no	no	no
SPSB1	1	9352939	9429591	1	p36.22	no	no	no	no	no	no	no	no	no
SLC25A33	1	9599541	9642831	1	p36.22	no	no	no	no	no	no	no	no	no
TMEM201	1	9648932	9674935	1	p36.22	no	no	no	no	no	no	no	no	no
PIK3CD	1	9711790	9789172	1	p36.22	no	no	no	yes	yes	no	no	no	no
C1orf200	1	9712668	9714644	-1	p36.22	no	no	no	no	no	no	no	no	no
CLSTN1	1	9789084	9884584	-1	p36.22	yes	no	no	no	no	no	no	no	no
CTNNBIP1	1	9908334	9970394	-1	p36.22	no	no	no	yes	no	no	no	no	no
LZIC	1	9982171	10003465	-1	p36.22	no	no	no	no	no	no	no	no	no
NMNAT1	1	10003486	10045559	1	p36.22	no	no	no	no	no	no	no	no	no
RBP7	1	10057264	10076078	1	p36.22	no	no	no	no	no	no	no	no	no
UBE4B	1	10092890	10241297	1	p36.22	yes	no	no	no	no	no	no	no	no
KIF1B	1	10270764	10441661	1	p36.22	no	no	no	no	no	no	no	no	no
PGD	1	10458649	10480233	1	p36.22	no	no	no	no	yes	no	no	no	no
APITD1	1	10490159	10512210	1	p36.22	yes	no	no	no	no	no	no	no	no
DFFA	1	10516579	10532583	-1	p36.22	no	no	no	yes	no	no	no	no	no
PEX14	1	10532345	10690815	1	p36.22	yes	no	no	no	no	no	no	no	no
CASZ1	1	10696661	10856707	-1	p36.22	yes	no	no	no	no	no	no	no	no
C1orf127	1	11006528	11042094	-1	p36.22	no	no	no	no	no	no	no	no	no
TARDBP	1	11072414	11085796	1	p36.22	no	no	no	no	no	no	no	no	no
MASP2	1	11086580	11107290	-1	p36.22	no	no	no	no	no	no	no	no	no
SRM	1	11114641	11120081	-1	p36.22	no	yes	no	no	yes	no	no	no	no
EXOSC10	1	11126675	11159938	-1	p36.22	no	no	no	no	no	no	no	no	no
MTOR	1	11166592	11322608	-1	p36.22	no	yes	no	yes	no	yes	no	no	no
ANGPTL7	1	11249398	11256038	1	p36.22	no	no	no	no	no	no	no	no	no
UBIAD1	1	11333263	11356106	1	p36.22	no	no	no	no	no	no	no	no	no
PTCHD2	1	11539223	11597641	1	p36.22	yes	no	no	no	no	no	no	no	no
FBXO2	1	11708424	11715842	-1	p36.22	no	no	no	no	no	no	no	no	no
FBXO44	1	11714432	11723384	1	p36.22	no	no	no	no	no	no	no	no	no
FBXO6	1	11724181	11734411	1	p36.22	no	no	no	no	no	no	no	no	no
MAD2L2	1	11734538	11751707	-1	p36.22	no	no	no	yes	no	no	no	no	no
C1orf187	1	11751786	11785914	1	p36.22	no	no	no	no	no	no	no	no	no
AGTRAP	1	11796141	11814859	1	p36.22	no	no	no	no	no	no	no	no	no
MTHFR	1	11845780	11866977	-1	p36.22	no	no	no	no	no	no	no	no	no
CLCN6	1	11866207	11903201	1	p36.22	no	no	no	no	no	no	no	no	no
NPPA	1	11905766	11908402	-1	p36.22	no	no	no	no	no	no	no	no	no
NPPB	1	11917521	11918988	-1	p36.22	no	no	no	no	no	no	no	no	no
KIAA2013	1	11979648	11986485	-1	p36.22	no	no	no	no	no	no	no	no	no
PLOD1	1	11994262	12035599	1	p36.22	no	no	no	no	no	no	no	no	no
MFN2	1	12040238	12073571	1	p36.22	no	no	no	no	no	no	no	no	no
MIIP	1	12079523	12092102	1	p36.22	no	no	no	no	no	no	no	no	no
TNFRSF8	1	12123434	12204264	1	p36.22	no	no	no	yes	no	no	no	no	no
TNFRSF1B	1	12227060	12269285	1	p36.22	no	no	no	yes	no	no	no	no	no
VPS13D	1	12290124	12572099	1	p36.22	no	no	no	no	no	no	no	no	no
DHRS3	1	12627939	12677737	-1	p36.22	no	no	no	no	no	no	no	no	no
C1orf158	1	12806163	12823847	1	p36.21	no	no	no	no	no	no	no	no	no
PRAMEF12	1	12834984	12838049	1	p36.21	no	no	no	no	no	no	no	no	no
PRAMEF11	1	12884468	12891264	-1	p36.21	no	no	no	no	no	no	no	no	no
HNRNPCL1	1	12907261	12908578	-1	p36.21	no	no	no	no	no	no	no	no	no
PRAMEF9	1	13421176	13428191	1	p36.21	no	no	no	no	no	no	no	no	no
PDPN	1	13909960	13944452	1	p36.21	no	no	no	no	no	no	no	no	no
PRDM2	1	14026693	14151560	1	p36.21	yes	no	no	no	no	no	no	no	no
C1orf126	1	15442448	15478960	-1	p36.21	no	no	no	no	no	no	no	no	no
TMEM51	1	15479028	15546974	1	p36.21	no	no	no	no	no	no	no	no	no
FHAD1	1	15573768	15726858	1	p36.21	no	no	no	no	no	no	no	no	no
EFHD2	1	15736391	15756839	1	p36.21	no	no	no	no	no	no	no	no	no
CTRC	1	15764935	15775737	1	p36.21	no	no	no	no	no	no	no	no	no
CELA2A	1	15783223	15798586	1	p36.21	no	no	no	no	no	no	no	no	no
CELA2B	1	15792404	15817895	1	p36.21	no	no	no	no	no	no	no	no	no
CASP9	1	15817327	15853029	-1	p36.21	yes	no	yes	yes	no	no	no	no	no
DNAJC16	1	15853308	15918874	1	p36.21	no	no	no	no	no	no	no	no	no
AGMAT	1	15898848	15911605	-1	p36.21	no	no	no	no	yes	no	no	no	no
PLEKHM2	1	16010827	16061264	1	p36.21	no	no	no	no	no	no	no	no	no
SLC25A34	1	16062900	16067891	1	p36.21	no	no	no	no	no	no	no	no	no
FBLIM1	1	16083102	16113089	1	p36.21	no	no	no	no	no	no	no	no	no
SPEN	1	16174359	16266955	1	p36.21	yes	no	no	no	no	no	yes	no	no
ZBTB17	1	16268364	16302627	-1	p36.13	yes	no	no	yes	no	no	no	no	no
C1orf64	1	16330731	16335302	1	p36.13	no	no	no	no	no	no	no	no	no
HSPB7	1	16340523	16346089	-1	p36.13	no	no	no	no	no	no	no	no	no
CLCNKB	1	16370247	16383803	1	p36.13	no	no	no	no	no	no	no	no	no
EPHA2	1	16450832	16482582	-1	p36.13	no	yes	no	yes	no	no	yes	no	no
ARHGEF19	1	16524349	16539140	-1	p36.13	no	no	no	no	no	no	no	no	no
FBXO42	1	16573334	16678949	-1	p36.13	no	no	no	no	no	no	no	no	no
C1orf144	1	16679070	16724640	1	p36.13	no	no	no	no	no	no	no	no	no
NECAP2	1	16767167	16786573	1	p36.13	no	no	no	no	no	no	no	no	no
MST1P9	1	17081405	17096732	-1	p36.13	no	no	no	no	no	no	no	no	no
CROCC	1	17222232	17299459	1	p36.13	no	no	no	no	no	no	no	no	no
MFAP2	1	17300997	17307330	-1	p36.13	no	no	no	no	no	no	no	no	no
ATP13A2	1	17312453	17338423	-1	p36.13	no	no	no	no	no	no	no	no	no
SDHB	1	17345217	17380665	-1	p36.13	no	no	no	no	yes	no	no	yes	no
PADI2	1	17393256	17445948	-1	p36.13	no	no	no	no	no	no	no	no	no
PADI1	1	17531621	17572500	1	p36.13	no	no	no	no	no	no	no	no	no
PADI3	1	17575593	17610728	1	p36.13	no	no	no	no	no	no	no	no	no
PADI4	1	17634690	17690499	1	p36.13	no	no	no	no	no	no	no	no	no
RCC2	1	17733256	17766220	-1	p36.13	no	no	no	no	no	no	no	no	no
ARHGEF10L	1	17866330	18024369	1	p36.13	no	no	no	no	no	no	no	no	no
ACTL8	1	18081808	18153558	1	p36.13	no	no	no	no	no	no	no	no	no
IGSF21	1	18434240	18704977	1	p36.13	no	no	no	no	no	no	no	no	no
KLHDC7A	1	18807424	18812534	1	p36.13	no	no	no	no	no	no	no	no	no
PAX7	1	18957500	19075360	1	p36.13	yes	no	no	no	no	no	no	yes	no
ALDH4A1	1	19197926	19229275	-1	p36.13	no	no	no	no	yes	no	no	no	no
IFFO2	1	19230774	19283180	-1	p36.13	no	no	no	no	no	no	no	no	no
UBR4	1	19401000	19536770	-1	p36.13	yes	no	no	no	no	no	no	no	no
KIAA0090	1	19542158	19578046	-1	p36.13	no	no	no	no	no	no	no	no	no
MRTO4	1	19578033	19586622	1	p36.13	no	no	no	no	no	no	no	no	no
AKR7A3	1	19609052	19615744	-1	p36.13	no	no	no	no	no	no	no	no	no
AKR7A2	1	19630459	19638640	-1	p36.13	no	no	no	no	no	no	no	no	no
PQLC2	1	19638820	19655794	1	p36.13	no	no	no	no	no	no	no	no	no
CAPZB	1	19665267	19812066	-1	p36.13	no	no	no	no	no	no	no	no	yes
HTR6	1	19991780	20006055	1	p36.13	no	no	no	no	no	no	no	no	no
TMCO4	1	20008706	20126438	-1	p36.13	no	no	no	no	no	no	no	no	no
RNF186	1	20140523	20141771	-1	p36.13	no	no	no	no	no	no	no	no	no
OTUD3	1	20209006	20239438	1	p36.13	no	no	no	no	no	no	no	no	no
PLA2G2E	1	20246502	20250110	-1	p36.13	no	no	no	yes	no	no	no	no	no
PLA2G2A	1	20301925	20306932	-1	p36.13	no	no	no	yes	no	no	no	no	no
PLA2G5	1	20354672	20417683	1	p36.13	no	no	no	yes	no	no	no	no	no
PLA2G2D	1	20438432	20446050	-1	p36.12	no	no	no	yes	no	no	no	no	no
PLA2G2F	1	20465819	20476879	1	p36.12	no	no	no	yes	no	no	no	no	no
UBXN10	1	20512578	20522541	1	p36.12	no	no	no	no	no	no	no	no	no
VWA5B1	1	20617412	20681387	1	p36.12	no	no	no	no	no	no	no	no	no
CAMK2N1	1	20808884	20812713	-1	p36.12	no	no	no	no	no	no	no	no	no
MUL1	1	20825943	20834654	-1	p36.12	no	no	no	no	no	no	no	no	no
FAM43B	1	20878932	20881512	1	p36.12	no	no	no	no	no	no	no	no	no
CDA	1	20915441	20945401	1	p36.12	no	no	no	no	yes	no	no	no	no
PINK1	1	20959948	20978004	1	p36.12	no	yes	no	no	no	no	no	no	no
KIF17	1	20990507	21044510	-1	p36.12	no	no	no	no	no	no	no	no	no
SH2D5	1	21046225	21059330	-1	p36.12	no	no	no	no	no	no	no	no	no
HP1BP3	1	21069154	21113816	-1	p36.12	yes	no	no	no	no	no	no	no	no
EIF4G3	1	21132972	21503377	-1	p36.12	no	no	no	no	no	no	no	no	no
ECE1	1	21543740	21671997	-1	p36.12	no	no	no	no	no	no	no	no	no
NBPF3	1	21766621	21811498	1	p36.12	no	no	no	no	no	no	no	no	no
ALPL	1	21835858	21904905	1	p36.12	no	no	yes	no	no	no	no	no	no
RAP1GAP	1	21922708	21995856	-1	p36.12	no	no	no	no	no	no	no	no	no
USP48	1	22004791	22110099	-1	p36.12	no	no	no	no	no	no	no	no	no
HSPG2	1	22148738	22263790	-1	p36.12	no	no	no	yes	no	no	no	no	no
CELA3B	1	22303514	22325135	1	p36.12	no	no	no	no	no	no	no	no	no
CELA3A	1	22328149	22339032	1	p36.12	no	no	no	no	no	no	no	no	no
CDC42	1	22379120	22419437	1	p36.12	no	no	no	yes	no	no	no	no	no
WNT4	1	22446461	22470462	-1	p36.12	yes	no	no	yes	no	no	no	no	no
ZBTB40	1	22778344	22857650	1	p36.12	yes	no	no	no	no	no	no	no	no
EPHA8	1	22890057	22930087	1	p36.12	no	yes	no	no	no	no	no	no	no
C1QA	1	22962999	22966175	1	p36.12	no	no	no	no	no	no	no	no	no
C1QC	1	22970123	22974603	1	p36.12	no	no	no	no	no	no	no	no	no
C1QB	1	22979255	22988031	1	p36.12	no	no	no	no	no	no	no	no	no
EPHB2	1	23037332	23241818	1	p36.12	no	yes	no	no	no	no	no	no	no
KDM1A	1	23345941	23410182	1	p36.12	yes	no	no	no	no	no	no	no	no
LUZP1	1	23410516	23504301	-1	p36.12	no	no	no	no	no	no	no	no	no
HTR1D	1	23516993	23521222	-1	p36.12	no	no	no	no	no	no	no	no	no
HNRNPR	1	23630264	23670829	-1	p36.12	no	no	no	no	no	no	no	no	no
ZNF436	1	23685941	23695935	-1	p36.12	yes	no	no	no	no	no	no	no	no
TCEA3	1	23707554	23751233	-1	p36.12	no	no	no	no	no	no	no	no	no
ASAP3	1	23750352	23810750	-1	p36.12	no	no	no	no	no	no	no	no	no
E2F2	1	23832922	23857712	-1	p36.12	yes	no	no	yes	no	no	no	no	no
ID3	1	23884409	23886285	-1	p36.12	yes	no	no	yes	no	no	yes	no	no
MDS2	1	23907985	23967058	1	p36.11	no	no	no	no	no	no	no	yes	no
RPL11	1	24018269	24022915	1	p36.11	no	no	no	no	no	no	no	no	no
TCEB3	1	24069645	24088549	1	p36.11	no	no	no	no	no	no	yes	no	no
LYPLA2	1	24117460	24122029	1	p36.11	no	no	no	no	no	no	no	no	yes
GALE	1	24122089	24127271	-1	p36.11	no	no	no	no	no	no	no	no	no
HMGCL	1	24128375	24165110	-1	p36.11	no	no	no	no	no	no	no	no	no
FUCA1	1	24171567	24194784	-1	p36.11	no	no	no	no	no	no	no	no	no
CNR2	1	24197016	24285549	-1	p36.11	no	no	no	no	no	no	no	no	no
PNRC2	1	24285599	24289952	1	p36.11	yes	no	no	no	no	no	no	no	no
MYOM3	1	24382525	24438665	-1	p36.11	no	no	no	no	no	no	no	no	no
IL22RA1	1	24446261	24469611	-1	p36.11	no	no	no	yes	no	no	no	no	no
IL28RA	1	24480647	24514449	-1	p36.11	no	no	no	yes	no	no	no	no	no
GRHL3	1	24645812	24690972	1	p36.11	yes	no	no	no	no	no	no	no	no
C1orf201	1	24683489	24743424	-1	p36.11	no	no	no	no	no	no	no	no	no
NIPAL3	1	24742284	24799466	1	p36.11	no	no	no	no	no	no	no	no	no
RCAN3	1	24829387	24863506	1	p36.11	no	no	no	no	no	no	no	no	no
SRRM1	1	24958207	24999758	1	p36.11	no	no	no	no	no	no	no	no	no
CLIC4	1	25071848	25170815	1	p36.11	yes	no	no	no	no	no	no	no	no
RUNX3	1	25226002	25291612	-1	p36.11	yes	no	no	no	no	no	no	no	no
SYF2	1	25549170	25558993	-1	p36.11	no	no	no	no	no	no	no	no	no
C1orf63	1	25568728	25664704	-1	p36.11	no	no	no	no	no	no	no	no	no
RHD	1	25598884	25656936	1	p36.11	no	no	no	no	no	no	no	no	no
TMEM50A	1	25664408	25688852	1	p36.11	no	no	no	no	no	no	no	no	no
RHCE	1	25688741	25756683	-1	p36.11	no	no	no	no	no	no	no	no	no
TMEM57	1	25757388	25826700	1	p36.11	no	no	no	no	no	no	no	no	no
LDLRAP1	1	25870071	25895377	1	p36.11	no	no	no	no	no	no	no	no	no
MAN1C1	1	25943959	26112698	1	p36.11	no	no	no	no	no	no	no	no	no
SEPN1	1	26126667	26144713	1	p36.11	no	no	no	no	no	no	no	no	no
FAM54B	1	26145131	26159432	1	p36.11	no	no	no	no	no	no	no	no	no
C1orf135	1	26158414	26185903	-1	p36.11	no	no	no	no	no	no	no	no	no
PAQR7	1	26187701	26197744	-1	p36.11	no	no	no	no	no	no	no	no	no
STMN1	1	26210672	26233482	-1	p36.11	no	no	no	yes	no	no	no	no	no
PAFAH2	1	26286258	26324648	-1	p36.11	no	no	no	no	no	no	no	no	no
EXTL1	1	26346375	26362955	1	p36.11	no	no	no	no	no	no	no	no	no
SLC30A2	1	26363743	26372624	-1	p36.11	no	no	no	no	no	no	no	no	no
TRIM63	1	26377795	26394927	-1	p36.11	yes	no	no	no	no	no	no	no	no
PDIK1L	1	26437664	26452034	1	p36.11	no	yes	no	no	no	no	no	no	no
ZNF593	1	26496362	26498551	1	p36.11	yes	no	no	no	no	no	no	no	no
CNKSR1	1	26503894	26516377	1	p36.11	yes	no	no	no	no	no	no	no	no
SH3BGRL3	1	26605667	26608007	1	p36.11	no	no	no	no	no	no	no	no	no
UBXN11	1	26607819	26644854	-1	p36.11	no	no	no	no	no	no	no	no	no
CD52	1	26644448	26647014	1	p36.11	no	no	no	no	no	no	no	no	no
AIM1L	1	26648350	26680621	-1	p36.11	no	no	no	no	no	no	no	no	no
ZNF683	1	26688125	26701013	-1	p36.11	yes	no	no	no	no	no	no	no	no
LIN28A	1	26737269	26756213	1	p36.11	yes	no	no	no	no	no	no	no	no
DHDDS	1	26758773	26797785	1	p36.11	no	no	no	no	no	no	no	no	no
RPS6KA1	1	26856252	26901521	1	p36.11	no	yes	no	yes	no	no	no	no	no
ARID1A	1	27022524	27108595	1	p36.11	yes	no	no	no	no	no	yes	yes	no
PIGV	1	27113963	27124889	1	p36.11	no	no	no	no	no	no	no	no	no
ZDHHC18	1	27153201	27183391	1	p36.11	no	no	no	no	no	no	no	no	no
SFN	1	27189633	27190947	1	p36.11	no	no	no	yes	no	no	no	no	no
GPN2	1	27205773	27216788	-1	p36.11	no	no	no	no	no	no	no	no	no
GPATCH3	1	27216979	27226962	-1	p36.11	no	no	no	no	no	no	no	no	no
NUDC	1	27226729	27273353	1	p36.11	no	no	no	no	no	no	no	no	no
NR0B2	1	27237980	27240457	-1	p36.11	yes	no	no	no	no	no	no	no	no
C1orf172	1	27276053	27286897	-1	p36.11	no	no	no	no	no	no	no	no	no
FAM46B	1	27331511	27339327	-1	p36.11	no	no	no	no	no	no	no	no	no
SLC9A1	1	27425306	27493472	-1	p36.11	no	no	no	no	no	no	no	no	no
WDTC1	1	27561007	27635110	1	p36.11	yes	no	no	no	no	no	no	no	no
TMEM222	1	27648651	27662891	1	p36.11	no	no	no	no	no	no	no	no	no
SYTL1	1	27668513	27680421	1	p36.11	no	no	no	no	no	no	no	no	no
MAP3K6	1	27681670	27693383	-1	p36.11	no	yes	no	yes	no	no	no	no	no
FCN3	1	27695603	27701315	-1	p36.11	no	no	no	no	no	no	no	no	no
GPR3	1	27719148	27722318	1	p36.11	no	no	no	no	no	no	no	no	no
WASF2	1	27730730	27816669	-1	p36.11	no	no	no	yes	no	no	no	no	no
AHDC1	1	27860546	27930942	-1	p36.11	yes	no	no	no	no	no	no	no	no
FGR	1	27938575	27961788	-1	p36.11	no	yes	no	no	no	no	no	no	no
IFI6	1	27992572	27998729	-1	p36.11	no	no	no	no	no	no	no	no	no
FAM76A	1	28052490	28088475	1	p35.3	no	no	no	no	no	no	no	no	no
STX12	1	28099694	28150963	1	p35.3	no	no	no	no	no	no	no	no	no
PPP1R8	1	28157289	28178187	1	p35.3	no	no	yes	no	no	no	no	no	no
C1orf38	1	28199055	28213196	1	p35.3	no	no	no	no	no	no	no	no	no
RPA2	1	28218035	28241257	-1	p35.3	yes	no	no	yes	no	no	no	no	yes
SMPDL3B	1	28261504	28285668	1	p35.3	no	no	no	no	no	no	no	no	no
EYA3	1	28296855	28415207	-1	p35.3	no	no	yes	no	no	no	no	no	no
PTAFR	1	28473677	28520447	-1	p35.3	no	no	no	no	no	no	no	no	no
DNAJC8	1	28527068	28559536	-1	p35.3	no	no	no	no	no	no	no	no	no
ATPIF1	1	28562620	28573417	1	p35.3	no	no	no	no	no	no	no	no	no
SESN2	1	28586038	28609002	1	p35.3	no	no	no	yes	no	no	no	no	no
MED18	1	28655513	28662476	1	p35.3	no	no	no	no	no	no	no	no	no
PHACTR4	1	28696114	28826881	1	p35.3	no	no	yes	no	no	no	yes	no	no
RCC1	1	28832455	28865708	1	p35.3	no	no	no	no	no	no	no	no	no
TRNAU1AP	1	28879597	28905051	1	p35.3	yes	no	no	no	no	no	no	no	no
SNHG12	1	28905050	28909495	-1	p35.3	no	no	no	no	no	no	no	no	no
TAF12	1	28915835	28969597	-1	p35.3	yes	no	no	no	no	no	no	no	no
RAB42	1	28918712	28921955	1	p35.3	no	no	no	no	no	no	no	no	no
GMEB1	1	28995244	29045865	1	p35.3	yes	no	no	no	no	no	no	no	no
YTHDF2	1	29063133	29096287	1	p35.3	no	no	no	no	no	no	no	no	no
OPRD1	1	29138654	29190208	1	p35.3	no	no	no	no	no	no	no	no	no
EPB41	1	29213603	29446553	1	p35.3	no	no	no	no	no	no	no	no	no
MECR	1	29519385	29557454	-1	p35.3	no	no	no	no	no	no	no	no	no
PTPRU	1	29563028	29653325	1	p35.3	no	no	yes	no	no	no	no	no	no
MATN1	1	31184124	31196434	-1	p35.2	no	no	no	no	no	no	no	no	no
LAPTM5	1	31205316	31230667	-1	p35.2	no	no	no	no	no	no	no	no	no
SDC3	1	31342314	31381608	-1	p35.2	no	no	no	no	no	no	no	no	no
PUM1	1	31404353	31538838	-1	p35.2	no	no	no	no	no	no	no	no	no
NKAIN1	1	31652592	31712401	-1	p35.2	no	no	no	no	no	no	no	no	no
SNRNP40	1	31732417	31769662	-1	p35.2	yes	no	no	no	no	no	no	no	no
ZCCHC17	1	31769842	31837783	1	p35.2	yes	no	no	no	no	no	no	no	no
FABP3	1	31838472	31849697	-1	p35.2	no	no	no	yes	no	no	no	no	no
SERINC2	1	31882412	31907525	1	p35.2	no	no	no	no	no	no	no	no	no
TINAGL1	1	32042116	32053288	1	p35.2	no	no	no	no	no	no	no	no	no
HCRTR1	1	32083287	32098119	1	p35.2	no	no	no	no	no	no	no	no	no
PEF1	1	32095463	32110497	-1	p35.2	no	no	no	no	no	no	no	no	no
COL16A1	1	32117848	32169920	-1	p35.2	yes	no	no	no	no	no	no	no	no
BAI2	1	32192718	32230494	-1	p35.2	no	no	no	no	no	no	no	no	no
SPOCD1	1	32256023	32281652	-1	p35.2	no	no	no	no	no	no	no	no	no
PTP4A2	1	32372022	32410457	-1	p35.1	no	no	yes	no	no	no	no	no	no
KHDRBS1	1	32479430	32526451	1	p35.1	no	no	no	no	no	no	no	no	no
TMEM39B	1	32537632	32568467	1	p35.1	no	no	no	no	no	no	no	no	no
KPNA6	1	32573639	32642169	1	p35.1	no	no	no	no	no	no	no	no	no
TXLNA	1	32645287	32663886	1	p35.1	no	no	no	no	no	no	no	no	no
CCDC28B	1	32665987	32670988	1	p35.1	no	no	no	no	no	no	no	no	no
IQCC	1	32671236	32674288	1	p35.1	no	no	no	no	no	no	no	no	no
DCDC2B	1	32674695	32681797	1	p35.1	no	no	no	no	no	no	no	no	no
EIF3I	1	32687529	32697205	1	p35.1	no	no	no	no	no	no	no	no	yes
FAM167B	1	32712834	32714457	1	p35.1	no	no	no	no	no	no	no	no	no
LCK	1	32716840	32751766	1	p35.1	no	yes	no	no	no	no	no	yes	no
HDAC1	1	32757687	32799236	1	p35.1	yes	no	no	yes	no	no	no	no	no
MARCKSL1	1	32799433	32801980	-1	p35.1	no	no	no	no	no	no	yes	no	no
TSSK3	1	32817122	32829913	1	p35.1	no	yes	no	no	no	no	no	no	no
BSDC1	1	32830704	32860332	-1	p35.1	yes	no	no	no	no	no	no	no	no
ZBTB8B	1	32930670	32953461	1	p35.1	yes	no	no	no	no	no	no	no	no
ZBTB8A	1	33005028	33066591	1	p35.1	yes	no	no	no	no	no	no	no	no
ZBTB8OS	1	33065773	33116504	-1	p35.1	no	no	no	no	no	no	no	no	no
RBBP4	1	33116743	33146258	1	p35.1	yes	no	no	no	no	no	no	no	yes
SYNC	1	33145507	33169197	-1	p35.1	no	no	no	no	no	no	no	no	no
KIAA1522	1	33207486	33240571	1	p35.1	no	no	no	no	no	no	no	no	no
YARS	1	33240840	33283754	-1	p35.1	yes	no	no	no	no	no	no	no	no
S100PBP	1	33282368	33324476	1	p35.1	no	no	no	no	no	no	no	no	no
FNDC5	1	33327869	33338083	-1	p35.1	no	no	no	no	no	no	no	no	no
HPCA	1	33351595	33364042	1	p35.1	no	no	no	no	no	no	no	no	no
TMEM54	1	33360195	33367039	-1	p35.1	no	no	no	no	no	no	no	no	no
RNF19B	1	33402046	33430286	-1	p35.1	no	no	no	no	no	no	no	no	no
AK2	1	33473585	33546597	-1	p35.1	no	no	no	no	yes	no	no	no	yes
ADC	1	33546705	33586131	1	p35.1	no	no	no	no	yes	no	no	no	no
TRIM62	1	33611003	33647671	-1	p35.1	yes	no	no	no	no	no	no	no	no
ZNF362	1	33722146	33766320	1	p35.1	yes	no	no	no	no	no	no	no	no
PHC2	1	33789224	33896653	-1	p35.1	no	no	no	no	no	no	no	no	no
ZSCAN20	1	33938232	33961995	1	p35.1	yes	no	no	no	no	no	no	no	no
CSMD2	1	33979609	34631443	-1	p34.3	no	no	no	no	no	no	no	no	no
HMGB4	1	34326076	34330392	1	p35.1	yes	no	no	no	no	no	no	no	no
C1orf94	1	34632484	34684732	1	p34.3	no	no	no	no	no	no	no	no	no
C1orf212	1	35178338	35325417	-1	p34.3	no	no	no	no	no	no	no	no	no
GJB5	1	35220648	35224113	1	p34.3	no	no	no	no	no	no	no	no	no
GJB4	1	35225342	35229325	1	p34.3	no	no	no	no	no	no	no	no	no
GJB3	1	35246790	35251970	1	p34.3	no	no	no	no	no	no	no	no	no
GJA4	1	35258599	35261348	1	p34.3	no	no	no	no	no	no	no	no	no
DLGAP3	1	35331037	35395186	-1	p34.3	no	no	no	no	no	no	no	no	no
ZMYM6	1	35447134	35497569	-1	p34.3	no	no	no	no	no	no	no	no	no
ZMYM1	1	35525387	35581460	1	p34.3	no	no	no	no	no	no	no	no	no
SFPQ	1	35641979	35658749	-1	p34.3	yes	no	no	no	no	no	yes	yes	no
ZMYM4	1	35734568	35887659	1	p34.3	no	no	no	no	no	no	yes	no	no
KIAA0319L	1	35899091	36023551	-1	p34.3	no	no	no	no	no	no	no	no	no
NCDN	1	36023074	36032875	1	p34.3	no	no	no	no	no	no	no	no	no
TFAP2E	1	36038971	36060929	1	p34.3	yes	no	no	no	no	no	no	no	no
PSMB2	1	36067185	36107445	-1	p34.3	no	no	no	no	no	no	no	no	yes
C1orf216	1	36179476	36185073	-1	p34.3	no	no	no	no	no	no	no	no	no
CLSPN	1	36185819	36235568	-1	p34.3	no	no	no	no	no	no	yes	no	no
EIF2C4	1	36273773	36323491	1	p34.3	no	no	no	no	no	no	no	no	no
EIF2C1	1	36335409	36395211	1	p34.3	no	no	no	no	no	no	no	no	no
EIF2C3	1	36396319	36522063	1	p34.3	no	no	no	no	no	no	no	no	no
TEKT2	1	36549676	36553876	1	p34.3	no	no	no	no	no	no	no	no	no
ADPRHL2	1	36554476	36559533	1	p34.3	no	no	no	no	no	no	no	no	no
COL8A2	1	36560837	36590821	-1	p34.3	no	no	no	no	no	no	yes	no	no
TRAPPC3	1	36602173	36615098	-1	p34.3	no	no	no	no	no	no	no	no	no
MAP7D1	1	36621180	36646450	1	p34.3	no	no	no	no	no	no	no	no	no
THRAP3	1	36690017	36770958	1	p34.3	yes	no	no	no	no	no	yes	yes	no
FAM176B	1	36787632	36789755	-1	p34.3	no	no	no	no	no	no	no	no	no
STK40	1	36805225	36851497	-1	p34.3	no	yes	no	no	no	no	no	no	no
LSM10	1	36856839	36863493	-1	p34.3	no	no	no	no	no	no	no	no	no
OSCP1	1	36881428	36916086	-1	p34.3	no	no	no	no	no	no	no	no	no
MRPS15	1	36921319	36930038	-1	p34.3	no	no	no	no	no	no	no	no	no
CSF3R	1	36931644	36948879	-1	p34.3	no	no	no	yes	no	no	no	no	no
GRIK3	1	37261128	37499730	-1	p34.3	no	no	no	no	no	no	no	no	no
ZC3H12A	1	37940153	37949978	1	p34.3	no	no	no	no	no	no	no	no	no
MEAF6	1	37958176	37980375	-1	p34.3	no	no	no	no	no	no	no	no	no
SNIP1	1	38002142	38019905	-1	p34.3	yes	no	no	no	no	no	no	no	no
DNALI1	1	38022520	38032458	1	p34.3	no	no	no	no	no	no	no	no	no
GNL2	1	38032417	38061540	-1	p34.3	no	no	no	no	no	no	no	no	no
RSPO1	1	38076951	38100595	-1	p34.3	no	no	no	no	no	no	no	no	no
C1orf109	1	38147242	38157914	-1	p34.3	no	no	no	no	no	no	no	no	no
CDCA8	1	38158090	38175391	1	p34.3	no	no	no	no	no	no	no	no	no
EPHA10	1	38179552	38230805	-1	p34.3	no	yes	no	no	no	no	no	no	no
MANEAL	1	38259474	38266809	1	p34.3	no	no	no	no	no	no	no	no	no
YRDC	1	38268616	38273857	-1	p34.3	no	no	no	no	no	no	no	no	no
C1orf122	1	38272651	38275126	1	p34.3	no	no	no	no	no	no	no	no	no
MTF1	1	38279851	38325292	-1	p34.3	yes	no	no	no	no	no	no	no	no
INPP5B	1	38326369	38412729	-1	p34.3	no	no	yes	no	yes	no	no	no	no
SF3A3	1	38422647	38456593	-1	p34.3	yes	no	no	no	no	no	no	no	no
FHL3	1	38462442	38471278	-1	p34.3	no	no	no	no	no	no	no	no	no
UTP11L	1	38474930	38490496	1	p34.3	no	no	no	no	no	no	no	no	no
POU3F1	1	38509523	38512450	-1	p34.3	yes	no	no	no	no	no	no	no	no
RRAGC	1	39303870	39325495	-1	p34.3	no	no	no	yes	no	no	no	no	no
RHBDL2	1	39351479	39407471	-1	p34.3	no	no	no	no	no	no	no	no	no
AKIRIN1	1	39456895	39471731	1	p34.3	no	no	no	no	no	no	no	no	no
NDUFS5	1	39491990	39500308	1	p34.3	no	no	no	no	yes	no	no	no	no
MACF1	1	39546988	39952849	1	p34.3	yes	no	no	no	no	no	no	no	no
BMP8A	1	39957318	39991607	1	p34.3	yes	no	no	yes	no	no	no	no	no
PABPC4	1	40026488	40042462	-1	p34.3	no	no	no	no	no	no	no	no	yes
HEYL	1	40089825	40105617	-1	p34.2	yes	no	no	no	no	no	no	no	no
NT5C1A	1	40124793	40137710	-1	p34.2	no	no	yes	no	yes	no	no	no	no
HPCAL4	1	40144320	40157361	-1	p34.2	no	no	no	no	no	no	no	no	no
PPIE	1	40157854	40229586	1	p34.2	no	no	no	no	no	no	no	no	no
BMP8B	1	40222854	40254533	-1	p34.2	yes	no	no	yes	no	no	no	no	no
TRIT1	1	40306708	40349183	-1	p34.2	yes	no	no	no	no	no	no	no	no
MYCL1	1	40361098	40367928	-1	p34.2	yes	no	no	no	no	yes	no	yes	no
MFSD2A	1	40420802	40435638	1	p34.2	no	no	no	no	no	no	no	no	no
CAP1	1	40505905	40538321	1	p34.2	no	no	no	no	no	no	no	no	yes
PPT1	1	40538379	40563375	-1	p34.2	no	no	no	no	no	no	no	no	no
RLF	1	40627045	40706593	1	p34.2	yes	no	no	no	no	no	no	no	no
TMCO2	1	40711619	40717363	1	p34.2	no	no	no	no	no	no	yes	no	no
ZMPSTE24	1	40723779	40759856	1	p34.2	no	no	no	no	no	no	no	no	no
COL9A2	1	40766159	40783488	-1	p34.2	no	no	no	no	no	no	no	no	no
SMAP2	1	40810522	40888998	1	p34.2	no	no	no	no	no	no	no	no	no
ZNF643	1	40915774	40929390	1	p34.2	yes	no	no	no	no	no	no	no	no
ZNF642	1	40942887	40962015	1	p34.2	yes	no	no	no	no	no	no	no	no
DEM1	1	40974413	40982228	1	p34.2	no	no	no	no	no	no	no	no	no
ZNF684	1	40997233	41013841	1	p34.2	yes	no	no	no	no	no	no	no	no
RIMS3	1	41086351	41131329	-1	p34.2	no	no	no	no	no	no	no	no	no
NFYC	1	41157320	41237275	1	p34.2	yes	no	no	no	no	no	no	no	no
KCNQ4	1	41249684	41306124	1	p34.2	no	no	no	no	no	no	no	no	no
CITED4	1	41326729	41328018	-1	p34.2	yes	no	no	no	no	no	no	no	no
CTPS	1	41445007	41478235	1	p34.2	no	no	no	no	yes	no	no	no	no
SLFNL1	1	41481269	41488909	-1	p34.2	no	no	no	no	no	no	no	no	no
SCMH1	1	41492872	41707826	-1	p34.2	yes	no	no	no	no	no	no	no	no
EDN2	1	41944446	41950344	-1	p34.2	no	no	no	no	no	no	no	no	no
HIVEP3	1	41972036	42501596	-1	p34.2	yes	no	no	no	no	no	no	no	no
GUCA2B	1	42619092	42621495	1	p34.2	no	no	no	no	no	no	no	no	no
GUCA2A	1	42628362	42630389	-1	p34.2	no	no	no	no	no	no	no	no	no
FOXJ3	1	42642210	42801548	-1	p34.2	yes	no	no	no	no	no	no	no	no
RIMKLA	1	42846466	42880850	1	p34.2	no	no	no	no	no	no	no	no	no
ZMYND12	1	42896000	42921938	-1	p34.2	yes	no	no	no	no	no	no	no	no
PPCS	1	42921788	42948411	1	p34.2	no	no	no	no	no	no	no	no	no
CCDC30	1	42929001	43120335	1	p34.2	no	no	no	no	no	no	no	no	no
PPIH	1	43124096	43142429	1	p34.2	no	no	no	no	no	no	no	no	no
CLDN19	1	43198764	43205925	-1	p34.2	no	no	no	no	no	no	no	no	no
LEPRE1	1	43212006	43232755	-1	p34.2	no	no	no	no	no	no	no	no	no
C1orf50	1	43232940	43264127	1	p34.2	no	no	no	no	no	no	no	no	no
CCDC23	1	43272723	43282954	-1	p34.2	no	no	no	no	no	no	no	no	no
ERMAP	1	43282795	43310660	1	p34.2	no	no	no	no	no	no	no	no	no
ZNF691	1	43312280	43318148	1	p34.2	yes	no	no	no	no	no	no	no	no
SLC2A1	1	43391519	43424539	-1	p34.2	no	no	no	no	no	no	no	no	no
EBNA1BP2	1	43629846	43727589	-1	p34.2	no	no	no	no	no	no	no	no	no
TMEM125	1	43735665	43739673	1	p34.2	no	no	no	no	no	no	no	no	no
TIE1	1	43766664	43788779	1	p34.2	no	yes	no	no	no	no	no	no	no
MPL	1	43803475	43818443	1	p34.2	no	no	no	yes	no	yes	no	yes	no
CDC20	1	43824599	43828874	1	p34.2	yes	no	no	yes	no	no	no	no	no
ELOVL1	1	43829068	43833697	-1	p34.2	no	no	no	no	no	no	no	no	no
MED8	1	43849588	43855479	-1	p34.2	no	no	no	no	no	no	no	no	no
HYI	1	43916824	43919660	-1	p34.2	no	no	no	no	no	no	no	no	no
PTPRF	1	43990858	44089343	1	p34.2	no	no	yes	yes	no	yes	no	no	no
KDM4A	1	44115829	44171186	1	p34.1	no	no	no	no	no	no	no	no	no
ST3GAL3	1	44171495	44396831	1	p34.1	no	no	no	no	no	no	no	no	no
ARTN	1	44398992	44402913	1	p34.1	yes	no	no	no	no	no	no	no	no
IPO13	1	44412611	44433694	1	p34.1	no	no	no	no	no	no	no	no	no
DPH2	1	44435672	44439041	1	p34.1	no	no	no	no	no	no	no	no	no
ATP6V0B	1	44440159	44443967	1	p34.1	no	no	no	no	yes	no	no	no	no
B4GALT2	1	44444615	44456840	1	p34.1	no	no	no	no	no	no	no	no	no
CCDC24	1	44457031	44462200	1	p34.1	no	no	no	no	no	no	no	no	no
SLC6A9	1	44457172	44497139	-1	p34.1	no	no	no	no	no	no	no	no	no
KLF17	1	44584522	44600812	1	p34.1	yes	no	no	no	no	no	no	no	no
DMAP1	1	44679127	44686353	1	p34.1	yes	no	no	no	no	no	no	no	no
ERI3	1	44686742	44820932	-1	p34.1	no	no	no	no	no	no	no	no	no
RNF220	1	44870866	45117396	1	p34.1	yes	no	no	no	no	no	no	no	no
TMEM53	1	45100910	45140227	-1	p34.1	no	no	no	no	no	no	no	no	no
C1orf228	1	45140364	45191263	1	p34.1	no	no	no	no	no	no	no	no	no
KIF2C	1	45205490	45233439	1	p34.1	no	no	no	no	no	no	no	no	no
BEST4	1	45249257	45253377	-1	p34.1	no	no	no	no	no	no	no	no	no
PLK3	1	45265897	45271662	1	p34.1	no	yes	no	no	no	no	no	no	no
PTCH2	1	45285516	45308735	-1	p34.1	no	no	no	yes	no	no	no	no	no
EIF2B3	1	45316450	45452282	-1	p34.1	no	no	no	no	no	no	no	no	yes
HECTD3	1	45468212	45477001	-1	p34.1	no	no	no	no	no	no	no	no	no
UROD	1	45477819	45481247	1	p34.1	no	no	no	no	no	no	no	no	no
ZSWIM5	1	45482071	45771881	-1	p34.1	no	no	no	no	no	no	no	no	no
HPDL	1	45792545	45794347	1	p34.1	no	no	no	no	no	no	no	no	no
MUTYH	1	45794835	45806142	-1	p34.1	no	no	no	yes	no	no	no	yes	no
TOE1	1	45805342	45809647	1	p34.1	yes	no	no	no	no	no	no	no	no
TESK2	1	45809555	45956872	-1	p34.1	no	yes	no	no	no	no	no	no	no
MMACHC	1	45965725	45976739	1	p34.1	no	no	no	no	no	no	no	no	no
PRDX1	1	45976708	45988719	-1	p34.1	no	no	no	no	no	no	no	no	yes
AKR1A1	1	46016215	46035721	1	p34.1	no	no	no	no	yes	no	no	no	no
NASP	1	46049518	46084566	1	p34.1	no	no	no	no	no	no	no	no	no
CCDC17	1	46085716	46089729	-1	p34.1	no	no	no	no	no	no	no	no	no
GPBP1L1	1	46092976	46153785	-1	p34.1	no	no	no	no	no	no	no	no	no
TMEM69	1	46152886	46160115	1	p34.1	no	no	no	no	no	no	no	no	no
IPP	1	46159996	46216322	-1	p34.1	no	no	no	no	no	no	no	no	no
MAST2	1	46252659	46501896	1	p34.1	no	yes	no	no	no	no	no	no	no
PIK3R3	1	46505812	46642160	-1	p34.1	no	no	no	yes	no	no	no	no	no
TSPAN1	1	46640745	46651630	1	p34.1	no	no	no	no	no	no	no	no	no
POMGNT1	1	46654354	46685977	-1	p34.1	no	no	no	no	no	no	no	no	no
RAD54L	1	46713360	46744145	1	p34.1	no	no	no	yes	no	no	no	no	no
LRRC41	1	46726868	46769280	-1	p34.1	no	no	no	no	no	no	no	no	no
NSUN4	1	46805849	46830824	1	p33	no	no	no	no	no	no	no	no	no
FAAH	1	46859937	46879520	1	p33	no	no	no	no	no	no	no	no	no
DMBX1	1	46972668	46979898	1	p33	yes	no	no	no	no	no	no	no	no
KNCN	1	47011316	47017199	-1	p33	no	no	no	no	no	no	no	no	no
MKNK1	1	47023090	47082515	-1	p33	no	yes	no	yes	no	no	no	no	no
ATPAF1	1	47098409	47139539	-1	p33	no	no	no	no	no	no	no	no	no
KIAA0494	1	47124366	47184824	-1	p33	no	no	no	no	no	no	no	no	no
CYP4B1	1	47223510	47285085	1	p33	no	no	no	no	no	no	no	no	no
CYP4Z2P	1	47308767	47366109	-1	p33	no	no	no	no	no	no	no	no	no
CYP4A11	1	47394849	47407156	-1	p33	no	no	no	yes	yes	no	no	no	no
CYP4X1	1	47427036	47516423	1	p33	no	no	no	no	no	no	no	no	no
CYP4Z1	1	47533160	47583991	1	p33	no	no	no	no	no	no	no	no	no
PDZK1IP1	1	47649265	47656716	-1	p33	no	no	no	no	no	no	no	no	no
TAL1	1	47681963	47697892	-1	p33	yes	no	no	no	no	no	no	yes	no
STIL	1	47715811	47779819	-1	p33	no	no	no	no	no	no	no	yes	no
CMPK1	1	47799469	47844511	1	p33	no	no	no	no	yes	no	no	no	no
FOXE3	1	47881744	47883723	1	p33	yes	no	no	no	no	no	no	no	no
FOXD2	1	47901689	47906363	1	p33	yes	no	no	no	no	no	no	no	no
SLC5A9	1	48688357	48714316	1	p33	no	no	no	no	no	no	no	no	no
SPATA6	1	48761044	48937845	-1	p33	no	no	no	no	no	no	yes	no	no
BEND5	1	49193195	49244275	-1	p33	no	no	no	no	no	no	no	no	no
ELAVL4	1	50513686	50669458	1	p33	no	no	no	no	no	no	no	no	no
DMRTA2	1	50883222	50889172	-1	p32.3	yes	no	no	no	no	no	no	no	no
FAF1	1	50905150	51425935	-1	p32.3	no	no	no	no	no	no	no	no	no
CDKN2C	1	51426417	51440305	1	p32.3	yes	no	no	yes	no	no	yes	yes	no
RNF11	1	51701943	51739127	1	p32.3	no	no	no	no	no	no	no	no	no
TTC39A	1	51752930	51810788	-1	p32.3	yes	no	no	no	no	no	no	no	no
EPS15	1	51819935	51985000	-1	p32.3	yes	no	no	no	no	no	no	yes	no
OSBPL9	1	52042851	52254889	1	p32.3	no	no	no	no	no	no	no	no	no
NRD1	1	52254863	52344477	-1	p32.3	no	no	no	no	no	no	no	no	no
RAB3B	1	52373628	52456436	-1	p32.3	no	no	no	no	no	no	no	no	no
TXNDC12	1	52485803	52521843	-1	p32.3	no	no	no	no	no	no	no	no	no
KTI12	1	52497775	52499488	-1	p32.3	no	no	no	no	no	no	no	no	no
BTF3L4	1	52521797	52556388	1	p32.3	no	no	no	no	no	no	no	no	no
ZFYVE9	1	52608046	52812358	1	p32.3	yes	no	no	yes	no	no	no	no	no
CC2D1B	1	52811395	52831865	-1	p32.3	no	no	no	no	no	no	no	no	no
PRPF38A	1	52870236	52883992	1	p32.3	no	no	no	no	no	no	no	no	no
ZCCHC11	1	52873954	53019159	-1	p32.3	yes	no	no	no	no	no	no	no	no
GPX7	1	53068044	53074723	1	p32.3	no	no	no	no	no	no	no	no	no
FAM159A	1	53099016	53135355	1	p32.3	no	no	no	no	no	no	no	no	no
ZYG11B	1	53192126	53293014	1	p32.3	no	no	no	no	no	no	no	no	no
ZYG11A	1	53308183	53360670	1	p32.3	no	no	no	no	no	no	no	no	no
ECHDC2	1	53361656	53392884	-1	p32.3	no	no	no	no	no	no	no	no	no
SCP2	1	53392901	53517375	1	p32.3	no	no	no	yes	no	no	no	no	no
PODN	1	53527854	53551174	1	p32.3	no	no	no	no	no	no	no	no	no
SLC1A7	1	53552855	53608289	-1	p32.3	no	no	no	no	no	no	no	no	no
CPT2	1	53662101	53679869	1	p32.3	no	no	no	yes	yes	no	no	no	no
C1orf123	1	53679771	53686289	-1	p32.3	no	no	no	no	no	no	no	no	no
MAGOH	1	53692564	53704282	-1	p32.3	no	no	no	no	no	no	no	no	no
LRP8	1	53711217	53793742	-1	p32.3	no	no	no	no	no	no	no	no	no
DMRTB1	1	53925072	53933161	1	p32.3	yes	no	no	no	no	no	no	no	no
GLIS1	1	53971910	54199877	-1	p32.3	yes	no	no	no	no	no	no	no	no
TMEM48	1	54231133	54304533	-1	p32.3	no	no	no	no	no	no	no	no	no
YIPF1	1	54317392	54356407	-1	p32.3	no	no	no	no	no	no	no	no	no
DIO1	1	54356912	54376759	1	p32.3	no	no	no	no	no	no	no	no	no
HSPB11	1	54387234	54411975	-1	p32.3	no	no	no	no	no	no	no	no	no
LRRC42	1	54411750	54433841	1	p32.3	no	no	no	no	no	no	no	no	no
TMEM59	1	54497347	54519177	-1	p32.3	no	no	no	no	no	no	no	no	no
CYB5RL	1	54638009	54665709	-1	p32.3	no	no	no	no	no	no	no	no	no
MRPL37	1	54649714	54686603	1	p32.3	no	no	no	no	no	no	no	no	no
SSBP3	1	54692190	54879152	-1	p32.3	yes	no	no	no	no	no	no	no	no
ACOT11	1	55007930	55104865	1	p32.3	no	no	no	no	no	no	no	no	no
FAM151A	1	55074855	55089229	-1	p32.3	no	no	no	no	no	no	no	no	no
PARS2	1	55222571	55230187	-1	p32.3	no	no	no	no	no	no	no	no	no
TTC22	1	55245385	55266940	-1	p32.3	yes	no	no	no	no	no	no	no	no
C1orf177	1	55271736	55307925	1	p32.3	no	no	no	no	no	no	no	no	no
DHCR24	1	55315300	55352921	-1	p32.3	no	no	no	no	no	no	no	no	no
TMEM61	1	55446465	55457966	1	p32.3	no	no	no	no	no	no	no	no	no
BSND	1	55464606	55476556	1	p32.3	no	no	no	no	no	no	no	no	no
PCSK9	1	55505221	55530525	1	p32.3	no	no	no	no	no	no	no	no	no
USP24	1	55532032	55681039	-1	p32.3	no	no	no	no	no	no	no	no	no
PPAP2B	1	56960419	57110974	-1	p32.2	no	no	yes	no	no	no	no	no	no
PRKAA2	1	57110995	57181008	1	p32.2	no	yes	no	yes	no	no	no	no	no
C1orf168	1	57184477	57285369	-1	p32.2	no	no	no	no	no	no	no	no	no
C8A	1	57320479	57383894	1	p32.2	no	no	no	no	no	no	no	no	no
C8B	1	57394883	57431813	-1	p32.2	no	no	no	no	no	no	no	no	no
DAB1	1	57460451	59012406	-1	p32.1	no	no	no	no	no	no	no	no	no
OMA1	1	58881056	59012474	-1	p32.1	no	no	no	no	no	no	no	no	no
TACSTD2	1	59041099	59043166	-1	p32.1	no	no	no	no	no	no	no	no	no
MYSM1	1	59120411	59165764	-1	p32.1	yes	no	no	no	no	no	no	no	no
JUN	1	59246465	59249785	-1	p32.1	yes	no	no	yes	no	yes	no	yes	no
FGGY	1	59762467	60233347	1	p32.1	no	no	no	no	no	no	no	no	no
HOOK1	1	60280458	60342050	1	p32.1	no	no	no	no	no	no	no	no	no
CYP2J2	1	60358980	60392462	-1	p32.1	no	no	no	no	no	no	no	no	no
C1orf87	1	60452941	60539442	-1	p32.1	no	no	no	no	no	no	no	no	no
NFIA	1	61330931	61928465	1	p31.3	yes	no	no	no	no	no	no	no	no
TM2D1	1	62146717	62191095	-1	p31.3	no	no	no	no	no	no	no	no	no
INADL	1	62208149	62629592	1	p31.3	no	no	no	no	no	no	no	no	no
KANK4	1	62702651	62785085	-1	p31.3	yes	no	no	no	no	no	no	no	no
USP1	1	62901968	62917475	1	p31.3	no	no	no	no	no	no	no	no	no
DOCK7	1	62920399	63153969	-1	p31.3	no	no	no	no	no	no	no	no	no
ANGPTL3	1	63063158	63071830	1	p31.3	no	no	no	no	no	no	no	no	no
ATG4C	1	63249806	63339980	1	p31.3	no	no	no	no	no	no	no	no	no
FOXD3	1	63788730	63790797	1	p31.3	yes	no	no	no	no	no	no	no	no
ALG6	1	63833261	63904233	1	p31.3	no	no	no	no	no	no	no	no	no
ITGB3BP	1	63906441	64059392	-1	p31.3	yes	no	no	no	no	no	no	no	no
EFCAB7	1	63989043	64038364	1	p31.3	no	no	no	no	no	no	no	no	no
DLEU2L	1	64014635	64015911	1	p31.3	no	no	no	no	no	no	no	no	no
PGM1	1	64058916	64125916	1	p31.3	no	no	no	no	yes	no	no	no	yes
ROR1	1	64239693	64647181	1	p31.3	no	yes	no	no	no	no	no	no	no
UBE2U	1	64669310	64733051	1	p31.3	no	no	no	no	no	no	no	no	no
CACHD1	1	64936428	65158741	1	p31.3	yes	no	no	no	no	no	no	no	no
RAVER2	1	65210778	65298915	1	p31.3	no	no	no	no	no	no	no	no	no
JAK1	1	65298912	65432187	-1	p31.3	no	yes	no	yes	no	yes	no	yes	no
DNAJC6	1	65713902	65881552	1	p31.3	no	no	yes	no	no	no	no	no	no
LEPR	1	65886248	66107242	1	p31.3	no	no	no	yes	no	no	no	no	no
LEPROT	1	65886270	65901690	1	p31.3	no	no	no	no	no	no	no	no	no
PDE4B	1	66258197	66840259	1	p31.3	no	no	no	no	yes	no	no	no	no
SGIP1	1	66999066	67213982	1	p31.3	no	no	no	no	no	no	no	no	no
TCTEX1D1	1	67218142	67244470	1	p31.3	no	no	no	no	no	no	no	no	no
INSL5	1	67263424	67266939	-1	p31.3	no	no	no	no	no	no	no	no	no
WDR78	1	67278568	67390570	-1	p31.3	yes	no	no	no	no	no	no	no	no
MIER1	1	67390578	67454302	1	p31.3	yes	no	no	no	no	no	no	no	no
SLC35D1	1	67465015	67519782	-1	p31.3	no	no	no	no	no	no	no	no	no
IL23R	1	67632083	67725662	1	p31.3	no	no	no	yes	no	no	no	no	no
IL12RB2	1	67773047	67862583	1	p31.3	no	no	no	yes	no	no	no	no	no
SERBP1	1	67873493	67896098	-1	p31.3	no	no	no	no	no	no	no	no	no
GADD45A	1	68150744	68154021	1	p31.3	yes	no	no	yes	no	no	no	no	no
GNG12	1	68167149	68299150	-1	p31.3	no	no	no	yes	no	no	no	no	no
DIRAS3	1	68511645	68517314	-1	p31.3	no	no	no	no	no	no	no	no	no
WLS	1	68564142	68698803	-1	p31.3	no	no	no	no	no	no	no	no	no
RPE65	1	68894505	68915642	-1	p31.2	no	no	no	no	no	no	no	no	no
DEPDC1	1	68939835	68962904	-1	p31.2	yes	no	no	no	no	no	no	no	no
LRRC7	1	70034081	70589164	1	p31.1	no	no	no	no	no	no	no	no	no
LRRC40	1	70610488	70671303	-1	p31.1	no	no	no	no	no	no	no	no	no
ANKRD13C	1	70726271	70820417	-1	p31.1	yes	no	no	no	no	no	no	no	no
HHLA3	1	70820488	70851022	1	p31.1	no	no	no	no	no	no	no	no	no
CTH	1	70876901	70905534	1	p31.1	no	no	no	no	yes	no	no	no	no
PTGER3	1	71318036	71513491	-1	p31.1	no	no	no	no	no	no	no	no	no
ZRANB2	1	71528974	71546980	-1	p31.1	no	no	no	no	no	no	no	no	no
NEGR1	1	71868625	72748417	-1	p31.1	no	no	no	no	no	no	no	no	no
LRRIQ3	1	74491699	74663871	-1	p31.1	no	no	no	no	no	no	no	no	no
C1orf173	1	75033795	75139422	-1	p31.1	no	no	no	no	no	no	no	no	no
CRYZ	1	75171170	75199092	-1	p31.1	no	no	no	no	no	no	no	no	no
TYW3	1	75198836	75232362	1	p31.1	no	no	no	no	no	no	no	no	no
LHX8	1	75594119	75627218	1	p31.1	yes	no	no	no	no	no	no	no	no
SLC44A5	1	75667816	76076801	-1	p31.1	no	no	no	no	no	no	no	no	no
ACADM	1	76190036	76253260	1	p31.1	no	no	no	yes	yes	no	no	no	no
RABGGTB	1	76251879	76261100	1	p31.1	no	no	no	no	no	no	no	no	no
MSH4	1	76262567	76378923	1	p31.1	no	no	no	no	no	no	no	no	no
ASB17	1	76384558	76398116	-1	p31.1	yes	no	no	no	no	no	no	no	no
ST6GALNAC3	1	76540389	77100286	1	p31.1	no	no	no	no	no	no	no	no	no
ST6GALNAC5	1	77333126	77531396	1	p31.1	no	no	no	no	no	no	no	no	no
PIGK	1	77554675	77685115	-1	p31.1	no	no	no	no	no	no	no	no	no
AK5	1	77747736	78025651	1	p31.1	no	no	no	no	yes	no	no	no	no
ZZZ3	1	78028101	78149104	-1	p31.1	yes	no	no	no	no	no	no	no	no
USP33	1	78161672	78225537	-1	p31.1	no	no	no	no	no	no	no	no	no
FAM73A	1	78245309	78344106	1	p31.1	no	no	no	no	no	no	no	no	no
NEXN	1	78354198	78409580	1	p31.1	no	no	no	no	no	no	no	no	no
FUBP1	1	78409740	78444794	-1	p31.1	no	no	no	no	no	no	yes	yes	no
DNAJB4	1	78444859	78483648	1	p31.1	no	no	no	no	no	no	no	no	no
GIPC2	1	78445226	78604133	1	p31.1	no	no	no	no	no	no	no	no	no
PTGFR	1	78769568	79005434	1	p31.1	no	no	no	no	no	no	no	no	no
IFI44L	1	79085607	79108484	1	p31.1	no	no	no	no	no	no	no	no	no
IFI44	1	79115481	79129763	1	p31.1	no	no	no	no	no	no	no	no	no
ELTD1	1	79355449	79472403	-1	p31.1	no	no	no	no	no	no	no	no	no
LPHN2	1	81771845	82458107	1	p31.1	no	no	no	no	no	no	no	no	no
TTLL7	1	84330711	84464833	-1	p31.1	no	no	no	no	no	no	no	no	no
PRKACB	1	84543745	84704181	1	p31.1	no	yes	no	yes	no	no	no	no	no
SAMD13	1	84764049	84855640	1	p31.1	no	no	no	no	no	no	no	no	no
DNASE2B	1	84864215	84880701	1	p31.1	no	no	no	no	no	no	no	no	no
RPF1	1	84944942	84963473	1	p22.3	no	no	no	no	no	no	no	no	no
GNG5	1	84964008	84972248	-1	p22.3	no	no	no	yes	no	no	no	no	no
CTBS	1	85018804	85040163	-1	p22.3	no	no	no	no	no	no	no	no	no
C1orf180	1	85093913	85100703	-1	p22.3	no	no	no	no	no	no	no	no	no
SSX2IP	1	85109390	85156486	-1	p22.3	no	no	no	yes	no	no	no	no	no
LPAR3	1	85277285	85358896	-1	p22.3	no	no	no	yes	no	no	no	no	no
MCOLN2	1	85391268	85462796	-1	p22.3	no	no	no	no	no	no	no	no	no
WDR63	1	85464830	85598821	1	p22.3	yes	no	no	no	no	no	no	no	no
MCOLN3	1	85483765	85514182	-1	p22.3	no	no	no	no	no	no	no	no	no
C1orf52	1	85715639	85725355	-1	p22.3	no	no	no	no	no	no	no	no	no
BCL10	1	85731931	85743771	-1	p22.3	yes	no	no	no	no	no	yes	yes	no
DDAH1	1	85784168	86044046	-1	p22.3	no	no	no	no	no	no	no	no	no
CYR61	1	86046444	86049645	1	p22.3	no	no	no	no	no	no	no	no	no
ZNHIT6	1	86115106	86174116	-1	p22.3	no	no	no	no	no	no	no	no	no
COL24A1	1	86194916	86622626	-1	p22.3	no	no	no	no	no	no	no	no	no
ODF2L	1	86786611	86862025	-1	p22.3	no	no	no	no	no	no	no	no	no
CLCA2	1	86889769	86922241	1	p22.3	no	no	no	no	no	no	no	no	no
CLCA1	1	86934051	86965972	1	p22.3	no	no	no	no	no	no	no	no	no
CLCA4	1	87012761	87046437	1	p22.3	no	no	no	no	no	no	no	no	no
CLCA3P	1	87099956	87121059	1	p22.3	no	no	no	no	no	no	no	no	no
SH3GLB1	1	87170259	87213867	1	p22.3	no	no	yes	no	no	no	no	no	yes
HS2ST1	1	87380331	87634887	1	p22.3	no	no	no	no	no	no	no	no	no
LMO4	1	87794151	87812788	1	p22.3	yes	no	no	no	no	no	no	no	no
PKN2	1	89149905	89301938	1	p22.2	no	yes	no	yes	no	no	no	no	no
GTF2B	1	89318615	89357627	-1	p22.2	yes	no	no	no	no	no	no	no	no
CCBL2	1	89401456	89458636	-1	p22.2	no	no	no	no	yes	no	no	no	no
RBMXL1	1	89445139	89458643	-1	p22.2	no	no	no	no	no	no	no	no	no
GBP3	1	89472349	89488577	-1	p22.2	no	no	no	no	no	no	no	no	no
GBP1	1	89518002	89531043	-1	p22.2	no	no	no	no	no	no	no	no	no
GBP2	1	89571815	89616139	-1	p22.2	no	no	no	no	no	no	no	no	no
GBP4	1	89646831	89664615	-1	p22.2	no	no	no	no	no	no	no	no	no
GBP5	1	89724633	89738544	-1	p22.2	no	no	no	no	no	no	no	no	no
GBP6	1	89829605	89853719	1	p22.2	no	no	no	no	no	no	no	no	no
LRRC8B	1	89990395	90063423	1	p22.2	no	no	no	no	no	no	no	no	no
LRRC8C	1	90098631	90398809	1	p22.2	no	no	no	no	no	no	no	no	no
LRRC8D	1	90286573	90402170	1	p22.2	no	no	no	no	no	no	no	no	no
ZNF326	1	90457722	90494097	1	p22.2	yes	no	no	no	no	no	no	no	no
ZNF644	1	91380859	91487829	-1	p22.2	yes	no	no	no	no	no	no	no	no
HFM1	1	91726323	91870426	-1	p22.2	no	no	no	no	no	no	no	no	no
CDC7	1	91966404	91991321	1	p22.2	no	yes	no	yes	no	no	no	no	no
TGFBR3	1	92145902	92371892	-1	p22.1	no	no	no	no	no	no	no	no	no
BRDT	1	92414928	92479983	1	p22.1	yes	yes	no	no	no	no	no	no	no
EPHX4	1	92495539	92529093	1	p22.1	no	no	no	no	no	no	no	no	no
BTBD8	1	92545862	92613393	1	p22.1	no	no	no	no	no	no	no	no	no
KIAA1107	1	92632542	92650280	1	p22.1	no	no	no	no	no	no	no	no	no
GLMN	1	92711959	92764544	-1	p22.1	no	no	no	no	no	no	no	no	no
RPAP2	1	92764522	92853730	1	p22.1	no	no	yes	no	no	no	no	no	no
GFI1	1	92940319	92952433	-1	p22.1	yes	no	no	no	no	no	no	no	no
EVI5	1	92974253	93257961	-1	p22.1	no	no	no	no	no	no	no	no	no
RPL5	1	93297597	93307481	1	p22.1	no	no	no	no	no	no	yes	no	yes
FAM69A	1	93307724	93427079	-1	p22.1	no	no	no	no	no	no	no	no	no
MTF2	1	93544792	93604638	1	p22.1	yes	no	no	no	no	no	no	no	no
TMED5	1	93615299	93646285	-1	p22.1	no	no	no	no	no	no	no	no	no
CCDC18	1	93645476	93744287	1	p22.1	no	no	no	no	no	no	no	no	no
DR1	1	93811445	93828149	1	p22.1	yes	no	no	no	no	no	no	no	no
FNBP1L	1	93913658	94020218	1	p22.1	no	no	no	no	no	no	no	no	no
BCAR3	1	94027347	94312706	-1	p22.1	no	no	no	no	no	no	no	no	no
DNTTIP2	1	94333373	94345474	-1	p22.1	no	no	no	no	no	no	no	no	no
GCLM	1	94350761	94374966	-1	p22.1	no	no	no	no	no	no	no	no	no
ABCA4	1	94458391	94586688	-1	p22.1	no	no	no	no	no	no	no	no	no
ARHGAP29	1	94614544	94740624	-1	p21.3	no	no	no	no	no	no	no	no	no
ABCD3	1	94883933	94984222	1	p21.3	no	no	no	no	no	no	no	no	no
F3	1	94994781	95007356	-1	p21.3	no	no	no	no	no	no	no	no	no
SLC44A3	1	95285898	95360802	1	p21.3	no	no	no	no	no	no	no	no	no
CNN3	1	95362507	95392834	-1	p21.3	no	no	no	no	no	no	no	no	no
ALG14	1	95448297	95538501	-1	p21.3	no	no	no	no	no	no	no	no	no
TMEM56	1	95582894	95663163	1	p21.3	no	no	no	no	no	no	no	no	no
RWDD3	1	95699711	95712781	1	p21.3	no	no	no	no	no	no	no	no	no
PTBP2	1	97187221	97280349	1	p21.3	no	no	no	no	no	no	no	no	no
DPYD	1	97543299	98386605	-1	p21.3	no	no	no	no	yes	no	no	no	no
SNX7	1	99127236	99226056	1	p21.3	no	no	no	no	no	no	no	no	no
LPPR5	1	99355806	99470588	-1	p21.3	no	no	yes	no	no	no	no	no	no
PALMD	1	100111499	100160097	1	p21.2	no	no	no	no	no	no	no	no	no
AGL	1	100315640	100389579	1	p21.2	yes	no	no	no	no	no	no	no	no
SLC35A3	1	100435345	100492535	1	p21.2	no	no	no	no	no	no	no	no	no
HIAT1	1	100503653	100548933	1	p21.2	no	no	no	no	no	no	no	no	no
SASS6	1	100549119	100598511	-1	p21.2	no	no	no	no	no	no	no	no	no
CCDC76	1	100598706	100616053	1	p21.2	no	no	no	no	no	no	no	no	no
LRRC39	1	100614409	100643771	-1	p21.2	no	no	no	no	no	no	no	no	no
DBT	1	100659634	100715390	-1	p21.2	no	no	no	no	no	no	no	no	no
RTCD1	1	100731763	100758325	1	p21.2	no	no	no	no	no	no	no	no	no
CDC14A	1	100810584	100985833	1	p21.2	no	no	yes	yes	no	no	no	no	no
GPR88	1	101003693	101007574	1	p21.2	no	no	no	no	no	no	no	no	no
VCAM1	1	101185305	101204601	1	p21.2	no	no	no	no	no	no	no	no	no
EXTL2	1	101337943	101361554	-1	p21.2	no	no	no	no	no	no	no	no	no
SLC30A7	1	101361632	101447309	1	p21.2	no	no	no	no	no	no	no	no	no
DPH5	1	101455179	101491644	-1	p21.2	no	no	no	no	no	no	no	no	no
S1PR1	1	101702444	101707074	1	p21.2	no	no	no	no	no	no	no	no	no
OLFM3	1	102268127	102462586	-1	p21.1	no	no	no	no	no	no	no	no	no
COL11A1	1	103342023	103574052	-1	p21.1	yes	no	no	yes	no	no	no	no	no
RNPC3	1	104068313	104097854	1	p21.1	no	no	no	no	no	no	no	no	no
PRMT6	1	107599267	107601916	1	p13.3	no	no	no	no	no	no	no	no	no
NTNG1	1	107682629	108026080	1	p13.3	no	no	no	no	no	no	no	no	no
VAV3	1	108113782	108507766	-1	p13.3	no	no	no	yes	no	no	no	no	no
SLC25A24	1	108676658	108743471	-1	p13.3	no	no	no	no	no	no	no	no	no
FAM102B	1	109102711	109187522	1	p13.3	no	no	no	no	no	no	no	no	no
PRPF38B	1	109234945	109244425	1	p13.3	no	no	no	no	no	no	no	no	no
FNDC7	1	109255279	109285365	1	p13.3	no	no	no	no	no	no	no	no	no
STXBP3	1	109289296	109352148	1	p13.3	no	no	no	no	no	no	no	no	no
AKNAD1	1	109358520	109506106	-1	p13.3	no	no	no	no	no	no	no	no	no
GPSM2	1	109417972	109473044	1	p13.3	no	no	no	no	no	no	no	no	no
CLCC1	1	109472130	109506111	-1	p13.3	no	no	no	no	no	no	no	no	no
WDR47	1	109512836	109584850	-1	p13.3	yes	no	no	no	no	no	yes	no	no
TAF13	1	109605121	109618624	-1	p13.3	yes	no	no	no	no	no	no	no	no
C1orf194	1	109648573	109656479	-1	p13.3	no	no	no	no	no	no	no	no	no
KIAA1324	1	109656301	109749401	1	p13.3	no	no	no	no	no	no	no	no	no
SARS	1	109756540	109780791	1	p13.3	no	no	no	no	no	no	no	no	yes
CELSR2	1	109792641	109818377	1	p13.3	no	no	no	no	no	no	no	no	no
PSRC1	1	109822178	109825808	-1	p13.3	no	no	no	no	no	no	no	no	no
SORT1	1	109852192	109940573	-1	p13.3	no	no	no	no	no	no	no	no	no
PSMA5	1	109941653	109969062	-1	p13.3	no	no	no	no	no	no	no	no	no
SYPL2	1	110009180	110024759	1	p13.3	no	no	no	no	no	no	no	no	no
ATXN7L2	1	110026101	110035426	1	p13.3	no	no	no	no	no	no	no	no	no
CYB561D1	1	110036674	110045554	1	p13.3	no	no	no	no	no	no	no	no	no
GPR61	1	110082494	110091028	1	p13.3	no	no	no	no	no	no	no	no	no
GNAI3	1	110091233	110136975	1	p13.3	no	no	no	no	no	no	no	no	no
GNAT2	1	110145889	110155679	-1	p13.3	no	no	no	no	no	no	no	no	no
AMPD2	1	110158726	110174673	1	p13.3	no	no	no	no	yes	no	no	no	no
GSTM4	1	110198703	110208118	1	p13.3	no	no	no	no	no	no	no	no	no
GSTM5	1	110254877	110260888	1	p13.3	no	no	no	no	no	no	no	no	no
GSTM3	1	110276554	110284384	-1	p13.3	no	no	no	no	no	no	no	no	no
EPS8L3	1	110292702	110306649	-1	p13.3	no	no	no	no	no	no	no	no	no
CSF1	1	110452864	110473614	1	p13.3	no	no	no	yes	no	no	no	no	no
AHCYL1	1	110527308	110566357	1	p13.3	no	no	no	no	yes	no	no	no	no
FAM40A	1	110574199	110597263	1	p13.3	no	no	no	no	no	no	no	no	no
ALX3	1	110602616	110613234	-1	p13.3	yes	no	no	no	no	no	no	no	no
SLC6A17	1	110693108	110744824	1	p13.3	no	no	no	no	no	no	no	no	no
KCNC4	1	110753965	110825722	1	p13.3	no	no	no	no	no	no	no	no	no
RBM15	1	110881128	110889299	1	p13.3	no	no	no	no	no	no	yes	yes	no
SLC16A4	1	110905470	110933704	-1	p13.3	no	no	no	no	no	no	no	no	no
HBXIP	1	110943871	110950564	-1	p13.3	no	no	no	no	no	no	no	no	no
PROK1	1	110993822	110999976	1	p13.3	no	no	no	no	no	no	no	no	no
KCNA10	1	111059839	111061797	-1	p13.3	no	no	no	no	no	no	no	no	no
KCNA2	1	111136202	111174096	-1	p13.3	no	no	no	no	no	no	no	no	no
KCNA3	1	111214310	111217655	-1	p13.3	no	no	no	no	no	no	no	no	no
CD53	1	111415772	111442550	1	p13.3	no	no	no	no	no	no	no	no	no
DRAM2	1	111659955	111682838	-1	p13.3	no	no	no	no	no	no	no	no	no
CEPT1	1	111682249	111727724	1	p13.3	no	no	no	no	no	no	no	no	no
DENND2D	1	111729796	111747157	-1	p13.3	no	no	no	no	no	no	no	no	no
CHI3L2	1	111743393	111786062	1	p13.3	no	no	no	no	no	no	no	no	no
CHIA	1	111833484	111863188	1	p13.2	no	no	no	no	no	no	no	no	no
C1orf88	1	111888910	111895635	1	p13.2	no	no	no	no	no	no	no	no	no
OVGP1	1	111956936	111970399	-1	p13.2	no	no	no	no	no	no	no	no	no
WDR77	1	111982512	111991998	-1	p13.2	yes	no	no	no	no	no	no	no	no
ATP5F1	1	111991486	112005395	1	p13.2	no	no	no	no	yes	no	no	no	no
C1orf162	1	112016414	112021134	1	p13.2	no	no	no	no	no	no	no	no	no
ADORA3	1	112025970	112106597	-1	p13.2	no	no	no	no	no	no	no	no	no
RAP1A	1	112084840	112259313	1	p13.2	no	no	no	yes	no	no	no	no	no
DDX20	1	112297867	112310638	1	p13.2	yes	no	no	no	no	no	no	no	no
KCND3	1	112313284	112531777	-1	p13.2	no	no	no	no	no	yes	no	no	no
CTTNBP2NL	1	112938803	113003786	1	p13.2	no	no	no	no	no	no	no	no	no
WNT2B	1	113009163	113065288	1	p13.2	no	no	no	yes	no	no	no	no	no
ST7L	1	113066140	113163447	-1	p13.2	no	no	no	no	no	no	no	no	no
MOV10	1	113215763	113243368	1	p13.2	no	no	no	no	no	no	no	no	no
RHOC	1	113243728	113250056	-1	p13.2	no	no	no	no	no	no	no	no	no
PPM1J	1	113245236	113258099	-1	p13.2	no	no	yes	no	no	no	no	no	no
SLC16A1	1	113454469	113499635	-1	p13.2	no	no	no	no	no	no	no	no	no
LRIG2	1	113615831	113669822	1	p13.2	no	no	no	no	no	no	no	no	no
MAGI3	1	113933371	114228545	1	p13.2	no	no	no	no	no	no	no	no	no
PHTF1	1	114234854	114302111	-1	p13.2	yes	no	no	no	no	no	no	no	no
RSBN1	1	114304454	114355098	-1	p13.2	no	no	no	no	no	no	no	no	no
PTPN22	1	114356433	114414381	-1	p13.2	no	no	yes	no	no	no	no	no	no
BCL2L15	1	114420790	114430169	-1	p13.2	no	no	no	no	no	no	no	no	no
AP4B1	1	114437370	114447823	-1	p13.2	no	no	no	no	no	no	no	no	no
DCLRE1B	1	114447763	114456708	1	p13.2	no	no	no	no	no	no	no	no	no
HIPK1	1	114471814	114520426	1	p13.2	yes	yes	no	no	no	no	no	no	no
OLFML3	1	114522063	114524876	1	p13.2	no	no	no	no	no	no	no	no	no
SYT6	1	114631914	114696541	-1	p13.2	no	no	no	no	no	no	no	no	no
TRIM33	1	114935399	115053781	-1	p13.2	yes	yes	no	no	no	no	no	yes	no
BCAS2	1	115110178	115124260	-1	p13.2	no	no	no	no	no	no	no	no	no
DENND2C	1	115125469	115213043	-1	p13.2	no	no	no	no	no	no	no	no	no
AMPD1	1	115215719	115238239	-1	p13.2	no	no	no	no	yes	no	no	no	no
NRAS	1	115247090	115259515	-1	p13.2	no	no	no	yes	no	yes	no	yes	no
CSDE1	1	115259534	115301297	-1	p13.2	yes	no	no	no	no	no	yes	no	no
SIKE1	1	115312100	115323306	-1	p13.2	no	no	no	no	no	no	no	no	no
SYCP1	1	115397424	115537991	1	p13.2	no	no	no	no	no	no	no	no	no
TSHB	1	115572415	115576941	1	p13.2	no	no	no	no	no	no	no	no	no
TSPAN2	1	115590632	115632121	-1	p13.2	no	no	no	no	no	no	no	no	no
NGF	1	115828539	115880857	-1	p13.2	no	no	no	yes	no	no	no	no	no
VANGL1	1	116184574	116240845	1	p13.1	no	no	no	yes	no	no	no	no	no
CASQ2	1	116242628	116311435	-1	p13.1	no	no	no	no	no	no	no	no	no
NHLH2	1	116378998	116386538	-1	p13.1	yes	no	no	no	no	no	no	no	no
SLC22A15	1	116519119	116612675	1	p13.1	no	no	no	no	no	no	no	no	no
ATP1A1	1	116915290	116952883	1	p13.1	no	no	no	no	no	no	no	no	no
CD58	1	117057157	117113661	-1	p13.1	no	no	no	no	no	no	yes	no	no
IGSF3	1	117117031	117210375	-1	p13.1	no	no	no	no	no	no	no	no	no
CD2	1	117297007	117311850	1	p13.1	no	no	no	no	no	no	no	no	no
PTGFRN	1	117452679	117532980	1	p13.1	no	no	no	no	no	no	no	no	no
CD101	1	117544382	117579167	1	p13.1	no	no	no	no	no	no	no	no	no
TTF2	1	117602925	117645492	1	p13.1	yes	no	no	no	no	no	no	no	no
TRIM45	1	117653682	117665209	-1	p13.1	yes	no	no	no	no	no	no	no	no
VTCN1	1	117686209	117753556	-1	p13.1	no	no	no	no	no	no	no	no	no
MAN1A2	1	117910071	118071494	1	p12	no	no	no	no	no	no	no	no	yes
FAM46C	1	118148556	118170994	1	p12	no	no	no	no	no	no	no	yes	no
GDAP2	1	118412037	118472253	-1	p12	no	no	no	no	no	no	no	no	no
WDR3	1	118472343	118503049	1	p12	yes	no	no	no	no	no	no	no	no
SPAG17	1	118496484	118727846	-1	p12	no	no	no	no	no	no	no	no	no
TBX15	1	119425666	119532179	-1	p12	yes	no	no	no	no	no	no	no	no
WARS2	1	119573839	119683294	-1	p12	no	no	no	no	no	no	no	no	no
HAO2	1	119911402	119936753	1	p12	no	no	no	no	no	no	no	no	no
HSD3B2	1	119957554	119965658	1	p12	no	no	no	no	no	no	no	no	no
HSD3B1	1	120049821	120057681	1	p12	no	no	no	no	no	no	no	no	no
ZNF697	1	120162045	120190396	-1	p12	yes	no	no	no	no	no	no	no	no
PHGDH	1	120202421	120286838	1	p12	no	no	no	no	yes	no	no	no	no
HMGCS2	1	120290619	120311528	-1	p12	no	no	no	yes	no	no	no	no	no
REG4	1	120336641	120354283	-1	p12	no	no	no	no	no	no	no	no	no
ADAM30	1	120436156	120439118	-1	p12	no	no	no	no	no	no	no	no	no
NOTCH2	1	120454176	120612240	-1	p11.2	yes	no	no	yes	no	no	yes	yes	no
PDE4DIP	1	144836157	145076186	-1	q21.1	no	no	no	no	no	no	no	yes	no
HFE2	1	145413095	145417545	1	q21.1	no	no	no	no	no	no	no	no	no
TXNIP	1	145438469	145442635	1	q21.1	yes	no	no	no	no	no	no	no	no
POLR3GL	1	145456236	145470388	-1	q21.1	no	no	no	no	yes	no	no	no	no
ANKRD34A	1	145470508	145475646	1	q21.1	no	no	no	no	no	no	no	no	no
RBM8A	1	145507598	145511444	1	q21.1	no	no	no	no	no	no	no	no	no
PEX11B	1	145516252	145523730	1	q21.1	no	no	no	no	no	no	no	no	no
ITGA10	1	145524891	145543868	1	q21.1	no	no	no	yes	no	no	no	no	no
ANKRD35	1	145549227	145568526	1	q21.1	yes	no	no	no	no	no	no	no	no
PIAS3	1	145575233	145586546	1	q21.1	yes	no	no	yes	no	no	no	no	no
NUDT17	1	145586115	145590461	-1	q21.1	no	no	no	no	no	no	no	no	no
POLR3C	1	145592605	145611025	-1	q21.1	no	no	no	no	yes	no	no	no	no
RNF115	1	145611036	145690661	1	q21.1	yes	no	no	no	no	no	no	no	no
CD160	1	145695798	145715614	-1	q21.1	no	no	no	no	no	no	no	no	no
PRKAB2	1	146626685	146644129	-1	q21.1	no	no	no	no	no	no	no	no	no
FMO5	1	146646930	146714700	-1	q21.1	no	no	no	no	no	no	no	no	no
CHD1L	1	146714291	146767443	1	q21.1	no	no	no	no	no	no	no	no	no
BCL9	1	147013182	147098017	1	q21.2	no	no	no	no	no	no	yes	yes	no
ACP6	1	147119170	147142618	-1	q21.2	no	no	yes	no	no	no	no	no	no
GJA5	1	147228332	147245484	-1	q21.2	no	no	no	no	no	no	no	no	no
GJA8	1	147374946	147381393	1	q21.2	no	no	no	no	no	no	no	no	no
HIST2H3D	1	149784826	149785236	-1	q21.2	no	no	no	no	no	no	no	no	no
HIST2H4A	1	149804232	149811339	1	q21.2	no	no	no	yes	no	no	no	no	no
HIST2H3C	1	149811110	149812765	-1	q21.2	no	no	no	no	no	no	no	no	no
HIST2H2BE	1	149856010	149858232	-1	q21.2	no	no	no	yes	no	no	no	no	no
BOLA1	1	149858486	149872351	1	q21.2	yes	no	no	no	no	no	no	no	no
SV2A	1	149874870	149889434	-1	q21.2	no	no	no	yes	no	no	no	no	no
SF3B4	1	149895209	149900236	-1	q21.2	no	no	no	no	no	no	no	no	no
MTMR11	1	149900543	149908791	-1	q21.2	no	no	yes	no	no	no	no	no	no
OTUD7B	1	149912231	149982686	-1	q21.2	yes	no	no	no	no	no	no	no	no
VPS45	1	150039369	150117505	1	q21.2	no	no	no	no	no	no	no	no	no
PLEKHO1	1	150121373	150132260	1	q21.2	no	no	no	no	no	no	no	no	no
ANP32E	1	150190717	150208504	-1	q21.2	no	no	yes	no	no	no	no	no	no
CA14	1	150230169	150237478	1	q21.2	no	no	no	no	no	no	no	no	no
APH1A	1	150237804	150241980	-1	q21.2	no	no	no	yes	no	no	no	no	no
C1orf54	1	150240600	150253327	1	q21.2	no	no	no	no	no	no	no	no	no
C1orf51	1	150254953	150259505	1	q21.2	no	no	no	no	no	no	no	no	no
MRPS21	1	150266289	150281414	1	q21.2	no	no	no	no	no	no	no	no	no
PRPF3	1	150293925	150325671	1	q21.2	no	no	no	no	no	no	no	no	no
RPRD2	1	150335567	150449042	1	q21.3	no	no	no	no	no	no	no	no	no
TARS2	1	150459887	150480078	1	q21.3	no	no	no	no	no	no	no	no	no
ECM1	1	150480538	150486265	1	q21.3	no	no	no	no	no	no	no	no	no
ADAMTSL4	1	150521884	150533413	1	q21.3	no	no	no	no	no	no	no	no	no
MCL1	1	150547032	150552073	-1	q21.3	no	no	no	yes	no	no	no	no	no
ENSA	1	150573327	150602088	-1	q21.3	no	no	no	no	no	no	no	no	no
GOLPH3L	1	150618701	150669672	-1	q21.3	no	no	no	no	no	no	no	no	no
HORMAD1	1	150670536	150693364	-1	q21.3	no	no	no	no	no	no	no	no	no
CTSS	1	150702551	150738433	-1	q21.3	no	no	no	no	no	no	no	no	no
CTSK	1	150768684	150780799	-1	q21.3	no	no	no	no	no	no	no	no	no
ARNT	1	150782181	150849244	-1	q21.3	yes	no	no	no	no	no	no	yes	no
SETDB1	1	150898739	150937213	1	q21.3	yes	no	no	no	no	no	no	no	no
ANXA9	1	150954493	150968110	1	q21.3	no	no	no	no	no	no	no	no	no
FAM63A	1	150969025	150980851	-1	q21.3	no	no	no	no	no	no	no	no	no
PRUNE	1	150980896	151008189	1	q21.3	no	no	no	no	yes	no	no	no	no
BNIPL	1	151009046	151020076	1	q21.3	no	no	no	no	no	no	no	no	no
C1orf56	1	151020216	151024462	1	q21.3	no	no	no	no	no	no	no	no	no
CDC42SE1	1	151023447	151032249	-1	q21.3	no	no	no	no	no	no	no	no	no
MLLT11	1	151030234	151040970	1	q21.3	yes	no	no	no	no	yes	no	yes	no
SEMA6C	1	151104161	151119104	-1	q21.3	no	no	no	no	no	no	no	no	no
TNFAIP8L2	1	151129105	151132225	1	q21.3	no	no	no	no	no	no	no	no	no
LYSMD1	1	151132224	151138424	-1	q21.3	no	no	no	no	no	no	no	no	no
TMOD4	1	151142462	151148492	-1	q21.3	no	no	no	no	no	no	no	no	no
VPS72	1	151142463	151167797	-1	q21.3	yes	no	no	no	no	no	no	no	yes
PIP5K1A	1	151170425	151222012	1	q21.3	no	no	no	no	yes	no	no	no	no
PSMD4	1	151227179	151239955	1	q21.3	no	no	no	no	no	no	no	no	no
ZNF687	1	151254094	151264381	1	q21.3	yes	no	no	no	no	no	no	no	no
PI4KB	1	151264273	151300191	-1	q21.3	no	no	no	no	yes	no	no	no	no
RFX5	1	151313116	151319833	-1	q21.3	yes	no	no	no	no	no	no	no	no
SELENBP1	1	151336778	151345209	-1	q21.3	no	no	no	no	no	no	no	no	no
PSMB4	1	151372010	151374420	1	q21.3	no	no	no	no	no	no	no	no	yes
POGZ	1	151375200	151431941	-1	q21.3	yes	no	no	no	no	no	no	no	no
CGN	1	151482986	151511168	1	q21.3	no	no	no	no	no	no	no	no	no
TUFT1	1	151512781	151556059	1	q21.3	no	no	no	no	no	no	no	no	no
SNX27	1	151584541	151671567	1	q21.3	no	no	no	no	no	no	no	no	no
CELF3	1	151674880	151689290	-1	q21.3	yes	no	no	no	no	no	no	no	no
MRPL9	1	151732119	151736040	-1	q21.3	no	no	no	no	no	no	no	no	no
OAZ3	1	151735445	151743808	1	q21.3	no	no	no	no	no	no	no	no	no
TDRKH	1	151742583	151763892	-1	q21.3	no	no	no	no	no	no	no	no	no
RORC	1	151778547	151804348	-1	q21.3	yes	no	no	no	no	no	no	no	no
THEM4	1	151846060	151882284	-1	q21.3	no	no	no	yes	no	no	no	no	no
S100A10	1	151955391	151966866	-1	q21.3	no	no	no	no	no	no	no	no	no
S100A11	1	152004982	152020383	-1	q21.3	no	no	no	no	no	no	no	no	no
TCHH	1	152078793	152086556	-1	q21.3	no	no	no	no	no	no	no	no	no
RPTN	1	152126071	152131704	-1	q21.3	no	no	no	no	no	no	no	no	no
FLG	1	152274651	152297679	-1	q21.3	no	no	no	no	no	no	no	no	no
FLG2	1	152321213	152332482	-1	q21.3	no	no	no	no	no	no	no	no	no
CRNN	1	152381719	152386739	-1	q21.3	no	no	no	no	no	no	no	no	no
CRCT1	1	152486978	152488486	1	q21.3	no	no	no	no	no	no	no	no	no
LCE3D	1	152551857	152552980	-1	q21.3	no	no	no	no	no	no	no	no	no
LCE2B	1	152647771	152659877	1	q21.3	no	no	no	no	no	no	no	no	no
C1orf68	1	152691082	152692946	1	q21.3	no	no	no	no	no	no	no	no	no
LCE1B	1	152784447	152785585	1	q21.3	no	no	no	no	no	no	no	no	no
SMCP	1	152850793	152857523	1	q21.3	no	no	no	no	no	no	no	no	no
IVL	1	152881021	152884362	1	q21.3	no	no	no	no	no	no	no	no	no
SPRR4	1	152943142	152945050	1	q21.3	no	no	no	no	no	no	no	no	no
SPRR1A	1	152956557	152958289	1	q21.3	no	no	no	no	no	no	no	no	no
SPRR3	1	152974223	152976332	1	q21.3	no	no	no	no	no	no	no	no	no
SPRR1B	1	153003678	153005376	1	q21.3	no	no	no	no	no	no	no	no	no
SPRR2B	1	153042704	153113927	-1	q21.3	no	no	no	no	no	no	no	no	no
SPRR2G	1	153112967	153123345	-1	q21.3	no	no	no	no	no	no	no	no	no
LELP1	1	153175919	153177596	1	q21.3	no	no	no	no	no	no	no	no	no
LOR	1	153232176	153234598	1	q21.3	no	no	no	no	no	no	no	no	no
PGLYRP3	1	153270338	153283194	-1	q21.3	no	no	no	no	no	no	no	no	no
PGLYRP4	1	153302596	153321316	-1	q21.3	no	no	no	no	no	no	no	no	no
S100A9	1	153330330	153333503	1	q21.3	no	no	no	no	no	no	no	no	no
S100A12	1	153346184	153348125	-1	q21.3	no	no	no	no	no	no	no	no	no
S100A8	1	153362508	153363664	-1	q21.3	no	no	no	no	no	no	no	no	no
S100A7A	1	153388945	153395701	1	q21.3	no	no	no	no	no	no	no	no	no
S100A6	1	153507075	153508720	-1	q21.3	no	no	no	no	no	no	no	no	no
S100A5	1	153509623	153514241	-1	q21.3	no	no	no	no	no	no	no	no	no
S100A4	1	153516089	153522612	-1	q21.3	no	no	no	no	no	no	no	no	no
S100A3	1	153519805	153521848	-1	q21.3	no	no	no	no	no	no	no	no	no
S100A2	1	153533584	153540366	-1	q21.3	no	no	no	no	no	no	no	no	no
S100A16	1	153579362	153585644	-1	q21.3	no	no	no	no	no	no	no	no	no
S100A14	1	153586731	153589462	-1	q21.3	no	no	no	no	no	no	no	no	no
S100A13	1	153591263	153606873	-1	q21.3	no	no	no	no	no	no	no	no	no
S100A1	1	153600402	153604513	1	q21.3	no	no	no	no	no	no	no	no	no
SNAPIN	1	153631130	153634306	1	q21.3	no	no	no	no	no	no	no	no	no
ILF2	1	153634512	153643524	-1	q21.3	yes	no	no	no	no	no	no	no	no
NPR1	1	153651113	153666468	1	q21.3	no	yes	no	no	yes	no	no	no	no
INTS3	1	153700543	153746555	1	q21.3	no	no	no	no	no	no	no	no	no
SLC27A3	1	153746830	153752633	1	q21.3	no	no	no	no	no	no	no	no	no
GATAD2B	1	153777201	153895451	-1	q21.3	yes	no	no	no	no	no	no	no	no
DENND4B	1	153901977	153919172	-1	q21.3	no	no	no	no	no	no	no	no	no
CRTC2	1	153920145	153931101	-1	q21.3	no	no	no	yes	no	no	no	no	no
SLC39A1	1	153931575	153940188	-1	q21.3	no	no	no	no	no	no	no	no	no
CREB3L4	1	153940010	153946839	1	q21.3	yes	no	no	yes	no	no	no	no	no
JTB	1	153946745	153950164	-1	q21.3	no	no	no	no	no	no	no	no	no
NUP210L	1	153965161	154127592	-1	q21.3	no	no	no	no	no	no	no	no	no
TPM3	1	154127784	154167124	-1	q21.3	no	yes	no	no	no	no	no	yes	no
C1orf43	1	154179196	154193104	-1	q21.3	no	no	no	no	no	no	no	no	no
UBAP2L	1	154192655	154243986	1	q21.3	no	no	no	no	no	no	no	no	no
HAX1	1	154244987	154248351	1	q21.3	no	no	no	no	no	no	no	no	no
AQP10	1	154293566	154297801	1	q21.3	no	no	no	no	no	no	no	no	no
ATP8B2	1	154298029	154323783	1	q21.3	no	no	no	no	no	no	no	no	no
IL6R	1	154377669	154441926	1	q21.3	no	no	no	yes	no	no	no	no	no
SHE	1	154442248	154474589	-1	q21.3	no	no	no	no	no	no	no	no	no
TDRD10	1	154474695	154520623	1	q21.3	no	no	no	no	no	no	no	no	no
UBE2Q1	1	154521053	154531504	-1	q21.3	no	no	no	no	no	no	no	no	no
CHRNB2	1	154540257	154552502	1	q21.3	no	no	no	no	no	no	no	no	no
ADAR	1	154554538	154600475	-1	q21.3	yes	no	no	no	no	no	no	no	no
KCNN3	1	154679902	154842756	-1	q21.3	no	no	no	no	no	no	no	no	no
PMVK	1	154897210	154909467	-1	q21.3	no	no	no	no	no	no	no	no	no
PBXIP1	1	154916552	154928599	-1	q21.3	yes	no	no	no	no	no	no	no	no
PYGO2	1	154929502	154936329	-1	q21.3	no	no	no	no	no	no	no	no	no
SHC1	1	154934774	154946871	-1	q21.3	no	no	no	yes	no	no	no	no	no
FLAD1	1	154955814	154965587	1	q21.3	no	no	no	no	no	no	no	no	no
LENEP	1	154966062	154966791	1	q21.3	no	no	no	no	no	no	no	no	no
ZBTB7B	1	154975127	154990998	1	q21.3	yes	no	no	no	no	no	no	no	no
DCST2	1	154990996	155006257	-1	q22	no	no	no	no	no	no	no	no	no
DCST1	1	155006300	155023406	1	q22	no	no	no	no	no	no	no	no	no
ADAM15	1	155023042	155035252	1	q22	no	no	no	no	no	no	no	no	no
EFNA3	1	155036224	155060014	1	q22	no	no	no	yes	no	no	no	no	no
EFNA1	1	155099936	155107333	1	q22	no	no	no	yes	no	no	no	no	no
DPM3	1	155112367	155113071	-1	q22	no	no	no	no	no	no	no	no	no
KRTCAP2	1	155141884	155159747	-1	q22	no	no	no	no	no	no	no	no	no
TRIM46	1	155145873	155157447	1	q22	no	no	no	no	no	no	no	no	no
MUC1	1	155158300	155162707	-1	q22	no	no	no	no	no	no	no	yes	no
THBS3	1	155165379	155178842	-1	q22	no	no	no	yes	no	no	no	no	no
FAM189B	1	155216996	155225274	-1	q22	no	no	no	no	no	no	no	no	no
SCAMP3	1	155225770	155232221	-1	q22	no	no	no	no	no	no	no	no	no
CLK2	1	155232659	155248282	-1	q22	no	yes	no	no	no	no	no	no	no
HCN3	1	155247374	155259639	1	q22	no	no	no	no	no	no	no	no	no
PKLR	1	155259086	155271225	-1	q22	no	no	no	no	yes	no	no	no	no
FDPS	1	155278539	155290457	1	q22	no	no	no	no	no	no	no	no	no
RUSC1	1	155290687	155300905	1	q22	no	no	no	no	no	no	no	no	no
ASH1L	1	155305059	155532598	-1	q22	yes	no	no	no	no	no	no	no	no
YY1AP1	1	155629237	155658791	-1	q22	no	no	no	no	no	no	no	no	no
DAP3	1	155657751	155708803	1	q22	no	no	no	no	no	no	no	no	no
GON4L	1	155719508	155829191	-1	q22	yes	no	no	no	no	no	no	no	no
SYT11	1	155829300	155854990	1	q22	no	no	no	no	no	no	no	no	no
RIT1	1	155867599	155881195	-1	q22	no	no	no	no	no	yes	no	no	no
KIAA0907	1	155882834	155904191	-1	q22	no	no	no	no	no	no	yes	no	no
ARHGEF2	1	155916645	155966129	-1	q22	no	no	no	no	no	no	no	no	no
SSR2	1	155978839	155990750	-1	q22	no	no	no	no	no	no	no	no	no
RAB25	1	156030951	156040295	1	q22	no	no	no	no	no	no	no	no	no
LMNA	1	156052364	156109880	1	q22	no	no	no	no	no	no	no	no	no
SEMA4A	1	156117157	156147543	1	q22	yes	no	no	no	no	no	no	no	no
SLC25A44	1	156163880	156182587	1	q22	no	no	no	no	no	no	no	no	no
PMF1	1	156182784	156212874	1	q22	yes	no	no	no	no	no	no	no	no
PAQR6	1	156213206	156217881	-1	q22	no	no	no	no	no	no	no	no	no
SMG5	1	156219015	156252616	-1	q22	no	no	no	no	no	no	no	no	no
TMEM79	1	156252726	156262976	1	q22	no	no	no	no	no	no	no	no	no
C1orf85	1	156259880	156265463	-1	q22	no	no	no	no	no	no	no	no	no
CCT3	1	156278759	156337664	-1	q22	no	no	no	no	no	no	no	no	no
C1orf182	1	156307105	156316786	1	q22	no	no	no	no	no	no	no	no	no
RHBG	1	156339003	156355011	1	q22	no	no	no	no	no	no	no	no	no
C1orf61	1	156374044	156400493	-1	q22	no	no	no	no	no	no	no	no	no
MEF2D	1	156433519	156470620	-1	q22	yes	no	no	no	no	no	no	no	no
IQGAP3	1	156495197	156542396	-1	q23.1	no	no	no	no	no	no	no	no	no
APOA1BP	1	156561542	156564091	1	q23.1	no	no	no	no	no	no	no	no	no
GPATCH4	1	156564279	156571288	-1	q23.1	no	no	no	no	no	no	no	no	no
HAPLN2	1	156589086	156595517	1	q23.1	no	no	no	no	no	no	no	no	no
BCAN	1	156611182	156629324	1	q23.1	no	no	no	no	no	no	no	no	no
NES	1	156638555	156647189	-1	q23.1	no	no	no	no	no	no	no	no	no
CRABP2	1	156669398	156675608	-1	q23.1	no	no	no	no	no	no	no	no	no
ISG20L2	1	156691683	156698591	-1	q23.1	no	no	no	no	no	no	no	no	no
MRPL24	1	156707095	156711382	-1	q23.1	no	no	no	no	no	no	no	no	no
HDGF	1	156711899	156736717	-1	q23.1	no	no	no	no	no	no	no	no	no
PRCC	1	156720402	156770607	1	q23.1	no	no	no	no	no	no	no	yes	no
SH2D2A	1	156776035	156786654	-1	q23.1	no	no	no	yes	no	no	no	no	no
NTRK1	1	156785432	156851642	1	q23.1	no	yes	no	yes	no	no	no	yes	no
INSRR	1	156809855	156828810	-1	q23.1	no	yes	no	no	no	no	no	no	no
PEAR1	1	156863490	156886226	1	q23.1	no	no	no	no	no	no	no	no	no
ARHGEF11	1	156904632	157015162	-1	q23.1	no	no	no	no	no	no	no	no	no
ETV3	1	157090983	157108266	-1	q23.1	yes	no	no	no	no	no	no	no	no
FCRL5	1	157483167	157522310	-1	q23.1	no	no	no	no	no	no	no	no	no
FCRL4	1	157543539	157567870	-1	q23.1	no	no	no	no	no	no	no	yes	no
FCRL3	1	157646271	157670775	-1	q23.1	no	no	no	no	no	no	no	no	no
FCRL2	1	157715521	157746922	-1	q23.1	no	no	no	no	no	no	no	no	no
FCRL1	1	157764193	157789895	-1	q23.1	no	no	no	no	no	no	no	no	no
CD5L	1	157800704	157868046	-1	q23.1	no	no	no	no	no	no	no	no	no
KIRREL	1	157963063	158070052	1	q23.1	no	no	no	no	no	no	no	no	no
CD1D	1	158149737	158154686	1	q23.1	no	no	no	no	no	no	no	no	no
CD1A	1	158223927	158228059	1	q23.1	no	no	no	no	no	no	no	no	no
CD1C	1	158259563	158264564	1	q23.1	no	no	no	no	no	no	no	no	no
CD1B	1	158297741	158301321	-1	q23.1	no	no	no	no	no	no	no	no	no
CD1E	1	158323254	158327343	1	q23.1	no	no	no	no	no	no	no	no	no
SPTA1	1	158580278	158656488	-1	q23.1	no	no	no	no	no	no	no	no	no
MNDA	1	158801107	158819296	1	q23.1	yes	no	no	no	no	no	no	no	no
PYHIN1	1	158900586	158946844	1	q23.1	yes	no	no	no	no	no	no	no	no
IFI16	1	158969758	159024945	1	q23.1	yes	no	no	no	no	no	no	no	no
AIM2	1	159032274	159116886	-1	q23.2	yes	no	no	no	no	no	no	no	no
CADM3	1	159141399	159173103	1	q23.2	no	no	no	no	no	no	no	no	no
DARC	1	159173097	159176290	1	q23.2	no	no	no	no	no	no	no	no	no
FCER1A	1	159259504	159278014	1	q23.2	no	no	no	no	no	no	no	no	no
OR10J1	1	159409512	159410600	1	q23.2	no	no	no	no	no	no	no	no	no
APCS	1	159557615	159558655	1	q23.2	yes	no	no	no	no	no	no	no	no
CRP	1	159682079	159684379	-1	q23.2	no	no	no	no	no	no	no	no	no
DUSP23	1	159750722	159752333	1	q23.2	no	no	yes	no	no	no	no	no	no
SLAMF8	1	159796540	159807039	1	q23.2	no	no	no	no	no	no	no	no	no
C1orf204	1	159804264	159825137	-1	q23.2	no	no	no	no	no	no	no	no	no
CCDC19	1	159842154	159869953	-1	q23.2	no	no	no	no	no	no	no	no	no
TAGLN2	1	159887897	159895522	-1	q23.2	no	no	no	no	no	no	no	no	no
IGSF9	1	159896829	159915394	-1	q23.2	no	no	no	no	no	no	no	no	no
SLAMF9	1	159921282	159924044	-1	q23.2	no	no	no	no	no	no	no	no	no
PIGM	1	159997462	160001783	-1	q23.2	no	no	no	no	no	no	no	no	no
KCNJ10	1	160007257	160040038	-1	q23.2	no	no	no	no	no	no	no	no	no
KCNJ9	1	160051360	160060353	1	q23.2	no	no	no	no	no	no	no	no	no
IGSF8	1	160061130	160068733	-1	q23.2	no	no	no	no	no	no	no	no	no
ATP1A2	1	160085549	160113381	1	q23.2	no	no	no	no	no	no	no	no	no
ATP1A4	1	160121360	160156767	1	q23.2	no	no	no	no	no	no	no	no	no
CASQ1	1	160160285	160171676	1	q23.2	no	no	no	no	no	no	no	no	no
PEA15	1	160175127	160185166	1	q23.2	no	no	no	no	no	no	no	no	no
DCAF8	1	160185505	160254920	-1	q23.2	yes	no	no	no	no	no	no	no	no
PEX19	1	160246602	160256138	-1	q23.2	no	no	no	no	no	no	no	no	no
COPA	1	160259063	160313190	-1	q23.2	yes	no	no	no	no	no	no	no	no
NCSTN	1	160313062	160328742	1	q23.2	no	no	no	yes	no	no	no	no	no
NHLH1	1	160336857	160342638	1	q23.2	yes	no	no	no	no	no	no	no	no
VANGL2	1	160370376	160398468	1	q23.2	no	no	no	yes	no	no	no	no	no
SLAMF6	1	160454820	160493052	-1	q23.2	no	no	no	no	no	no	no	no	no
CD84	1	160510885	160549306	-1	q23.3	no	no	no	no	no	no	no	no	no
SLAMF1	1	160577890	160617085	-1	q23.3	no	no	no	no	no	no	no	no	no
CD48	1	160648536	160681641	-1	q23.3	no	no	no	no	no	no	no	no	no
SLAMF7	1	160709037	160724611	1	q23.3	no	no	no	no	no	no	no	no	no
LY9	1	160765896	160798045	1	q23.3	no	no	no	no	no	no	no	no	no
CD244	1	160799950	160832692	-1	q23.3	no	no	no	no	no	no	no	no	no
ITLN1	1	160846329	160854960	-1	q23.3	no	no	no	no	no	no	no	no	no
F11R	1	160965001	161008784	-1	q23.3	no	no	no	no	no	no	no	no	no
TSTD1	1	161007421	161008780	-1	q23.3	no	no	no	no	no	no	no	no	no
USF1	1	161009041	161015767	-1	q23.3	yes	no	no	no	no	no	no	no	no
ARHGAP30	1	161016736	161039760	-1	q23.3	no	no	no	no	no	no	no	no	no
PVRL4	1	161040785	161059389	-1	q23.3	no	no	no	yes	no	no	no	no	no
KLHDC9	1	161068151	161070136	1	q23.3	no	no	no	no	no	no	no	no	no
PFDN2	1	161070346	161087901	-1	q23.3	no	no	no	no	no	no	no	no	no
NIT1	1	161087876	161095235	1	q23.3	no	no	no	no	no	no	no	no	yes
DEDD	1	161090764	161102478	-1	q23.3	no	no	no	no	no	no	no	no	no
UFC1	1	161122566	161128646	1	q23.3	no	no	no	no	no	no	no	no	no
USP21	1	161129240	161135513	1	q23.3	yes	no	no	no	no	no	no	no	no
PPOX	1	161136200	161147803	1	q23.3	no	no	no	no	no	no	no	no	no
B4GALT3	1	161141100	161147309	-1	q23.3	no	no	no	no	no	no	no	no	no
NDUFS2	1	161166894	161184185	1	q23.3	no	no	no	no	yes	no	no	no	no
FCER1G	1	161185024	161190489	1	q23.3	no	no	no	no	no	no	no	no	no
APOA2	1	161192082	161193421	-1	q23.3	no	no	no	yes	no	no	no	no	no
TOMM40L	1	161195793	161200408	1	q23.3	no	no	no	no	no	no	no	no	no
NR1I3	1	161199456	161208092	-1	q23.3	yes	no	no	no	no	no	no	no	no
MPZ	1	161274525	161279762	-1	q23.3	no	no	no	no	no	no	no	no	no
SDHC	1	161284047	161332984	1	q23.3	no	no	no	no	yes	no	no	yes	no
C1orf192	1	161334521	161337664	-1	q23.3	no	no	no	no	no	no	no	no	no
HSPA6	1	161494036	161496681	1	q23.3	no	no	no	yes	no	no	no	no	no
FCGR2B	1	161551101	161648444	1	q23.3	no	no	no	no	no	no	no	yes	no
FCGR3B	1	161592986	161601753	-1	q23.3	no	no	no	no	no	no	no	no	no
FCRLA	1	161676762	161684142	1	q23.3	no	no	no	no	no	no	no	no	no
FCRLB	1	161691353	161697933	1	q23.3	no	no	no	no	no	no	no	no	no
DUSP12	1	161719548	161727028	1	q23.3	yes	no	yes	no	no	no	no	no	no
ATF6	1	161736084	161933860	1	q23.3	yes	no	no	no	no	no	no	no	no
OLFML2B	1	161952982	161993644	-1	q23.3	no	no	no	no	no	no	no	no	no
NOS1AP	1	162039564	162353321	1	q23.3	no	no	no	no	no	no	no	no	no
C1orf111	1	162343515	162346660	-1	q23.3	no	no	no	no	no	no	no	no	no
SH2D1B	1	162365056	162381928	-1	q23.3	no	no	no	no	no	no	no	no	no
UHMK1	1	162467041	162499419	1	q23.3	no	yes	no	no	no	no	no	no	no
UAP1	1	162531321	162569627	1	q23.3	no	no	no	no	no	no	no	no	no
DDR2	1	162601163	162750237	1	q23.3	no	yes	no	no	no	no	no	no	no
C1orf110	1	162794248	162838605	-1	q23.3	no	no	no	no	no	no	no	no	no
RGS4	1	163038565	163046592	1	q23.3	no	no	no	no	no	no	no	no	no
RGS5	1	163080911	163187426	-1	q23.3	no	no	no	no	no	no	no	no	no
NUF2	1	163236366	163325554	1	q23.3	no	no	no	no	no	no	no	no	no
PBX1	1	164524821	164868533	1	q23.3	yes	no	no	no	no	no	no	yes	no
LMX1A	1	165171104	165325952	-1	q23.3	yes	no	no	no	no	no	no	no	no
RXRG	1	165370159	165414433	-1	q23.3	yes	no	no	yes	no	no	no	no	no
LRRC52	1	165513244	165533198	1	q24.1	no	no	no	no	no	no	no	no	no
MGST3	1	165600098	165631033	1	q24.1	no	no	no	no	no	no	no	no	no
ALDH9A1	1	165631453	165668100	-1	q24.1	no	no	no	no	yes	no	no	no	no
TMCO1	1	165696032	165738417	-1	q24.1	no	no	no	no	no	no	no	no	no
UCK2	1	165796768	165880855	1	q24.1	no	no	no	no	yes	no	no	no	no
FMO9P	1	166572912	166600637	1	q24.1	no	no	no	no	no	no	no	no	no
POGK	1	166808681	166825581	1	q24.1	yes	no	no	no	no	no	no	no	no
TADA1	1	166825747	166845564	-1	q24.1	yes	no	no	no	no	no	no	no	no
ILDR2	1	166887996	166944719	-1	q24.1	no	no	no	no	no	no	no	no	no
MAEL	1	166958346	166991451	1	q24.1	yes	no	no	no	no	no	no	no	no
GPA33	1	167022073	167059868	-1	q24.1	no	no	no	no	no	no	no	no	no
DUSP27	1	167063282	167098402	1	q24.1	no	no	yes	no	no	no	no	no	no
POU2F1	1	167190066	167396582	1	q24.1	yes	no	no	no	no	no	no	no	no
CD247	1	167399877	167487847	-1	q24.2	no	no	no	no	no	no	no	no	no
CREG1	1	167498914	167523004	-1	q24.2	yes	no	no	no	no	no	no	no	no
RCSD1	1	167599330	167675486	1	q24.2	no	no	no	no	no	no	no	no	no
MPZL1	1	167690429	167761156	1	q24.2	no	no	no	no	no	no	no	no	no
ADCY10	1	167778625	167883453	-1	q24.2	no	no	no	no	yes	no	no	no	no
BRP44	1	167885967	167906278	-1	q24.2	no	no	no	no	no	no	no	no	no
DCAF6	1	167905021	168045081	1	q24.2	yes	no	no	no	no	no	no	no	no
GPR161	1	168053997	168106821	-1	q24.2	no	no	no	no	no	no	no	no	no
TIPRL	1	168148171	168169950	1	q24.2	no	no	no	no	no	no	no	no	no
SFT2D2	1	168195176	168212378	1	q24.2	no	no	no	no	no	no	no	no	no
TBX19	1	168250278	168283664	1	q24.2	yes	no	no	no	no	no	no	no	no
XCL1	1	168545711	168551315	1	q24.2	no	no	no	yes	no	no	no	no	no
DPT	1	168664697	168698502	-1	q24.2	no	no	no	no	no	no	no	no	no
ATP1B1	1	169074935	169101960	1	q24.2	no	no	no	no	no	no	no	no	no
NME7	1	169101769	169337205	-1	q24.2	no	no	no	no	yes	no	no	no	no
BLZF1	1	169337208	169365778	1	q24.2	yes	no	no	no	no	no	no	no	no
C1orf114	1	169364108	169429907	-1	q24.2	no	no	no	no	no	no	no	no	no
SLC19A2	1	169433147	169455241	-1	q24.2	no	no	no	no	no	no	no	no	no
F5	1	169483404	169555826	-1	q24.2	no	no	no	no	no	no	no	no	no
SELP	1	169558037	169599380	-1	q24.2	no	no	no	no	no	no	no	no	no
C1orf112	1	169631245	169823221	1	q24.2	no	no	no	no	no	no	no	no	no
SELL	1	169659808	169680839	-1	q24.2	no	no	no	no	no	no	no	no	no
SELE	1	169691781	169703220	-1	q24.2	no	no	no	no	no	no	no	no	no
SCYL3	1	169821804	169863408	-1	q24.2	no	yes	no	no	no	no	no	no	no
KIFAP3	1	169890467	170054349	-1	q24.2	no	no	no	no	no	no	no	no	no
GORAB	1	170501270	170522974	1	q24.2	no	no	no	no	no	no	no	no	no
PRRX1	1	170631869	170708560	1	q24.2	yes	no	no	no	no	yes	no	yes	no
C1orf129	1	170904612	171033906	1	q24.3	no	no	no	no	no	no	no	no	no
FMO3	1	171060018	171086959	1	q24.3	no	no	no	no	no	no	no	no	no
FMO6P	1	171106879	171130707	1	q24.3	no	no	no	no	no	no	no	no	no
FMO2	1	171154347	171181822	1	q24.3	no	no	no	no	no	no	no	no	no
FMO1	1	171217638	171255117	1	q24.3	no	no	no	no	no	no	no	no	no
FMO4	1	171283347	171311223	1	q24.3	no	no	no	no	no	no	no	no	yes
MYOC	1	171604557	171621857	-1	q24.3	no	no	no	no	no	no	no	no	no
VAMP4	1	171669300	171711387	-1	q24.3	no	no	no	no	no	no	no	no	no
METTL13	1	171750788	171783163	1	q24.3	no	no	no	no	no	no	no	no	no
DNM3	1	171810621	172387606	1	q24.3	no	no	no	no	no	no	no	no	no
PIGC	1	172339329	172413230	-1	q24.3	no	no	no	no	no	no	no	no	no
C1orf105	1	172389828	172437971	1	q24.3	no	no	no	no	no	no	no	no	no
C1orf9	1	172501489	172580971	1	q24.3	no	no	no	no	no	no	no	no	no
FASLG	1	172628154	172636014	1	q24.3	no	no	no	yes	no	no	no	no	no
TNFSF18	1	173009100	173020103	-1	q25.1	no	no	no	yes	no	no	no	no	no
TNFSF4	1	173152873	173176452	-1	q25.1	no	no	no	yes	no	no	no	no	no
PRDX6	1	173446405	173457946	1	q25.1	no	no	no	no	yes	no	no	no	yes
ANKRD45	1	173578700	173639001	-1	q25.1	yes	no	no	no	no	no	no	no	no
KLHL20	1	173684080	173755840	1	q25.1	no	no	no	no	no	no	no	no	no
CENPL	1	173768688	173793858	-1	q25.1	no	no	no	no	no	no	no	no	no
DARS2	1	173793641	173827684	1	q25.1	no	no	no	no	no	no	no	no	no
ZBTB37	1	173837220	173866494	1	q25.1	yes	no	no	no	no	no	no	no	no
SERPINC1	1	173872947	173886516	-1	q25.1	no	no	no	no	no	no	no	no	no
RC3H1	1	173900352	173991435	-1	q25.1	yes	no	no	no	no	no	no	no	no
RABGAP1L	1	174128548	174964445	1	q25.1	no	no	no	no	no	no	no	no	no
GPR52	1	174417212	174418683	1	q25.1	no	no	no	no	no	no	no	no	no
CACYBP	1	174968300	174980851	1	q25.1	no	no	no	yes	no	no	no	no	no
MRPS14	1	174979925	174992561	-1	q25.1	no	no	no	no	no	no	no	no	no
TNN	1	175036994	175117202	1	q25.1	no	no	no	yes	no	no	no	no	no
TNR	1	175291935	175712906	-1	q25.1	no	no	no	yes	no	no	no	no	no
RFWD2	1	175911248	176176629	-1	q25.2	no	no	no	yes	no	no	no	no	no
PAPPA2	1	176432307	176814735	1	q25.2	no	no	no	no	no	no	no	no	no
ASTN1	1	176826438	177134109	-1	q25.2	no	no	no	no	no	no	no	no	no
FAM5B	1	177140063	177251558	1	q25.2	no	no	no	no	no	no	no	no	no
SEC16B	1	177896701	177995366	-1	q25.2	no	no	no	no	no	no	no	no	no
RASAL2	1	178062864	178448644	1	q25.2	no	no	no	no	no	no	no	no	no
C1orf220	1	178511887	178518024	1	q25.2	no	no	no	no	no	no	no	no	no
RALGPS2	1	178694300	179065553	1	q25.2	no	no	no	no	no	no	no	no	no
ANGPTL1	1	178818840	178840187	-1	q25.2	no	no	no	no	no	no	no	no	no
FAM20B	1	178994939	179045697	1	q25.2	no	no	no	no	no	no	no	no	no
TOR3A	1	179050512	179067158	1	q25.2	no	no	no	no	no	no	no	no	no
ABL2	1	179068462	179198819	-1	q25.2	no	yes	no	yes	no	no	no	yes	no
SOAT1	1	179262925	179327815	1	q25.2	no	no	no	no	no	no	no	no	no
NPHS2	1	179519674	179545087	-1	q25.2	no	no	no	no	no	no	no	no	no
TDRD5	1	179560748	179660407	1	q25.2	no	no	no	no	no	no	no	no	no
FAM163A	1	179712298	179785333	1	q25.2	no	no	no	no	no	no	no	no	no
TOR1AIP2	1	179809102	179846934	-1	q25.2	no	no	no	no	no	no	no	no	no
TOR1AIP1	1	179851177	179888412	1	q25.2	no	no	no	no	no	no	no	no	no
CEP350	1	179923873	180084015	1	q25.2	no	no	no	no	no	no	no	no	no
QSOX1	1	180123969	180173165	1	q25.2	no	no	no	no	no	no	no	no	no
LHX4	1	180199421	180249380	1	q25.2	yes	no	no	no	no	no	no	no	no
ACBD6	1	180244515	180472089	-1	q25.3	yes	no	no	no	no	no	no	no	no
XPR1	1	180601140	180859387	1	q25.3	no	no	no	no	no	no	no	no	no
KIAA1614	1	180882290	180920750	1	q25.3	no	no	no	no	no	no	no	no	no
STX6	1	180941861	180992047	-1	q25.3	no	no	no	no	no	no	no	no	no
MR1	1	181003067	181031074	1	q25.3	no	no	no	no	no	no	no	no	no
IER5	1	181057638	181059977	1	q25.3	no	no	no	no	no	no	no	no	no
CACNA1E	1	181382238	181777219	1	q25.3	no	no	no	yes	no	no	no	no	no
GLUL	1	182350839	182361341	-1	q25.3	no	no	no	no	yes	no	no	no	yes
TEDDM1	1	182367252	182369751	-1	q25.3	no	no	no	no	no	no	no	no	no
RGSL1	1	182419256	182529734	1	q25.3	no	no	no	no	no	no	no	no	no
RNASEL	1	182542769	182558391	-1	q25.3	no	yes	no	no	no	no	no	no	no
RGS16	1	182567758	182573543	-1	q25.3	no	no	no	no	no	no	no	no	no
RGS8	1	182615239	182653711	-1	q25.3	no	no	no	no	no	no	no	no	no
NPL	1	182758428	182799519	1	q25.3	no	no	no	no	no	no	no	no	no
DHX9	1	182808439	182856886	1	q25.3	no	no	no	no	no	no	no	no	no
LAMC1	1	182992597	183114727	1	q25.3	no	no	no	yes	no	no	no	no	no
LAMC2	1	183155373	183214035	1	q25.3	no	no	no	yes	no	no	no	no	no
NMNAT2	1	183217372	183387737	-1	q25.3	no	no	no	no	no	no	no	no	no
SMG7	1	183441351	183567381	1	q25.3	no	no	no	no	no	no	no	no	no
NCF2	1	183524698	183560011	-1	q25.3	no	no	no	no	no	no	no	no	no
ARPC5	1	183592401	183604892	-1	q25.3	no	no	no	no	no	no	no	no	no
RGL1	1	183605208	183897666	1	q25.3	no	no	no	no	no	no	no	no	no
APOBEC4	1	183615541	183622451	-1	q25.3	no	no	no	no	no	no	no	no	no
GLT25D2	1	183898796	184006863	-1	q25.3	no	no	no	no	no	no	no	no	no
TSEN15	1	184020811	184043346	1	q25.3	no	no	no	no	no	no	no	no	no
C1orf21	1	184356192	184598154	1	q25.3	no	no	no	no	no	no	no	no	no
EDEM3	1	184659637	184724047	-1	q25.3	no	no	no	no	no	no	no	no	no
FAM129A	1	184759858	184943682	-1	q25.3	no	no	no	no	no	no	no	no	no
RNF2	1	185014496	185071740	1	q25.3	yes	no	no	no	no	no	no	no	no
IVNS1ABP	1	185265520	185286461	-1	q25.3	no	no	no	no	no	no	no	no	no
HMCN1	1	185703683	186160085	1	q25.3	no	no	no	no	no	yes	yes	no	no
PRG4	1	186265405	186283694	1	q31.1	no	no	no	no	no	no	no	no	no
TPR	1	186282954	186344825	-1	q31.1	yes	no	no	no	no	no	no	yes	no
C1orf27	1	186344890	186390510	1	q31.1	no	no	no	no	no	no	no	no	no
PDC	1	186412698	186430254	-1	q31.1	no	no	no	no	no	no	no	no	no
PTGS2	1	186640923	186649559	-1	q31.1	no	no	no	yes	no	no	no	no	no
PLA2G4A	1	186798085	186958113	1	q31.1	no	no	no	yes	no	no	no	no	no
FAM5C	1	190066792	190446759	-1	q31.1	no	no	no	no	no	no	no	no	no
RGS18	1	192127587	192154945	1	q31.2	no	no	no	no	no	no	no	no	no
RGS1	1	192544857	192549161	1	q31.2	no	no	no	no	no	no	no	no	no
RGS13	1	192605275	192629390	1	q31.2	no	no	no	no	no	no	no	no	no
RGS2	1	192778169	192781403	1	q31.2	no	no	no	no	no	no	no	no	no
UCHL5	1	192984889	193029237	-1	q31.2	no	no	no	no	no	no	no	no	no
TROVE2	1	193028552	193060907	1	q31.2	no	no	no	no	no	no	no	no	no
GLRX2	1	193065598	193075244	-1	q31.2	no	no	no	no	no	no	no	no	no
CDC73	1	193091147	193223031	1	q31.2	no	no	no	no	no	yes	yes	yes	no
B3GALT2	1	193148175	193155784	-1	q31.2	no	no	no	no	no	no	no	no	no
KCNT2	1	196194909	196577541	-1	q31.3	no	no	no	no	no	no	yes	no	no
CFH	1	196621008	196716634	1	q31.3	no	no	no	no	no	no	no	no	no
CFHR5	1	196946667	196978804	1	q31.3	no	no	no	no	no	no	no	no	no
F13B	1	197008321	197036397	-1	q31.3	no	no	no	no	no	no	no	no	no
ASPM	1	197053258	197115824	-1	q31.3	no	no	no	no	no	no	no	no	no
ZBTB41	1	197127572	197169672	-1	q31.3	yes	no	no	no	no	no	no	no	no
CRB1	1	197170592	197447585	1	q31.3	no	no	no	no	no	no	no	no	no
C1orf53	1	197871777	197876497	1	q31.3	no	no	no	no	no	no	no	no	no
LHX9	1	197881618	197904608	1	q31.3	yes	no	no	no	no	no	no	no	no
NEK7	1	198126093	198291550	1	q31.3	no	yes	no	no	no	no	no	no	no
ATP6V1G3	1	198492352	198510075	-1	q31.3	no	no	no	no	yes	no	no	no	no
PTPRC	1	198607801	198726545	1	q31.3	no	no	yes	no	no	no	no	no	no
NR5A2	1	199996730	200146552	1	q32.1	yes	no	no	no	no	no	no	no	no
ZNF281	1	200375827	200379184	-1	q32.1	yes	no	no	no	no	no	no	no	no
KIF14	1	200520628	200589862	-1	q32.1	no	no	no	no	no	no	no	no	no
DDX59	1	200593024	200639126	-1	q32.1	no	no	no	no	no	no	no	no	no
GPR25	1	200842083	200843306	1	q32.1	no	no	no	no	no	no	no	no	no
KIF21B	1	200938520	200992828	-1	q32.1	no	no	no	no	no	no	no	no	no
CACNA1S	1	201008642	201081694	-1	q32.1	no	no	no	yes	no	no	no	no	no
TMEM9	1	201103900	201140702	-1	q32.1	no	no	no	no	no	no	no	no	no
IGFN1	1	201159953	201198080	1	q32.1	no	no	no	no	no	no	no	no	no
PKP1	1	201252580	201302121	1	q32.1	no	no	no	no	no	no	no	no	no
TNNT2	1	201328136	201346890	-1	q32.1	no	no	no	no	no	no	no	no	no
LAD1	1	201342372	201368736	-1	q32.1	no	no	no	no	no	no	no	no	no
TNNI1	1	201372896	201398994	-1	q32.1	no	no	no	no	no	no	no	no	no
PHLDA3	1	201434620	201438365	-1	q32.1	no	no	no	no	no	no	no	no	no
CSRP1	1	201452658	201478584	-1	q32.1	yes	no	no	no	no	no	no	no	no
NAV1	1	201592411	201796102	1	q32.1	no	no	no	no	no	no	no	no	no
IPO9	1	201798269	201853422	1	q32.1	no	no	no	no	no	no	no	no	no
SHISA4	1	201857808	201861434	1	q32.1	no	no	no	no	no	no	no	no	no
LMOD1	1	201865580	201915716	-1	q32.1	no	no	no	no	no	no	no	no	no
TIMM17A	1	201924619	201939789	1	q32.1	no	no	no	no	no	no	no	no	no
RNPEP	1	201951500	201975275	1	q32.1	no	no	no	no	no	no	no	no	no
ELF3	1	201977073	201986316	1	q32.1	yes	no	no	no	no	no	yes	no	no
GPR37L1	1	202091972	202098640	1	q32.1	no	no	no	no	no	no	no	no	no
ARL8A	1	202102532	202113869	-1	q32.1	no	no	no	no	no	no	no	no	no
PTPN7	1	202116141	202130716	-1	q32.1	no	no	yes	yes	no	no	no	no	no
LGR6	1	202162938	202288909	1	q32.1	no	no	no	no	no	no	no	no	no
UBE2T	1	202300785	202311108	-1	q32.1	no	no	no	no	no	no	no	no	no
PPP1R12B	1	202317827	202557697	1	q32.1	no	no	yes	no	no	no	no	no	no
SYT2	1	202559724	202679545	-1	q32.1	no	no	no	no	no	no	no	no	no
KDM5B	1	202696526	202778598	-1	q32.1	yes	no	no	no	no	no	no	no	no
RABIF	1	202848085	202858263	-1	q32.1	no	no	no	no	no	no	no	no	no
KLHL12	1	202860228	202897764	-1	q32.1	no	no	no	no	no	no	no	no	no
ADIPOR1	1	202909951	202927700	-1	q32.1	no	no	no	no	no	no	no	no	yes
CYB5R1	1	202930997	202936408	-1	q32.1	no	no	no	no	no	no	no	no	yes
PPFIA4	1	202995626	203047864	1	q32.1	no	no	no	no	no	no	no	no	no
MYOG	1	203052260	203055164	-1	q32.1	yes	no	no	no	no	no	no	no	no
ADORA1	1	203059782	203136533	1	q32.1	no	no	no	no	no	no	no	no	no
MYBPH	1	203136939	203144941	-1	q32.1	no	no	no	no	no	no	no	no	no
CHI3L1	1	203148059	203155877	-1	q32.1	no	no	no	no	no	no	no	no	no
CHIT1	1	203181955	203242769	-1	q32.1	no	no	no	no	no	no	no	no	no
BTG2	1	203274619	203278730	1	q32.1	no	no	no	no	no	no	no	no	no
FMOD	1	203309753	203320617	-1	q32.1	no	no	no	no	no	no	no	no	no
PRELP	1	203444956	203460480	1	q32.1	no	no	no	no	no	no	no	no	no
OPTC	1	203463271	203477992	1	q32.1	no	no	no	no	no	no	no	no	no
ATP2B4	1	203595689	203713209	1	q32.1	no	no	no	no	no	no	no	no	no
LAX1	1	203734304	203745361	1	q32.1	no	no	no	no	no	no	no	no	no
ZC3H11A	1	203764782	203823252	1	q32.1	yes	no	no	no	no	no	no	no	no
SNRPE	1	203830731	203839678	1	q32.1	no	no	no	no	no	no	no	no	no
SOX13	1	204042243	204096863	1	q32.1	yes	no	no	no	no	no	no	no	no
ETNK2	1	204100190	204121307	-1	q32.1	no	no	no	no	no	no	no	no	no
REN	1	204123944	204135465	-1	q32.1	no	no	no	no	no	no	no	no	no
KISS1	1	204159469	204165614	-1	q32.1	no	no	no	no	no	no	no	no	no
GOLT1A	1	204167288	204183220	-1	q32.1	no	no	no	no	no	no	no	no	no
PLEKHA6	1	204190349	204346793	-1	q32.1	no	no	no	no	no	no	yes	no	no
PPP1R15B	1	204372515	204380945	-1	q32.1	no	no	yes	no	no	no	no	no	no
PIK3C2B	1	204391756	204463852	-1	q32.1	no	no	no	no	yes	no	no	no	no
MDM4	1	204485511	204542871	1	q32.1	yes	no	no	yes	no	yes	no	yes	no
LRRN2	1	204586298	204654861	-1	q32.1	no	no	no	no	no	no	no	no	no
NFASC	1	204797779	204991950	1	q32.1	no	no	no	no	no	no	no	no	no
CNTN2	1	205012325	205047627	1	q32.1	no	no	no	no	no	no	no	no	no
RBBP5	1	205055270	205091143	-1	q32.1	yes	no	no	no	no	no	no	no	no
DSTYK	1	205111632	205180727	-1	q32.1	no	yes	no	no	no	no	no	no	no
TMCC2	1	205197304	205242471	1	q32.1	no	no	no	no	no	no	no	no	no
NUAK2	1	205271187	205290883	-1	q32.1	no	yes	no	no	no	no	no	no	no
KLHDC8A	1	205305220	205326166	-1	q32.1	no	no	no	no	no	no	no	no	no
LEMD1	1	205350506	205425082	-1	q32.1	no	no	no	no	no	no	no	no	no
CDK18	1	205473723	205501921	1	q32.1	no	yes	no	no	no	no	no	no	no
MFSD4	1	205538013	205572046	1	q32.1	no	no	no	no	no	no	no	no	no
ELK4	1	205566707	205601090	-1	q32.1	yes	no	no	yes	no	no	no	yes	no
SLC45A3	1	205626979	205649587	-1	q32.1	no	no	no	no	no	no	no	yes	no
NUCKS1	1	205681947	205719404	-1	q32.1	no	no	no	no	no	no	no	no	no
RAB7L1	1	205737114	205744588	-1	q32.1	no	no	no	no	no	no	no	no	no
SLC41A1	1	205758221	205782876	-1	q32.1	no	no	no	no	no	no	no	no	no
PM20D1	1	205797150	205819260	-1	q32.1	no	no	no	no	no	no	no	no	no
SLC26A9	1	205882176	205912588	-1	q32.1	no	no	no	no	no	no	no	no	no
AVPR1B	1	206223976	206231639	1	q32.1	no	no	no	no	no	no	no	no	no
C1orf186	1	206238872	206288647	-1	q32.1	no	no	no	no	no	no	no	no	no
CTSE	1	206317459	206332104	1	q32.1	no	no	no	no	no	no	no	no	no
SRGAP2	1	206516198	206637783	1	q32.1	no	no	no	no	no	no	no	no	no
IKBKE	1	206643791	206670223	1	q32.1	no	yes	no	no	no	no	no	no	no
RASSF5	1	206680879	206762616	1	q32.1	no	no	no	no	no	no	no	no	no
DYRK3	1	206808881	206857764	1	q32.1	no	yes	no	no	no	no	no	no	no
MAPKAPK2	1	206858289	206907628	1	q32.1	no	yes	no	yes	no	no	no	no	no
IL10	1	206940947	206945839	-1	q32.1	no	no	no	yes	no	no	no	no	no
IL19	1	206972215	207016324	1	q32.1	no	no	no	yes	no	no	no	no	no
IL20	1	207038699	207042568	1	q32.1	no	no	no	yes	no	no	no	no	no
IL24	1	207070788	207077484	1	q32.1	no	no	no	yes	no	no	no	no	no
FAIM3	1	207077731	207096592	-1	q32.1	no	no	no	no	no	no	no	no	no
PIGR	1	207101863	207119811	-1	q32.1	no	no	no	no	no	no	no	no	no
FCAMR	1	207131310	207143970	-1	q32.1	no	no	no	no	no	no	no	no	no
C1orf116	1	207191866	207206101	-1	q32.2	no	no	no	no	no	no	no	no	no
YOD1	1	207217194	207226325	-1	q32.2	yes	no	no	no	no	no	no	no	no
PFKFB2	1	207222801	207254369	1	q32.2	no	no	yes	no	no	no	no	no	no
C4BPB	1	207262187	207273338	1	q32.2	no	no	no	no	no	no	no	no	no
C4BPA	1	207277607	207318317	1	q32.2	no	no	no	no	no	no	no	no	no
CD55	1	207494853	207534311	1	q32.2	no	no	no	no	no	no	no	no	no
CR2	1	207627575	207663240	1	q32.2	no	no	no	no	no	no	no	no	no
CR1	1	207669492	207813992	1	q32.2	no	no	no	no	no	no	no	no	no
CR1L	1	207818458	207911761	1	q32.2	no	no	no	no	no	no	no	no	no
CD46	1	207925402	207968858	1	q32.2	no	no	no	no	no	no	no	no	no
MIR29C	1	207975197	207975284	-1	q32.2	no	no	no	no	no	no	no	no	no
CD34	1	208057594	208084747	-1	q32.2	no	no	no	no	no	no	no	no	no
PLXNA2	1	208195587	208417665	-1	q32.2	yes	no	no	no	no	no	no	no	no
MIR205	1	209605478	209605587	1	q32.2	no	no	no	no	no	no	no	no	no
CAMK1G	1	209757062	209787283	1	q32.2	no	yes	no	no	no	no	no	no	no
LAMB3	1	209788220	209825811	-1	q32.2	no	no	no	yes	no	no	no	no	no
G0S2	1	209848765	209849733	1	q32.2	no	no	no	no	no	no	no	no	no
HSD11B1	1	209859510	209908295	1	q32.2	no	no	no	no	no	no	no	no	no
TRAF3IP3	1	209929377	209955668	1	q32.2	no	no	no	no	no	no	no	no	no
C1orf74	1	209955661	209957904	-1	q32.2	no	no	no	no	no	no	no	no	no
IRF6	1	209959036	209979465	-1	q32.2	yes	no	no	no	no	no	no	no	no
SYT14	1	210111538	210337636	1	q32.2	no	no	no	no	no	no	no	no	no
C1orf133	1	210404801	210407392	-1	q32.2	no	no	no	no	no	no	no	no	no
SERTAD4	1	210406144	210419976	1	q32.2	no	no	no	no	no	no	no	no	no
HHAT	1	210501596	210849638	1	q32.2	no	no	no	no	no	no	no	no	no
KCNH1	1	210856555	211307457	-1	q32.2	no	no	no	no	no	no	no	no	no
RCOR3	1	211431719	211489727	1	q32.2	yes	no	no	no	no	no	no	no	no
TRAF5	1	211499957	211548288	1	q32.2	yes	no	no	no	no	no	no	no	no
RD3	1	211649864	211666259	-1	q32.3	no	no	no	no	no	no	no	no	no
SLC30A1	1	211744910	211752084	-1	q32.3	no	no	no	no	no	no	no	no	no
NEK2	1	211836114	211848960	-1	q32.3	no	yes	no	no	no	no	no	no	no
LPGAT1	1	211916799	212004114	-1	q32.3	no	no	no	no	no	no	no	no	no
INTS7	1	212113741	212208884	-1	q32.3	no	no	no	no	no	yes	no	no	no
DTL	1	212208919	212280742	1	q32.3	no	no	no	no	no	no	no	no	no
PPP2R5A	1	212458782	212535200	1	q32.3	no	no	yes	yes	no	no	no	no	no
TMEM206	1	212537273	212588243	-1	q32.3	no	no	no	no	no	no	no	no	no
NENF	1	212606229	212619714	1	q32.3	no	no	no	no	no	yes	no	no	no
ATF3	1	212738676	212794119	1	q32.3	yes	no	no	no	no	no	no	no	no
FAM71A	1	212797789	212800120	1	q32.3	no	no	no	no	no	no	no	no	no
BATF3	1	212859760	212873327	-1	q32.3	yes	no	no	no	no	no	no	no	no
NSL1	1	212899495	212965124	-1	q32.3	no	no	no	no	no	no	no	no	no
TATDN3	1	212965170	212989968	1	q32.3	no	no	no	no	no	no	no	no	no
C1orf227	1	213003483	213020991	-1	q32.3	no	no	no	no	no	no	no	no	no
FLVCR1	1	213031597	213072705	1	q32.3	no	no	no	no	no	no	no	no	no
VASH2	1	213123862	213165379	1	q32.3	no	no	no	no	no	no	no	no	no
ANGEL2	1	213165524	213189168	-1	q32.3	yes	no	no	no	no	no	no	no	no
RPS6KC1	1	213224589	213448116	1	q32.3	no	yes	no	no	no	no	no	no	no
PROX1	1	214156524	214214853	1	q32.3	yes	no	no	no	no	no	no	no	no
SMYD2	1	214454445	214510474	1	q32.3	no	no	no	no	no	no	no	no	no
PTPN14	1	214530851	214725792	-1	q41	no	no	yes	no	no	no	no	no	no
CENPF	1	214776538	214837931	1	q41	yes	no	no	no	no	no	no	no	no
KCNK2	1	215179118	215410436	1	q41	no	no	no	no	no	no	no	no	no
KCTD3	1	215740735	215795073	1	q41	no	no	no	no	no	no	no	no	no
USH2A	1	215796236	216596738	-1	q41	no	no	no	no	no	no	no	no	no
ESRRG	1	216676588	217311097	-1	q41	yes	no	no	no	no	no	no	no	no
GPATCH2	1	217600334	217804424	-1	q41	no	no	yes	no	no	no	no	no	no
SPATA17	1	217804666	218045038	1	q41	no	no	no	no	no	no	no	no	no
RRP15	1	218458629	218511325	1	q41	no	no	no	no	no	no	no	no	no
TGFB2	1	218519577	218617961	1	q41	no	no	no	yes	no	no	no	no	no
LYPLAL1	1	219347186	219386207	1	q41	no	no	no	no	no	no	no	no	no
SLC30A10	1	219858769	220131989	-1	q41	no	no	no	no	no	no	no	no	no
EPRS	1	220141943	220220000	-1	q41	no	no	no	no	no	no	no	no	yes
BPNT1	1	220230824	220263804	-1	q41	yes	no	yes	no	no	no	no	no	no
IARS2	1	220267444	220321380	1	q41	no	no	no	no	no	no	no	no	no
RAB3GAP2	1	220321635	220445796	-1	q41	no	no	no	no	no	no	no	no	no
MARK1	1	220701568	220837803	1	q41	no	yes	no	no	no	no	no	no	no
C1orf115	1	220863187	220872499	1	q41	no	no	no	no	no	no	no	no	no
HLX	1	221051699	221059124	1	q41	yes	no	no	no	no	no	no	no	no
DUSP10	1	221874766	221915518	-1	q41	no	no	yes	yes	no	no	no	no	no
HHIPL2	1	222695602	222721445	-1	q41	no	no	no	no	no	no	no	no	no
TAF1A	1	222731244	222763275	-1	q41	yes	no	no	no	no	no	no	no	no
MIA3	1	222791428	222841354	1	q41	no	no	no	no	no	no	no	no	no
DISP1	1	222988406	223179337	1	q41	no	no	no	no	no	no	no	no	no
TLR5	1	223282748	223316624	-1	q41	no	no	no	no	no	no	no	no	no
SUSD4	1	223394161	223537544	-1	q41	no	no	no	no	no	no	no	no	no
C1orf65	1	223566715	223568812	1	q41	no	no	no	no	no	no	no	no	no
CAPN8	1	223711349	223853436	-1	q41	no	no	no	no	no	no	no	no	no
CAPN2	1	223889295	223963720	1	q41	no	no	no	yes	no	no	no	no	no
TP53BP2	1	223967601	224033674	-1	q41	yes	no	yes	no	no	no	no	no	no
PARP1	1	224102741	226595780	-1	q42.12	yes	no	no	yes	no	no	no	no	no
FBXO28	1	224301789	224349749	1	q42.11	no	no	no	no	no	no	no	no	no
DEGS1	1	224363458	224381143	1	q42.11	no	no	no	no	no	no	no	no	no
NVL	1	224415036	224518089	-1	q42.11	no	no	no	no	no	no	no	no	no
CNIH4	1	224544552	224567161	1	q42.11	no	no	no	no	no	no	no	no	no
WDR26	1	224572845	224624735	-1	q42.12	yes	no	no	no	no	no	no	no	no
CNIH3	1	224622362	224928251	1	q42.12	no	no	no	no	no	no	no	no	no
DNAH14	1	225083964	225586996	1	q42.12	no	no	no	no	no	no	no	no	no
LBR	1	225589204	225616627	-1	q42.12	no	no	no	no	no	no	no	no	no
ENAH	1	225677502	225840844	-1	q42.12	no	no	no	no	no	yes	no	no	no
SRP9	1	225965531	225978168	1	q42.12	no	no	no	no	no	no	no	no	no
EPHX1	1	225997794	226033260	1	q42.12	no	no	no	no	no	no	no	no	no
TMEM63A	1	226033237	226070069	-1	q42.12	no	no	no	no	no	no	no	no	no
PYCR2	1	226107578	226111978	-1	q42.12	no	no	no	no	yes	no	no	no	no
LEFTY2	1	226124298	226129189	-1	q42.12	no	no	no	yes	no	no	no	no	no
C1orf55	1	226170403	226187066	-1	q42.12	no	no	no	no	no	no	no	no	no
H3F3A	1	226249552	226259702	1	q42.12	no	no	no	no	no	yes	no	yes	no
ACBD3	1	226332380	226374431	-1	q42.12	no	no	no	no	no	no	no	no	no
MIXL1	1	226411319	226414785	1	q42.12	yes	no	no	no	no	no	no	no	no
LIN9	1	226418850	226497570	-1	q42.12	no	no	no	no	no	yes	no	no	no
C1orf95	1	226736501	226796915	1	q42.12	no	no	no	no	no	no	no	no	no
ITPKB	1	226819391	226927024	-1	q42.12	no	no	no	no	yes	no	no	no	no
PSEN2	1	227057885	227083806	1	q42.13	no	no	no	yes	no	no	no	no	no
CDC42BPA	1	227177566	227506175	-1	q42.13	no	yes	no	no	no	no	no	no	no
ZNF678	1	227751236	227847594	1	q42.13	yes	no	no	no	no	no	no	no	no
SNAP47	1	227916240	227968927	1	q42.13	no	no	no	no	no	no	no	no	no
JMJD4	1	227918126	227923112	-1	q42.13	no	no	no	no	no	no	no	no	no
ARF1	1	228270361	228286912	1	q42.13	no	no	no	no	no	no	no	no	no
C1orf35	1	228288427	228293112	-1	q42.13	no	no	no	no	no	no	no	no	no
MRPL55	1	228294380	228297013	-1	q42.13	no	no	no	no	no	no	no	no	no
GUK1	1	228327663	228336685	1	q42.13	no	no	no	no	yes	no	no	no	no
GJC2	1	228337553	228347527	1	q42.13	no	no	no	no	no	no	no	no	no
OBSCN	1	228395831	228566575	1	q42.13	no	yes	no	no	no	no	no	no	no
TRIM11	1	228581377	228594541	-1	q42.13	yes	no	no	no	no	no	no	no	no
TRIM17	1	228595641	228604562	-1	q42.13	yes	no	no	no	no	no	no	no	no
HIST3H3	1	228612546	228613026	-1	q42.13	no	no	no	yes	no	no	no	no	no
RNF187	1	228674762	228683467	1	q42.13	no	no	no	no	no	no	no	no	no
RHOU	1	228870824	228882416	1	q42.13	no	no	no	no	no	no	no	no	no
RAB4A	1	229406822	229441641	1	q42.13	no	no	no	no	no	no	no	no	no
SPHAR	1	229440129	229441248	1	q42.13	no	no	no	no	no	no	no	no	no
C1orf96	1	229456758	229479041	-1	q42.13	no	no	no	no	no	no	no	no	no
ACTA1	1	229566992	229569845	-1	q42.13	no	no	no	no	no	no	no	no	no
NUP133	1	229577044	229644103	-1	q42.13	no	no	no	no	no	no	no	no	no
ABCB10	1	229652329	229694442	-1	q42.13	no	no	no	no	no	no	no	no	no
TAF5L	1	229728858	229761794	-1	q42.13	yes	no	no	no	no	no	no	no	no
URB2	1	229761981	229795946	1	q42.13	no	no	no	no	no	no	no	no	no
GALNT2	1	230193536	230417870	1	q42.13	no	no	no	no	no	no	no	no	no
PGBD5	1	230457392	230561475	-1	q42.13	no	no	no	no	no	no	no	no	no
COG2	1	230778235	230829728	1	q42.2	no	no	no	no	no	no	no	no	no
AGT	1	230838269	230850043	-1	q42.2	no	no	no	no	no	no	no	no	no
CAPN9	1	230883130	230937749	1	q42.2	no	no	no	no	no	no	no	no	no
C1orf198	1	230972865	231005335	-1	q42.2	no	no	no	no	no	no	no	no	no
TTC13	1	231041989	231114621	-1	q42.2	yes	no	no	no	no	no	no	no	no
ARV1	1	231114727	231136341	1	q42.2	no	no	no	no	no	no	no	no	no
FAM89A	1	231154704	231175992	-1	q42.2	no	no	no	no	no	no	no	no	no
TRIM67	1	231297858	231357302	1	q42.2	no	no	no	no	no	no	no	no	no
C1orf131	1	231359509	231376933	-1	q42.2	no	no	no	no	no	no	no	no	no
GNPAT	1	231376953	231413719	1	q42.2	no	no	no	no	no	no	no	no	no
EXOC8	1	231468480	231473598	-1	q42.2	no	no	no	no	no	no	no	no	no
C1orf124	1	231472850	231490769	1	q42.2	no	no	no	no	no	no	no	no	no
EGLN1	1	231499497	231560790	-1	q42.2	yes	no	no	no	no	no	no	no	no
TSNAX	1	231664287	231702270	1	q42.2	no	no	no	no	no	no	no	no	no
DISC1	1	231762561	232177018	1	q42.2	no	no	no	no	no	no	no	no	no
SIPA1L2	1	232533711	232697304	-1	q42.2	no	no	no	no	no	no	no	no	no
KIAA1383	1	232940643	232946092	1	q42.2	no	no	no	no	no	no	no	no	no
PCNXL2	1	233119881	233431459	-1	q42.2	no	no	no	no	no	no	no	no	no
KCNK1	1	233749750	233808258	1	q42.2	no	no	no	no	no	no	no	no	no
SLC35F3	1	234040679	234460262	1	q42.2	no	no	no	no	no	no	no	no	no
C1orf31	1	234509202	234519795	1	q42.2	no	no	no	no	no	no	no	no	no
TARBP1	1	234527059	234614849	-1	q42.2	no	no	no	no	no	no	no	no	no
IRF2BP2	1	234740015	234745271	-1	q42.3	no	no	no	no	no	no	no	no	no
TOMM20	1	235272651	235292251	-1	q42.3	no	no	no	no	no	no	no	no	no
RBM34	1	235294498	235324772	-1	q42.3	no	no	no	no	no	no	no	no	no
ARID4B	1	235294949	235491534	-1	q42.3	yes	no	no	no	no	no	no	no	no
GGPS1	1	235490665	235507847	1	q42.3	no	no	no	no	no	no	no	no	no
TBCE	1	235530675	235612283	1	q42.3	no	no	no	no	no	no	no	no	no
B3GALNT2	1	235610533	235667781	-1	q42.3	no	no	no	no	no	no	no	no	no
GNG4	1	235710987	235814054	-1	q42.3	no	no	no	yes	no	yes	no	no	no
LYST	1	235824341	236046940	-1	q42.3	no	no	no	no	no	no	no	no	no
NID1	1	236139130	236228462	-1	q42.3	no	no	no	no	no	no	no	no	no
GPR137B	1	236305832	236385165	1	q42.3	no	no	no	no	no	no	no	no	no
ERO1LB	1	236378855	236445319	-1	q42.3	no	no	no	no	no	no	no	no	no
EDARADD	1	236511562	236648026	1	q42.3	no	no	no	no	no	no	no	no	no
LGALS8	1	236681300	236716281	1	q43	no	no	no	no	no	no	no	no	no
HEATR1	1	236712305	236767804	-1	q43	no	no	no	no	no	no	no	no	no
ACTN2	1	236849754	236927931	1	q43	yes	no	no	yes	no	no	no	no	no
MTR	1	236958581	237067281	1	q43	no	no	no	no	yes	no	no	no	no
RYR2	1	237205505	238129359	1	q43	no	no	no	no	no	no	no	no	no
ZP4	1	238045705	238054094	-1	q43	no	no	no	no	no	no	no	no	no
CHRM3	1	239549865	240078750	1	q43	no	no	no	no	no	no	no	no	no
FMN2	1	240177648	240655529	1	q43	no	no	no	no	no	no	no	no	no
GREM2	1	240652873	240775449	-1	q43	no	no	no	no	no	no	no	no	no
RGS7	1	240931554	241520530	-1	q43	yes	no	no	no	no	no	no	no	no
FH	1	241660903	241683061	-1	q43	no	no	no	no	yes	no	no	yes	no
KMO	1	241695434	241758944	1	q43	no	no	no	no	yes	no	no	no	no
OPN3	1	241753404	241840678	-1	q43	no	no	no	no	no	no	no	no	no
CHML	1	241792155	241799232	-1	q43	no	no	no	no	no	no	no	no	no
WDR64	1	241815580	241965435	1	q43	no	no	no	no	no	no	no	no	no
EXO1	1	242011269	242058450	1	q43	no	no	no	yes	no	no	no	no	no
MAP1LC3C	1	242158792	242162375	-1	q43	no	no	no	no	no	no	no	no	no
PLD5	1	242251689	242687998	-1	q43	no	no	no	no	no	no	no	no	no
SDCCAG8	1	243419320	243663394	1	q43	no	no	no	no	no	no	no	no	no
AKT3	1	243651535	244014381	-1	q44	yes	yes	no	yes	no	no	no	no	no
ZNF238	1	244214583	244220778	1	q44	yes	no	no	no	no	no	no	no	no
C1orf100	1	244515937	244552965	1	q44	no	no	no	no	no	no	no	no	no
ADSS	1	244571796	244615436	-1	q44	no	no	no	no	yes	no	no	no	no
C1orf101	1	244617679	244804479	1	q44	no	no	no	no	no	no	no	no	no
PPPDE1	1	244816237	244872335	1	q44	no	no	no	no	no	no	no	no	no
HNRNPU	1	245014468	245027844	-1	q44	yes	no	no	no	no	no	no	no	no
EFCAB2	1	245133007	245290466	1	q44	no	no	no	no	no	no	no	no	no
KIF26B	1	245318287	245872733	1	q44	no	no	no	no	no	no	no	no	no
SMYD3	1	245912642	246670614	-1	q44	yes	no	no	no	no	no	no	no	no
TFB2M	1	246703862	246729626	-1	q44	yes	no	no	no	no	no	no	no	no
CNST	1	246729746	246831886	1	q44	no	no	yes	no	no	no	no	no	no
SCCPDH	1	246887349	246931439	1	q44	no	no	no	no	no	no	no	no	no
AHCTF1	1	247002400	247095280	-1	q44	yes	no	no	no	no	no	no	no	no
ZNF695	1	247108849	247171395	-1	q44	yes	no	no	no	no	no	no	no	no
ZNF670	1	247108849	247242113	-1	q44	yes	no	no	no	no	no	no	no	no
ZNF669	1	247261406	247267674	-1	q44	yes	no	no	no	no	no	no	no	no
ZNF124	1	247285277	247335310	-1	q44	yes	no	no	no	no	no	no	no	no
VN1R5	1	247419374	247420447	1	q44	no	no	no	no	no	no	no	no	no
ZNF496	1	247460714	247495148	-1	q44	yes	no	no	no	no	no	no	no	no
NLRP3	1	247579458	247612410	1	q44	no	no	no	no	no	no	no	no	no
C1orf150	1	247670360	247740992	1	q44	no	no	no	no	no	no	no	no	no
OR2C3	1	247693434	247697141	-1	q44	no	no	no	no	no	no	no	no	no
OR1C1	1	247920676	247921982	-1	q44	no	no	no	no	no	no	no	no	no
TRIM58	1	248020501	248041507	1	q44	yes	no	no	no	no	no	no	no	no
OR2L13	1	248100493	248264224	1	q44	no	no	no	no	no	no	no	no	no
OR2L2	1	248201474	248202607	1	q44	no	no	no	no	no	no	no	no	no
OR2M4	1	248402231	248403166	1	q44	no	no	no	no	no	no	no	no	no
SH3BP5L	1	249104648	249120832	-1	q44	no	no	no	no	no	no	no	no	no
ZNF672	1	249132409	249143716	1	q44	yes	no	no	no	no	no	no	no	no
ZNF692	1	249144205	249153343	-1	q44	yes	no	no	no	no	no	no	no	no
PGBD2	1	249200395	249214145	1	q44	no	no	no	no	no	no	no	no	no
FAM110C	2	38814	46870	-1	p25.3	no	no	no	no	no	no	no	no	no
SH3YL1	2	217730	266398	-1	p25.3	no	no	no	no	no	no	no	no	no
ACP1	2	264140	278283	1	p25.3	no	no	yes	yes	no	no	no	no	no
FAM150B	2	279565	288851	-1	p25.3	no	no	no	no	no	no	no	no	no
TMEM18	2	667335	677439	-1	p25.3	no	no	no	no	no	no	no	no	no
SNTG2	2	946554	1371385	1	p25.3	no	no	no	no	no	no	no	no	no
TPO	2	1377995	1547483	1	p25.3	no	no	no	yes	yes	no	no	no	no
PXDN	2	1635659	1748624	-1	p25.3	no	no	no	no	no	no	no	no	no
MYT1L	2	1792885	2335032	-1	p25.3	yes	no	no	no	no	no	no	no	no
TSSC1	2	3192696	3381653	-1	p25.3	yes	no	no	no	no	no	no	no	no
ADI1	2	3501693	3523507	-1	p25.3	no	no	no	no	yes	no	no	no	no
RNASEH1	2	3592383	3606206	-1	p25.3	no	no	no	yes	no	no	no	no	no
COLEC11	2	3642426	3692048	1	p25.3	no	no	no	no	no	no	no	no	no
ALLC	2	3705785	3750261	1	p25.3	no	no	no	no	yes	no	no	no	no
SOX11	2	5832799	5841516	1	p25.2	yes	no	no	no	no	no	no	no	no
CMPK2	2	6980701	7006766	-1	p25.2	no	no	no	no	yes	no	no	no	no
RSAD2	2	7005937	7038370	1	p25.2	no	no	no	no	no	no	no	no	no
RNF144A	2	7057523	7208417	1	p25.2	no	no	no	no	no	no	no	no	no
ID2	2	8818975	8824583	1	p25.1	yes	no	no	yes	no	no	no	no	no
KIDINS220	2	8865408	8977760	-1	p25.1	no	no	no	no	no	no	no	no	no
MBOAT2	2	8992820	9143942	-1	p25.1	no	no	no	no	no	yes	no	no	yes
ASAP2	2	9346894	9545812	1	p25.1	no	no	no	no	no	no	no	no	no
ITGB1BP1	2	9543604	9563676	-1	p25.1	no	no	no	no	no	no	no	no	no
CPSF3	2	9563697	9613230	1	p25.1	no	no	no	no	no	no	no	no	no
IAH1	2	9613787	9636672	1	p25.1	no	no	no	no	no	no	no	no	no
ADAM17	2	9628615	9695921	-1	p25.1	no	no	no	yes	no	no	no	no	no
TAF1B	2	9983483	10074537	1	p25.1	yes	no	no	no	no	no	no	no	no
GRHL1	2	10085341	10142411	1	p25.1	yes	no	no	no	no	no	no	no	no
KLF11	2	10182976	10194963	1	p25.1	yes	no	no	no	no	no	no	no	no
CYS1	2	10196907	10221071	-1	p25.1	no	no	no	no	no	no	no	no	no
RRM2	2	10262455	10271545	1	p25.1	no	no	no	yes	yes	no	no	no	no
HPCAL1	2	10443015	10567743	1	p25.1	no	no	no	no	no	no	no	no	no
ODC1	2	10580094	10588630	-1	p25.1	no	no	no	no	yes	no	no	no	no
NOL10	2	10710892	10830101	-1	p25.1	no	no	no	no	no	no	no	no	no
ATP6V1C2	2	10861775	10925236	1	p25.1	no	no	no	no	yes	no	no	no	no
PDIA6	2	10923517	10978103	-1	p25.1	no	no	no	no	no	no	no	no	no
KCNF1	2	11052063	11054350	1	p25.1	no	no	no	no	no	no	no	no	no
PQLC3	2	11295324	11319000	1	p25.1	no	no	no	no	no	no	no	no	no
ROCK2	2	11319887	11488456	-1	p25.1	no	yes	no	yes	no	no	no	no	no
GREB1	2	11674242	11782914	1	p25.1	yes	no	no	no	no	no	no	no	no
NTSR2	2	11798304	11810290	-1	p25.1	no	no	no	no	no	no	no	no	no
LPIN1	2	11817721	11967535	1	p25.1	no	no	yes	no	no	no	no	no	no
TRIB2	2	12857015	12882860	1	p24.3	no	yes	no	no	no	no	no	no	no
FAM84A	2	14772810	14790933	1	p24.3	no	no	no	no	no	no	no	no	no
NBAS	2	15307032	15701454	-1	p24.3	no	no	no	no	no	no	no	no	no
DDX1	2	15731302	15771225	1	p24.3	yes	no	no	no	no	no	no	no	no
MYCN	2	16080686	16087129	1	p24.3	yes	no	no	no	no	yes	no	yes	no
FAM49A	2	16730727	16847599	-1	p24.2	no	no	no	no	no	no	no	no	no
VSNL1	2	17720393	17838285	1	p24.2	no	no	no	no	no	no	no	no	no
SMC6	2	17845079	17981509	-1	p24.2	no	no	no	no	no	no	no	no	no
GEN1	2	17935125	17966632	1	p24.2	no	no	no	no	no	no	no	no	no
KCNS3	2	18059114	18542882	1	p24.2	no	no	no	no	no	no	no	no	no
NT5C1B	2	18744138	18770838	-1	p24.2	no	no	yes	no	yes	no	no	no	no
OSR1	2	19551246	19558414	-1	p24.1	yes	yes	no	no	no	no	no	no	no
TTC32	2	20096404	20101747	-1	p24.1	yes	no	no	no	no	no	no	no	no
WDR35	2	20110021	20189892	-1	p24.1	yes	no	no	no	no	no	no	no	no
MATN3	2	20191872	20212455	-1	p24.1	no	no	no	no	no	no	no	no	no
LAPTM4A	2	20232411	20251789	-1	p24.1	no	no	no	no	no	no	no	no	no
SDC1	2	20400558	20425194	-1	p24.1	no	no	no	yes	no	no	no	no	no
PUM2	2	20448452	20551995	-1	p24.1	no	no	no	no	no	no	no	no	no
RHOB	2	20646835	20649200	1	p24.1	no	no	no	no	no	no	no	no	no
HS1BP3	2	20760208	20850849	-1	p24.1	no	no	no	no	no	no	no	no	no
C2orf43	2	20883803	21022882	-1	p24.1	no	no	no	no	no	no	no	no	no
APOB	2	21224301	21266945	-1	p24.1	no	no	no	no	no	no	no	no	no
KLHL29	2	23608088	23931481	1	p24.1	no	no	no	no	no	no	no	no	no
ATAD2B	2	23971534	24149984	-1	p23.3	yes	no	no	no	no	no	no	no	no
UBXN2A	2	24150155	24227779	1	p23.3	no	no	no	no	no	no	no	no	no
C2orf44	2	24252210	24272445	-1	p23.3	yes	no	no	no	no	no	no	yes	no
FKBP1B	2	24272571	24286551	1	p23.3	no	no	no	no	no	no	no	no	no
TP53I3	2	24300303	24308731	-1	p23.3	no	no	no	yes	no	no	no	no	no
PFN4	2	24338241	24346347	-1	p23.3	no	no	no	no	no	no	no	no	no
C2orf84	2	24397938	24423718	1	p23.3	no	no	no	no	no	no	no	no	no
ITSN2	2	24425733	24583583	-1	p23.3	no	no	no	no	no	no	no	no	no
NCOA1	2	24714783	24993571	1	p23.3	yes	no	no	no	no	no	no	yes	no
CENPO	2	25016005	25045245	1	p23.3	no	no	no	no	no	no	no	no	no
ADCY3	2	25042038	25142708	-1	p23.3	no	no	no	no	yes	no	no	no	no
DNAJC27	2	25166505	25194963	-1	p23.3	no	no	no	no	no	no	no	no	no
EFR3B	2	25264999	25378243	1	p23.3	no	no	no	no	no	no	no	no	no
POMC	2	25383722	25391772	-1	p23.3	no	no	no	no	no	no	no	no	no
DNMT3A	2	25455845	25565459	-1	p23.3	yes	no	no	no	yes	yes	yes	yes	no
DTNB	2	25600067	25896503	-1	p23.3	no	no	no	no	no	no	no	no	no
ASXL2	2	25960557	26101385	-1	p23.3	no	no	no	no	no	no	yes	no	no
KIF3C	2	26149471	26205618	-1	p23.3	no	no	no	no	no	no	no	no	no
RAB10	2	26256976	26360323	1	p23.3	no	no	no	no	no	no	no	no	no
HADHA	2	26413504	26467594	-1	p23.3	no	no	no	no	yes	no	no	no	no
HADHB	2	26466038	26513336	1	p23.3	no	no	no	no	yes	no	no	no	no
GPR113	2	26531041	26569685	-1	p23.3	no	no	no	no	no	no	no	no	no
EPT1	2	26531415	26618759	1	p23.3	no	no	no	no	no	no	no	no	no
OTOF	2	26680071	26781566	-1	p23.3	no	no	no	no	no	no	no	no	no
C2orf70	2	26785450	26802400	1	p23.3	no	no	no	no	no	no	no	no	no
CIB4	2	26804070	26864236	-1	p23.3	no	no	no	no	no	no	no	no	no
KCNK3	2	26915558	26956288	1	p23.3	no	no	no	no	no	no	no	no	no
C2orf18	2	26987152	27004099	1	p23.3	no	no	no	no	no	no	no	no	no
CENPA	2	26987157	27023935	1	p23.3	yes	no	no	no	no	no	no	no	no
DPYSL5	2	27070615	27173219	1	p23.3	no	no	no	no	no	no	no	no	no
MAPRE3	2	27193480	27250064	1	p23.3	no	no	no	no	no	no	no	no	no
TMEM214	2	27255778	27264563	1	p23.3	no	no	no	no	no	no	no	no	no
AGBL5	2	27265232	27293490	1	p23.3	no	no	no	no	no	no	no	no	no
EMILIN1	2	27301435	27309271	1	p23.3	no	no	no	no	no	no	no	no	no
KHK	2	27309615	27323640	1	p23.3	no	no	no	no	no	no	no	no	no
CGREF1	2	27321757	27341995	-1	p23.3	no	no	no	no	no	no	no	no	no
ABHD1	2	27346682	27353680	1	p23.3	no	no	no	no	no	no	no	no	no
PREB	2	27353624	27357543	-1	p23.3	yes	no	no	no	no	no	no	no	no
C2orf53	2	27359723	27362278	-1	p23.3	no	no	no	no	no	no	no	no	no
SLC5A6	2	27422455	27435826	-1	p23.3	no	no	no	no	no	no	no	no	no
C2orf28	2	27434895	27440046	1	p23.3	no	no	no	no	no	no	no	no	no
CAD	2	27440258	27466660	1	p23.3	no	no	no	no	yes	no	no	no	no
SLC30A3	2	27476552	27498685	-1	p23.3	no	no	no	no	no	no	no	no	no
DNAJC5G	2	27498289	27504367	1	p23.3	no	no	no	no	no	no	no	no	no
TRIM54	2	27505260	27600344	1	p23.3	yes	no	no	no	no	no	no	no	no
UCN	2	27530268	27531313	-1	p23.3	no	no	no	no	no	no	no	no	no
MPV17	2	27532360	27548547	-1	p23.3	no	no	no	no	no	no	no	no	no
GTF3C2	2	27548716	27579868	-1	p23.3	yes	no	no	no	no	no	no	no	no
EIF2B4	2	27587219	27593353	-1	p23.3	no	no	no	no	no	no	no	no	no
SNX17	2	27593389	27599995	1	p23.3	no	no	no	no	no	no	no	no	no
ZNF513	2	27600098	27603657	-1	p23.3	yes	no	no	no	no	no	no	no	no
PPM1G	2	27604061	27632554	-1	p23.3	no	no	yes	no	no	no	no	no	no
NRBP1	2	27650657	27665126	1	p23.3	no	yes	no	no	no	no	no	no	no
KRTCAP3	2	27665233	27669348	1	p23.3	no	no	no	no	no	no	no	no	no
IFT172	2	27667238	27712656	-1	p23.3	yes	no	no	no	no	no	no	no	no
FNDC4	2	27714750	27718112	-1	p23.3	no	no	no	no	no	no	no	no	no
GCKR	2	27719709	27746554	1	p23.3	no	no	no	no	no	no	no	no	no
C2orf16	2	27799389	27805588	1	p23.3	no	no	no	no	no	no	no	no	no
CCDC121	2	27848506	27851879	-1	p23.3	no	no	no	no	no	no	no	no	no
GPN1	2	27851114	27874375	1	p23.3	yes	no	no	no	no	no	no	no	no
SUPT7L	2	27873679	27886676	-1	p23.3	yes	no	no	no	no	no	no	no	no
SLC4A1AP	2	27886338	27917840	1	p23.3	no	no	no	no	no	no	no	no	no
RBKS	2	28004231	28113965	-1	p23.2	no	no	no	no	yes	no	no	no	no
BRE	2	28112808	28561768	1	p23.2	no	no	no	no	no	no	yes	no	no
FOSL2	2	28615315	28640179	1	p23.2	yes	no	no	no	no	no	yes	no	no
PLB1	2	28680012	28866654	1	p23.2	no	no	no	no	no	no	no	no	no
PPP1CB	2	28974506	29025806	1	p23.2	no	no	yes	yes	no	no	no	no	no
SPDYA	2	29005383	29073477	1	p23.2	no	no	no	no	no	no	no	no	no
TRMT61B	2	29072687	29093167	-1	p23.2	no	no	no	no	no	no	no	no	no
WDR43	2	29117509	29171088	1	p23.2	yes	no	no	no	no	no	no	no	no
FAM179A	2	29179477	29275096	1	p23.2	no	no	no	no	no	no	no	no	no
C2orf71	2	29284556	29297127	-1	p23.2	no	no	no	no	no	no	no	no	no
CLIP4	2	29320560	29412509	1	p23.2	yes	no	no	no	no	no	no	no	no
ALK	2	29415640	30144432	-1	p23.1	no	yes	no	no	no	yes	no	yes	no
YPEL5	2	30369807	30383399	1	p23.1	no	no	no	no	no	no	no	no	no
LBH	2	30454397	30546596	1	p23.1	no	no	no	no	no	no	no	no	no
LCLAT1	2	30670092	30867091	1	p23.1	no	no	no	no	no	no	no	no	no
CAPN13	2	30945637	31043408	-1	p23.1	no	no	no	no	no	no	no	no	no
GALNT14	2	31133333	31378068	-1	p23.1	no	no	no	no	no	no	no	no	no
CAPN14	2	31395924	31456724	-1	p23.1	no	no	no	no	no	no	no	no	no
EHD3	2	31456880	31492313	1	p23.1	no	no	no	no	no	no	no	no	no
XDH	2	31557187	31637581	-1	p23.1	yes	no	no	no	yes	no	no	no	no
SRD5A2	2	31747550	31806136	-1	p23.1	no	no	no	no	no	no	no	no	no
DPY30	2	32092878	32264881	-1	p22.3	no	no	no	no	no	no	no	no	no
SPAST	2	32288680	32382706	1	p22.3	no	no	no	no	no	no	no	no	no
SLC30A6	2	32390933	32449448	1	p22.3	no	no	no	no	no	no	no	no	no
NLRC4	2	32449522	32490923	-1	p22.3	no	no	no	no	no	no	no	no	no
YIPF4	2	32502979	32537002	1	p22.3	no	no	no	no	no	no	no	no	no
BIRC6	2	32582096	32843966	1	p22.3	no	no	no	no	no	no	yes	no	no
TTC27	2	32853099	33046118	1	p22.3	yes	no	no	no	no	no	no	no	no
LTBP1	2	33172039	33624576	1	p22.3	no	no	no	yes	no	no	no	no	no
RASGRP3	2	33661391	33789817	1	p22.3	no	no	no	yes	no	no	no	no	no
FAM98A	2	33808725	33824449	-1	p22.3	no	no	no	no	no	no	no	no	no
CRIM1	2	36583069	36778278	1	p22.3	no	no	no	no	no	no	no	no	no
FEZ2	2	36778570	36873230	-1	p22.2	no	no	no	no	no	no	no	no	no
VIT	2	36923833	37041935	1	p22.2	yes	no	no	no	no	no	no	no	no
STRN	2	37070783	37193615	-1	p22.2	yes	no	no	no	no	no	no	no	no
HEATR5B	2	37195526	37311485	-1	p22.2	no	no	no	no	no	no	no	no	no
CCDC75	2	37311594	37326387	1	p22.2	no	no	no	no	no	no	no	no	no
EIF2AK2	2	37326353	37384208	-1	p22.2	no	yes	no	no	no	no	no	no	no
CEBPZ	2	37428755	37458856	-1	p22.2	yes	no	no	no	no	no	no	no	no
C2orf56	2	37458774	37480546	1	p22.2	no	no	no	no	no	no	no	no	no
PRKD3	2	37477645	37551951	-1	p22.2	no	yes	no	no	no	no	no	no	no
QPCT	2	37571717	37600465	1	p22.2	no	no	no	no	no	no	no	no	no
CDC42EP3	2	37869032	37965611	-1	p22.2	no	no	no	no	no	no	no	no	no
FAM82A1	2	38150330	38294285	1	p22.2	no	no	no	no	no	no	no	no	no
CYP1B1	2	38294116	38337044	-1	p22.2	no	no	no	no	yes	no	no	no	no
ATL2	2	38522022	38604427	-1	p22.1	no	no	no	no	no	no	no	no	no
HNRPLL	2	38789120	38830728	-1	p22.1	no	no	no	no	no	no	no	no	no
GALM	2	38893052	38968379	1	p22.1	no	no	no	no	yes	no	no	no	no
GEMIN6	2	38978676	39009598	1	p22.1	no	no	no	no	no	no	no	no	no
DHX57	2	39024871	39103075	-1	p22.1	yes	no	no	no	no	no	no	no	no
MORN2	2	39103103	39156213	1	p22.1	no	no	no	no	no	no	no	no	no
SOS1	2	39208537	39351486	-1	p22.1	no	no	no	yes	no	yes	no	no	no
MAP4K3	2	39476407	39664453	-1	p22.1	no	yes	no	yes	no	no	no	no	no
TMEM178	2	39892122	39945103	1	p22.1	no	no	no	no	no	no	no	no	no
THUMPD2	2	39963200	40006407	-1	p22.1	no	no	no	no	no	no	no	no	no
SLC8A1	2	40339286	40838193	-1	p22.1	no	no	no	no	no	no	no	no	no
PKDCC	2	42275160	42285668	1	p21	no	yes	no	no	no	no	no	no	no
EML4	2	42396490	42559688	1	p21	no	no	no	no	no	no	no	yes	no
COX7A2L	2	42560686	42596150	-1	p21	no	no	no	no	yes	no	no	no	no
KCNG3	2	42669157	42721237	-1	p21	no	no	no	no	no	no	no	no	no
MTA3	2	42721709	42984087	1	p21	yes	no	no	no	no	no	no	no	no
OXER1	2	42989642	42991401	-1	p21	no	no	no	no	no	no	no	no	no
HAAO	2	42994229	43019733	-1	p21	no	no	no	no	yes	no	no	no	no
THADA	2	43393800	43823185	-1	p21	no	no	no	no	no	no	no	no	no
ZFP36L2	2	43449541	43453748	-1	p21	yes	no	no	no	no	no	yes	no	no
PLEKHH2	2	43864412	43995126	1	p21	no	no	no	no	no	no	no	no	no
DYNC2LI1	2	44001178	44037149	1	p21	no	no	no	no	no	no	no	no	no
ABCG5	2	44039611	44066004	-1	p21	no	no	no	no	no	no	no	no	no
ABCG8	2	44066103	44105605	1	p21	no	no	no	no	no	no	no	no	no
LRPPRC	2	44113363	44223144	-1	p21	no	no	no	no	no	no	no	no	no
PPM1B	2	44395108	44471523	1	p21	no	no	yes	yes	no	no	no	no	no
SLC3A1	2	44502599	44548633	1	p21	no	no	no	no	no	no	no	no	no
PREPL	2	44543420	44589001	-1	p21	no	no	no	no	no	no	no	no	no
SIX3	2	45168902	45173216	1	p21	yes	no	no	no	no	no	no	no	no
SIX2	2	45232300	45236569	-1	p21	yes	no	no	no	no	no	no	no	no
SRBD1	2	45615819	45839304	-1	p21	no	no	no	no	no	no	no	no	no
PRKCE	2	45878484	46415129	1	p21	no	yes	no	no	no	no	no	no	no
EPAS1	2	46520806	46613836	1	p21	yes	no	no	no	no	no	no	no	no
RHOQ	2	46768945	46810260	1	p21	no	no	no	no	no	no	no	no	no
PIGF	2	46808076	46844258	-1	p21	no	no	no	no	no	no	no	no	no
CRIPT	2	46843555	46852881	1	p21	no	no	no	no	no	no	no	no	no
SOCS5	2	46926091	46990268	1	p21	no	no	no	yes	no	yes	no	no	no
MCFD2	2	47129009	47168994	-1	p21	no	no	no	no	no	no	no	no	no
TTC7A	2	47143296	47303276	1	p21	yes	no	no	no	no	no	no	no	no
CALM2	2	47272677	47403740	-1	p21	no	no	no	no	no	no	no	no	no
EPCAM	2	47572297	47614740	1	p21	no	no	no	no	no	no	no	no	no
MSH2	2	47630108	47789450	1	p21	no	no	no	yes	no	no	yes	yes	no
KCNK12	2	47747910	47798078	-1	p21	no	no	no	no	no	no	no	no	no
MSH6	2	48010221	48034092	1	p16.3	no	no	no	yes	no	no	yes	yes	no
FBXO11	2	48016455	48132932	-1	p16.3	no	no	no	no	no	no	no	yes	no
FOXN2	2	48541776	48606434	1	p16.3	yes	no	no	no	no	no	no	no	no
STON1-GTF2A1L	2	48757064	49003638	1	p16.3	yes	no	no	no	no	no	no	no	no
LHCGR	2	48859428	48982880	-1	p16.3	no	no	no	no	no	no	no	no	no
FSHR	2	49189296	49381676	-1	p16.3	no	no	no	no	no	no	no	no	no
NRXN1	2	50145643	51259674	-1	p16.3	no	no	no	no	no	no	no	no	no
ASB3	2	53759810	54087297	-1	p16.2	yes	no	no	no	no	no	no	no	no
CHAC2	2	53994929	54002333	1	p16.2	no	no	no	no	no	no	no	no	no
ERLEC1	2	54014181	54045956	1	p16.2	no	no	no	no	no	no	no	no	no
GPR75	2	54080050	54087126	-1	p16.2	no	no	no	no	no	no	no	no	no
PSME4	2	54091204	54197977	-1	p16.2	no	no	no	no	no	no	no	no	no
ACYP2	2	54342540	54532437	1	p16.2	no	no	no	no	yes	no	no	no	no
TSPYL6	2	54480315	54483409	-1	p16.2	no	no	no	no	no	no	no	no	no
C2orf73	2	54557171	54610879	1	p16.2	no	no	no	no	no	no	no	no	no
SPTBN1	2	54683422	54896812	1	p16.2	no	no	no	no	no	no	no	no	no
EML6	2	54950636	55199157	1	p16.2	no	no	no	no	no	no	no	no	no
RTN4	2	55199325	55339757	-1	p16.1	no	no	no	no	no	no	no	no	no
C2orf63	2	55401927	55459699	-1	p16.1	no	no	no	no	no	no	no	no	no
RPS27A	2	55459039	55462989	1	p16.1	no	no	no	no	no	no	no	no	yes
MTIF2	2	55463731	55496483	-1	p16.1	no	no	no	no	no	no	no	no	no
CCDC88A	2	55514978	55647057	-1	p16.1	no	no	no	no	no	no	yes	no	no
CCDC104	2	55746740	55773015	1	p16.1	no	no	no	no	no	no	no	no	no
SMEK2	2	55774428	55846015	-1	p16.1	no	no	no	no	no	no	no	no	no
PNPT1	2	55861400	55921045	-1	p16.1	no	no	no	no	yes	no	no	no	no
EFEMP1	2	56093102	56151274	-1	p16.1	no	no	no	no	no	no	no	no	no
CCDC85A	2	56411258	56613308	1	p16.1	no	no	no	no	no	no	no	no	no
VRK2	2	58134786	58387055	1	p16.1	no	yes	no	no	no	no	no	no	no
FANCL	2	58386378	58468507	-1	p16.1	no	no	no	no	no	no	no	no	no
BCL11A	2	60678302	60780702	-1	p16.1	yes	no	no	no	no	no	no	yes	no
PAPOLG	2	60983365	61029220	1	p16.1	no	no	no	no	no	no	no	no	no
REL	2	61108656	61150645	1	p16.1	yes	no	no	no	no	no	no	yes	no
PUS10	2	61169104	61245389	-1	p16.1	no	no	no	no	no	no	no	no	no
PEX13	2	61244360	61276394	1	p16.1	no	no	no	no	no	no	no	no	no
KIAA1841	2	61293006	61391960	1	p16.1	no	no	no	no	no	no	no	no	no
AHSA2	2	61404553	61414686	1	p15	no	no	no	no	no	no	no	no	no
USP34	2	61414591	61697904	-1	p15	no	no	no	no	no	no	no	no	no
XPO1	2	61704984	61765761	-1	p15	yes	no	no	no	no	no	no	yes	yes
FAM161A	2	62051989	62081278	-1	p15	no	no	no	no	no	no	no	no	no
CCT4	2	62095224	62115939	-1	p15	yes	no	no	no	no	no	no	no	yes
COMMD1	2	62115859	62374382	1	p15	no	no	no	no	no	no	no	no	no
B3GNT2	2	62423248	62451866	1	p15	no	no	no	no	no	no	no	no	no
TMEM17	2	62727356	62739029	-1	p15	no	no	no	no	no	no	no	no	no
EHBP1	2	62900986	63273622	1	p15	no	no	no	no	no	no	no	no	no
OTX1	2	63277192	63284971	1	p15	yes	no	no	no	no	no	no	no	no
MDH1	2	63815743	63834331	1	p15	no	no	no	no	yes	no	no	no	no
UGP2	2	64068074	64118696	1	p15	no	no	no	no	no	no	no	no	yes
VPS54	2	64120035	64246567	-1	p14	no	no	no	no	no	no	no	no	no
PELI1	2	64319786	64371588	-1	p14	no	no	no	no	no	no	no	no	no
AFTPH	2	64751465	64820139	1	p14	no	no	no	no	no	no	no	no	no
SERTAD2	2	64858755	64977449	-1	p14	yes	no	no	no	no	no	no	no	no
SLC1A4	2	65215611	65250999	1	p14	no	no	no	no	no	no	no	no	no
CEP68	2	65283500	65314138	1	p14	no	no	no	no	no	no	no	no	no
RAB1A	2	65297835	65357240	-1	p14	no	no	no	no	no	no	no	no	no
ACTR2	2	65454887	65498387	1	p14	no	yes	no	no	no	no	no	no	no
SPRED2	2	65537985	65659771	-1	p14	no	no	no	yes	no	no	yes	no	no
MEIS1	2	66660584	66799890	1	p14	yes	no	no	no	no	no	no	no	no
ETAA1	2	67624451	67637677	1	p14	no	no	no	no	no	no	no	no	no
C1D	2	68268262	68338080	-1	p14	yes	no	no	no	no	no	no	no	no
PPP3R1	2	68358370	68488362	-1	p14	yes	no	yes	yes	no	no	no	no	no
PNO1	2	68384976	68403370	1	p14	no	no	no	no	no	no	no	no	yes
CNRIP1	2	68511303	68547183	-1	p14	no	no	no	no	no	no	no	no	no
PLEK	2	68592305	68624585	1	p14	yes	no	no	no	no	no	no	no	no
APLF	2	68694693	68858004	1	p13.3	yes	no	no	no	no	no	no	no	no
ARHGAP25	2	68906733	69053965	1	p13.3	yes	no	no	no	no	no	no	no	no
BMP10	2	69092613	69098649	-1	p13.3	yes	no	no	no	no	no	no	no	no
GKN2	2	69172364	69180102	-1	p13.3	no	no	no	no	no	no	no	no	no
GKN1	2	69201705	69208106	1	p13.3	no	no	no	no	no	no	no	no	no
ANTXR1	2	69240310	69476459	1	p13.3	yes	no	no	no	no	no	no	no	no
GFPT1	2	69546905	69614382	-1	p13.3	no	no	no	no	yes	no	no	no	no
NFU1	2	69622882	69664760	-1	p13.3	no	no	no	no	no	no	no	no	no
AAK1	2	69688532	69901481	-1	p13.3	no	yes	no	no	no	no	no	no	no
ANXA4	2	69947923	70053596	1	p13.3	no	no	no	no	no	no	no	no	no
SNRNP27	2	70120692	70132707	1	p13.3	no	no	no	no	no	no	no	no	no
MXD1	2	70124820	70170077	1	p13.3	yes	no	no	no	no	no	no	no	no
PCBP1	2	70314585	70316332	1	p13.3	yes	no	no	no	no	no	no	no	no
C2orf42	2	70377012	70475747	-1	p13.3	no	no	no	no	no	no	no	no	no
TIA1	2	70436576	70475792	-1	p13.3	yes	no	no	no	no	no	no	no	no
PCYOX1	2	70484518	70508323	1	p13.3	no	no	no	no	no	no	no	no	no
FAM136A	2	70523107	70529222	-1	p13.3	no	no	no	no	no	no	no	no	no
TGFA	2	70674412	70781325	-1	p13.3	no	no	no	yes	no	no	no	no	no
ADD2	2	70834750	70995357	-1	p13.3	no	no	no	no	no	no	no	no	no
FIGLA	2	71004442	71017775	-1	p13.3	yes	no	no	no	no	no	no	no	no
CLEC4F	2	71035775	71047732	-1	p13.3	no	no	no	no	no	no	no	no	no
CD207	2	71057347	71062952	-1	p13.3	no	no	no	no	no	no	no	no	no
VAX2	2	71127720	71160576	1	p13.3	yes	no	no	no	no	no	no	no	no
ATP6V1B1	2	71163012	71192555	1	p13.3	no	no	no	no	yes	no	no	no	no
ANKRD53	2	71205510	71212626	1	p13.3	yes	no	no	no	no	no	no	no	no
TEX261	2	71213068	71222075	-1	p13.3	no	no	no	no	no	no	no	no	no
NAGK	2	71291474	71306935	1	p13.3	no	no	no	no	no	no	no	no	no
MCEE	2	71336814	71357369	-1	p13.3	no	no	no	no	no	no	no	no	no
MPHOSPH10	2	71357444	71377231	1	p13.3	no	no	no	no	no	no	no	no	no
ZNF638	2	71503691	71662199	1	p13.2	yes	no	no	no	no	no	no	no	no
DYSF	2	71680852	71913898	1	p13.2	no	no	no	no	no	no	no	no	no
CYP26B1	2	72356367	72375167	-1	p13.2	no	no	no	no	no	no	no	no	no
SPR	2	73114489	73119287	1	p13.2	no	no	no	no	no	no	no	no	no
EMX1	2	73143176	73162020	1	p13.2	yes	no	no	no	no	no	no	no	no
SFXN5	2	73169165	73302747	-1	p13.2	no	no	no	no	no	no	no	no	no
RAB11FIP5	2	73300510	73383849	-1	p13.2	no	no	no	no	no	no	no	no	no
SMYD5	2	73441350	73454365	1	p13.2	no	no	no	no	no	no	no	no	no
CCT7	2	73460548	73480149	1	p13.2	no	no	no	no	no	no	no	no	no
FBXO41	2	73481810	73511559	-1	p13.1	yes	no	no	no	no	no	no	no	no
EGR4	2	73518058	73520833	-1	p13.1	yes	no	no	no	no	no	no	no	no
ALMS1	2	73612886	73837920	1	p13.1	no	no	no	no	no	no	no	no	no
NAT8	2	73867959	73869520	-1	p13.1	no	no	no	no	no	no	no	no	no
TPRKB	2	73956231	73964527	-1	p13.1	no	no	no	no	no	no	no	no	no
DUSP11	2	73989311	74007284	-1	p13.1	no	no	yes	no	no	no	no	no	no
STAMBP	2	74056086	74100786	1	p13.1	no	no	no	no	no	no	no	no	no
ACTG2	2	74119441	74146992	1	p13.1	no	no	no	no	no	no	no	no	no
DGUOK	2	74153953	74186088	1	p13.1	no	no	no	no	yes	no	no	no	no
TET3	2	74229840	74329698	1	p13.1	no	no	no	no	no	no	no	no	no
BOLA3	2	74362525	74375121	-1	p13.1	yes	no	no	no	no	no	no	no	no
MTHFD2	2	74425689	74444692	1	p13.1	no	no	no	no	no	no	no	no	no
SLC4A5	2	74443369	74570541	-1	p13.1	no	no	no	no	no	no	no	no	no
DCTN1	2	74588281	74619214	-1	p13.1	no	no	no	no	no	no	no	no	no
C2orf81	2	74641304	74648718	-1	p13.1	no	no	no	no	no	no	no	no	no
WDR54	2	74648805	74652882	1	p13.1	yes	no	no	no	no	no	no	no	no
RTKN	2	74652963	74669549	-1	p13.1	no	no	no	no	no	no	no	no	no
MOGS	2	74688184	74692537	-1	p13.1	no	no	no	no	no	no	no	no	no
MRPL53	2	74699085	74700449	-1	p13.1	no	no	no	no	no	no	no	no	no
CCDC142	2	74699113	74710535	-1	p13.1	no	no	no	no	no	no	no	no	no
TTC31	2	74710200	74722013	1	p13.1	yes	no	no	no	no	no	no	no	no
PCGF1	2	74732170	74735707	-1	p13.1	no	no	no	no	no	no	no	no	no
TLX2	2	74740590	74744769	1	p13.1	yes	no	no	no	no	no	no	no	no
DQX1	2	74745258	74753463	-1	p13.1	no	no	no	no	no	no	no	no	no
AUP1	2	74753772	74757066	-1	p13.1	no	no	no	no	no	no	no	no	no
HTRA2	2	74756504	74760472	1	p13.1	no	no	no	no	no	no	no	no	no
LOXL3	2	74759541	74782817	-1	p13.1	no	no	no	no	no	no	no	no	no
DOK1	2	74776153	74784681	1	p13.1	no	no	no	no	no	no	no	no	no
C2orf65	2	74785010	74875465	-1	p13.1	no	no	no	no	no	no	no	no	no
SEMA4F	2	74881355	74909186	1	p13.1	no	no	no	no	no	no	no	no	no
HK2	2	75061108	75120486	1	p12	no	no	no	no	yes	no	no	no	no
POLE4	2	75185619	75197255	1	p12	yes	no	no	yes	yes	no	no	no	no
TACR1	2	75276231	75426826	-1	p12	no	no	no	no	no	no	no	no	no
FAM176A	2	75696428	75796848	-1	p12	no	no	no	no	no	no	no	no	no
MRPL19	2	75873909	75917977	1	p12	no	no	no	no	no	no	no	no	no
[truncated: 13,943 more rows]

## Sheet: References
Used References for Gene Annotations
Transcription Factors and Co-Factors
Genes annotated with „yes“ in the column TF/Cofactor were obtained from twelve public resources. 60.4% of the genes annotated with 'yes' were included in at least two resources and 19.6% in at least six resources.
[1] Wilson D, Charoensawan V, Kummerfeld SK, Teichmann SA. DBD--taxonomically broad transcription factor predictions: new content and functionality. Nucleic Acids Res. 2008 Jan;36(Database issue):D88-92.
[2] Zhang HM, Chen H, Liu W, Liu H, Gong J, Wang H, Guo AY. AnimalTFDB: a comprehensive animal transcription factor database. Nucleic Acids Res. 2012 Jan;40(Database issue):D144-9.
[3] Fulton DL, Sundararajan S, Badis G, Hughes TR, Wasserman WW, Roach JC, Sladek R. TFCat: the curated catalog of mouse and human transcription factors. Genome Biol. 2009;10(3):R29.
[4] Zheng G, Tu K, Yang Q, Xiong Y, Wei C, Xie L, Zhu Y, Li Y. ITFP: an integrated platform of mammalian transcription factors. Bioinformatics. 2008 Oct 15;24(20):2416-7.
[5] Mathelier A, Zhao X, Zhang AW, Parcy F, Worsley-Hunt R, Arenillas DJ, Buchman S, Chen CY, Chou A, Ienasescu H, Lim J, Shyr C, Tan G, Zhou M, Lenhard B, Sandelin A, Wasserman WW. JASPAR 2014: an extensively expanded and updated open-access database of transcription factor binding profiles. Nucleic Acids Res. 2014 Jan;42(Database issue):D142-7.
[6] Wingender E, Schoeps T, Dönitz J. TFClass: an expandable hierarchical classification of human transcription factors. Nucleic Acids Res. 2013 Jan;41(Database issue):D165-70.
[7] Lee AP, Yang Y, Brenner S, Venkatesh B. TFCONES: a database of vertebrate transcription factor-encoding genes and their associated conserved noncoding elements. BMC Genomics. 2007 Nov 29;8:441.
[8] Vaquerizas JM, Kummerfeld SK, Teichmann SA, Luscombe NM. A census of human transcription factors: function, expression and evolution. Nat Rev Genet. 2009 Apr;10(4):252-63.
[9] Sebastian A, Contreras-Moreira B. footprintDB: a database of transcription factors with annotated cis elements and binding interfaces. Bioinformatics. 2014 Jan 15;30(2):258-65.
[10] Bovolenta LA, Acencio ML, Lemke N. HTRIdb: an open-access database for experimentally verified human transcriptional regulation interactions. BMC Genomics. 2012 Aug 17;13:405.
[11] Schaefer U, Schmeier S, Bajic VB. TcoF-DB: dragon database for human transcription co-factors and transcription factor interacting proteins. Nucleic Acids Res. 2011 Jan;39(Database issue):D106-10.
[12] Introni: List of human transcription factors. http://www.introni.it/transcription_factors.html. Accessed March 2014.
Kinases
Genes annotated with „yes“ in the column Kinase were obtained from seven public resources. 93% of the genes annotated with 'yes' were included in at least two resources and 14% in all seven.
[1] Manning G, Whyte DB, Martinez R, Hunter T, Sudarsanam S. The protein kinase complement of the human genome. Science. 2002 Dec 6;298(5600):1912-34. http://kinase.com/kinbase. Accessed April 2014.
[2] Martin DM, Miranda-Saavedra D, Barton GJ. Kinomer v. 1.0: a database of systematically classified eukaryotic protein kinases. Nucleic Acids Res. 2009 Jan;37(Database issue):D244-50. http://www.compbio.dundee.ac.uk/kinomer/. Accessed April 2014.
[3] Buzko O, Shokat KM. A kinase sequence database: sequence alignments and family assignment. Bioinformatics. 2002 Sep;18(9):1274-5. http://sequoia.ucsf.edu/ksd/. Accessed April 2014.
[4] Yang CY, Chang CH, Yu YL, Lin TC, Lee SA, Yen CC, Yang JM, Lai JM, Hong YR, Tseng TL, Chao KM, Huang CY. PhosphoPOINT: a comprehensive human kinase interactome and phospho-protein database. Bioinformatics. 2008 Aug 15;24(16):i14-20. http://kinase.bioinformatics.tw/. Accessed April 2014.
[5] Krupa A, Abhinandan KR, Srinivasan N. KinG: a database of protein kinases in genomes. Nucleic Acids Res. 2004 Jan 1;32(Database issue):D153-5. http://hodgkin.mbu.iisc.ernet.in/. Accessed April 2014.
[6] UniProt: Human and mouse protein kinases: classification and index. http://www.uniprot.org/docs/pkinfam. Accessed April 2014.
[7] Wang Y, Liu Z, Cheng H, Gao T, Pan Z, Yang Q, Guo A, Xue Y. EKPD: a hierarchical database of eukaryotic protein kinases and protein phosphatases. Nucleic Acids Res. 2014 Jan;42(Database issue):D496-502. http://ekpd.biocuckoo.org/index.php. Accessed April 2014.
Phosphatases
Genes annotated with „yes“ in the column Phosphatase were obtained from four public resources. 47.9% of the genes annotated with 'yes' were included in at least two resources and 26.2% in all four.
[1] Wang Y, Liu Z, Cheng H, Gao T, Pan Z, Yang Q, Guo A, Xue Y. EKPD: a hierarchical database of eukaryotic protein kinases and protein phosphatases. Nucleic Acids Res. 2014 Jan;42(Database issue):D496-502. http://ekpd.biocuckoo.org/index.php. Accessed April 2014.
[2] Duan G, Li X, Köhn M. The human DEPhOsphorylation database DEPOD: a 2015 update. Nucleic Acids Res. 2015 Jan 28;43(Database issue):D531-5. http://www.koehn.embl.de/depod/index.php. Accessed April 2014.
[3] Liberti S, Sacco F, Calderone A, Perfetto L, Iannuccelli M, Panni S, Santonico E, Palma A, Nardozza AP, Castagnoli L, Cesareni G. HuPho: the human phosphatase portal. FEBS J. 2013 Jan;280(2):379-87. http://hupho.uniroma2.it/index.php. Accessed April 2014.
[4] Hatzihristidis T, Liu S, Pryszcz L, Hutchins AP, Gabaldón T, Tremblay ML, Miranda-Saavedra D. PTP-central: a comprehensive resource of protein tyrosine phosphatases in eukaryotic genomes. Methods. 2014 Jan 15;65(2):156-64. http://www.PTP-central.org/. Accessed April 2014.
Cancer Signaling Pathway Genes
Genes annotated with „yes“ in the column SignalingPathwayGene were obtained from ConsensusPathDB [1] including all pathways listed in Tab. S4 in Seifert et al. [2]. The list of included pathways was compiled from the KEGG pathways in cancer overview (http://www.genome.jp/kegg-bin/show_pathway?hsa05200) and extended by the telomere maintenance pathway from Reactome.
[1] Kamburov A, Pentchev K, Galicka H, Wierling C, Lehrach H, Herwig R. ConsensusPathDB: toward a more complete picture of cell biology. Nucleic Acids Res. 2011 Jan;39(Database issue):D712-7.
[2] Seifert M, Abou-El-Ardat K, Friedrich B, Klink B, Deutsch A. Autoregressive higher-order hidden Markov models: exploiting local chromosomal dependencies in the analysis of tumor expression profiles. PLoS One. 2014 Jun 23;9(6):e100295.
Metabolome Pathway Genes
Genes annotated with „yes“ in the column MetabolomePathwayGene were obtained from KEGG. Selected pathways for energy and amino acid production were considered.
Pathway	KEGG ID
Glycolysis/Gluconeogenesis	map00010
Citrate cycle (TCA cycle)	map00020
Pyruvate metabolism	map00620
Pentose phosphate pathway	hsa00030
Oxidative phosphorylation	map00190
Fatty acid metabolism	map00071
Inositol phosphate metabolism	map00562
Pyrimidine metabolism	map00240
Purine metabolism	map00230
Alanine, aspartate and glutamate metabolism	map00250
Tryptophan metabolism	map00380
Arginine and proline metabolism	map00330
Lysine biosynthesis	map00300
Phenylalanine metabolism	map00360
D-glutamine and D-glutamate metabolism	map00471
Phenylalanine, tyrosine and tryptophan biosynthesis	map00400
Cysteine and methionine metabolism	map00270
Histidine metabolism	map00340
Glycine, serine and threonine metabolism	map00260
Valine, leucine and isoleucine biosynthesis	map00290
Tyrosine metabolism	map00350
Oncogenes, Tumor Suppressor Genes, and Cancer Census Genes
Genes annotated with „yes“ in the column Oncogene were obtained from [1] and [2]. Oncogenes from [1] were taken from Tab. S2A and Tab. S2B. Oncogenes from [2] were selected from Tab. S3B at a TUSON_q_value_OG < 0.2.
Genes annotated with „yes“ in the column TumorSuppressorGene were obtained from [1] and [2]. Tumor suppressor genes from [1] were taken from Tab. S2A and Tab. S2B. Tumor suppressor genes from [2] were selected from Tab. S3A at a TUSON_q_value_TSG < 0.2.
Genes annotated with „yes“ in the column CancerCensusGene were obtained from [3]. The publicly available file CancerGeneCensus_Table_1_full_2012-03-15.xls was used.
[1] Vogelstein B, Papadopoulos N, Velculescu VE, Zhou S, Diaz LA Jr, Kinzler KW. Cancer genome landscapes. Science. 2013 Mar 29;339(6127):1546-58.
[2] Davoli T, Xu AW, Mengwasser KE, Sack LM, Yoon JC, Park PJ, Elledge SJ. Cumulative haploinsufficiency and triplosensitivity drive aneuploidy patterns and shape the cancer genome. Cell. 2013 Nov 7;155(4):948-62.
[3] Futreal PA, Coin L, Marshall M, Down T, Hubbard T, Wooster R, Rahman N, Stratton MR. A census of human cancer genes. Nat Rev Cancer. 2004 Mar;4(3):177-83.
Essential Genes
Genes annotated with „yes“ in the column EssentialGene were obtained from the columns 'Essential_genes_145' and 'Essential-genes-332' of Tab. S5a from [1].
[1] Davoli T, Xu AW, Mengwasser KE, Sack LM, Yoon JC, Park PJ, Elledge SJ. Cumulative haploinsufficiency and triplosensitivity drive aneuploidy patterns and shape the cancer genome. Cell. 2013 Nov 7;155(4):948-62.
