# Supplementary material for: Comparative transcriptomics reveals similarities and differences between astrocytoma grades
Source: BMC Cancer. 2015 Dec 16;15:952. doi: 10.1186/s12885-015-1939-9 (PMC4682229; doi:10.1186/s12885-015-1939-9)
Supplement: Additional file 1 — Contains supporting Tables S1–S7. Table S1: Summary of considered astrocytoma samples. Table S2: Summary of t-test results for PA I, AS II, AS III and GBM IV. Table S3: Signature genes distinguishing PA I from AS II, AS III and GBM IV. Table S4: Regulatory network associated with expression differences of signature genes. Table S5: Summary of integrated gene annotations. Table S6: Verhaak classification results for PA I, AS II, AS III and GBM IV. Table S7: Correlation statistics for macrophage marker genes included in the Verhaak-classifier. (ZIP 3287 kb) [file 12885_2015_1939_MOESM1_ESM.zip › TabS6_VerhaakClassificationR2.xls]

## Sheet: ClaNC840_Centroids
Gene.Symbol	Composite_chr_coords	Proneural	Neural	Classical	Mesenchymal
CDKN1B	[36.1:12:12761576-12766570:+]	0.0335367	0.0335367	0.0335367	-0.843794
EPB41	[36.1:1:29086215-29319545:+]	0.0388231	0.0388231	-0.84822	0.0388231
CLGN	[36.1:4:141529057-141568232:-]	2.12796	0.419998	0.419998	0.419998
PDE10A	[36.1:6:165664525-165995575:-]	1.66013	0.253495	0.253495	0.253495
RALGPS2	[36.1:1:176960923-177152465:+]	0.789715	-0.0194515	-0.0194515	-0.0194515
TAF5	[36.1:10:105117714-105138812:+]	1.08355	0.0946193	0.0946193	0.0946193
ACTR1A	[36.1:10:104228976-104252452:-]	0.59396	-0.0404515	-0.0404515	-0.0404515
PELI1	[36.1:2:64173497-64225062:-]	0.893408	-0.0146621	-0.0146621	-0.0146621
ZNF804A	[36.1:2:185171338-185512464:+]	1.67955	0.409482	0.409482	0.409482
PPM1D	[36.1:17:56032326-56096818:+]	0.810569	0.0314764	0.0314764	0.0314764
RAD21	[36.1:8:117927354-117956182:-]	0.648697	-0.0583859	-0.0583859	-0.0583859
SORCS3	[36.1:10:106390849-107014983:+]	1.28361	-0.133983	-0.133983	-0.133983
ALCAM	[36.1:3:106568403-106778434:+]	1.43302	-0.161338	-0.161338	-0.161338
PURG	[36.1:8:30972863-31010773:-]	-0.0224723	-0.0224723	-0.0224723	-1.09612
SLC1A1	[36.1:9:4480444-4577469:+]	2.07094	0.348831	0.348831	0.348831
NR0B1	[36.1:X:30232506-30237413:-]	3.34877	1.02286	1.02286	1.02286
FBXO21	[36.1:12:116065968-116112683:-]	0.784009	0.0475293	0.0475293	0.0475293
GADD45G	[36.1:9:91409440-91411290:+]	1.1432	0.0353167	0.0353167	0.0353167
GABRA3	[36.1:X:151086290-151370487:-]	0.722112	0.142131	0.142131	0.142131
FHOD3	[36.1:18:32131700-32614016:+]	1.40358	-0.0541179	-0.0541179	-0.0541179
LRRTM4	[36.1:2:76829175-77603010:-]	1.86838	0.263145	0.263145	0.263145
PAFAH1B3	[36.1:19:47493025-47498563:-]	-0.01801	-0.01801	-0.01801	-1.22342
FAM110B	[36.1:8:59069667-59224831:+]	1.09945	0.0812932	0.0812932	0.0812932
REEP1	[36.1:2:86294627-86418288:-]	-0.23233	-0.23233	-0.23233	-1.70199
LRP6	[36.1:12:12160226-12311078:-]	1.25603	0.120266	0.120266	0.120266
C1QL1	[36.1:17:40392587-40401170:-]	1.61022	0.231016	0.231016	0.231016
TMCC1	[36.1:3:130849325-131081999:-]	0.87111	0.115447	0.115447	0.115447
GSK3B	[36.1:3:121028214-121295954:-]	0.748808	0.00862461	0.00862461	0.00862461
MMP16	[36.1:8:89118576-89408833:-]	1.22504	0.181448	0.181448	0.181448
LPHN3	[36.1:4:62045434-62620763:+]	1.36468	-0.107335	-0.107335	-0.107335
DLL3	[36.1:19:44681427-44690949:+]	0.205708	0.205708	0.205708	-1.88494
SEC61A2	[36.1:10:12211699-12251963:+]	1.03362	0.0155627	0.0155627	0.0155627
ICK	[36.1:6:52974057-53034559:-]	0.890526	0.0481855	0.0481855	0.0481855
RAP2A	[36.1:13:96884475-96918246:+]	1.15691	0.0415391	0.0415391	0.0415391
ZNF286A	[36.1:17:15543780-15588817:+]	1.124	0.153327	0.153327	0.153327
FAM125B	[36.1:9:128128949-128309140:+]	1.17743	0.113708	0.113708	0.113708
ZEB2	[36.1:2:144862053-144994386:-]	0.920748	0.0619976	0.0619976	0.0619976
AMOTL2	[36.1:3:135556880-135576096:-]	2.02534	0.189313	0.189313	0.189313
NKX2-2	[36.1:20:21439648-21442664:-]	1.72774	0.0227428	0.0227428	0.0227428
TTC3	[36.1:21:37367441-37497278:+]	1.17533	0.0988729	0.0988729	0.0988729
TOP2B	[36.1:3:25614479-25680792:-]	0.939263	-0.0227648	-0.0227648	-0.0227648
SCN3A	[36.1:2:165652276-165768823:-]	2.07451	-0.180951	-0.180951	-0.180951
TOX3	[36.1:16:51029418-51138307:-]	1.86172	-0.12851	-0.12851	-0.12851
MLLT11	[36.1:1:149298488-149307715:+]	1.57009	0.0249528	0.0249528	0.0249528
RALGPS1	[36.1:9:128716874-129025264:+]	0.745025	-0.0219004	-0.0219004	-0.0219004
GSTA4	[36.1:6:52950709-52968135:-]	-0.091179	-0.091179	-0.091179	-1.31515
DGKI	[36.1:7:136724925-137182149:-]	1.74233	0.162593	0.162593	0.162593
MTSS1	[36.1:8:125632206-125809911:-]	1.16468	0.0936214	0.0936214	0.0936214
SATB1	[36.1:3:18364438-18455208:-]	2.01141	0.105259	0.105259	0.105259
KIF21B	[36.1:1:199205143-199259451:-]	1.52831	0.334788	0.334788	0.334788
PODXL2	[36.1:3:128830717-128874342:+]	1.04593	0.0675609	0.0675609	0.0675609
CRMP1	[36.1:4:5873392-5945686:-]	1.63694	-0.309285	-0.309285	-0.309285
GNG4	[36.1:1:233777608-233880677:-]	1.75549	-0.123613	-0.123613	-0.123613
MYT1	[36.1:20:62253588-62377447:+]	2.58695	0.571042	0.571042	0.571042
BCL7A	[36.1:12:120944244-120984333:+]	1.1833	0.028969	0.028969	0.028969
CHD7	[36.1:8:61753893-61942019:+]	2.06265	0.158383	0.158383	0.158383
SOX4	[36.1:6:21701951-21706829:+]	2.18411	-0.0177923	-0.0177923	-0.0177923
SOX11	[36.1:2:5750230-5758968:+]	1.63587	-0.11276	-0.11276	-0.11276
DCX	[36.1:X:110423663-110542062:-]	3.91984	-0.00970053	-0.00970053	-0.00970053
MARCKSL1	[36.1:1:32572027-32574421:-]	-0.139545	-0.139545	-0.139545	-1.5163
DBN1	[36.1:5:176816220-176833271:-]	1.05813	0.000937265	0.000937265	0.000937265
DPYSL4	[36.1:10:133850394-133869256:+]	0.814955	0.0487526	0.0487526	0.0487526
STMN4	[36.1:8:27149731-27171834:-]	1.5222	-0.160082	-0.160082	-0.160082
DUSP26	[36.1:8:33568390-33577043:-]	1.49416	-0.0942451	-0.0942451	-0.0942451
PAK7	[36.1:20:9466037-9767689:-]	1.65066	0.386111	0.386111	0.386111
PAK3	[36.1:X:110226256-110350816:+]	2.13444	0.00326811	0.00326811	0.00326811
MAST1	[36.1:19:12810348-12846765:+]	0.690628	-0.0120658	-0.0120658	-0.0120658
CDK5R1	[36.1:17:27838218-27842384:+]	0.11268	0.11268	0.11268	-0.863719
ATP1A3	[36.1:19:47162574-47190222:-]	0.904081	-0.275828	-0.275828	-0.275828
FGF9	[36.1:13:21143875-21174187:+]	1.42393	0.185745	0.185745	0.185745
WASF1	[36.1:6:110527715-110607900:-]	1.7764	0.137856	0.137856	0.137856
CA10	[36.1:17:47062673-47592376:-]	2.69519	0.740281	0.740281	0.740281
RP11-35N6.1	[36.1:9:102830852-103127238:+]	2.95608	-0.116854	-0.116854	-0.116854
SOX10	[36.1:22:36698265-36710485:-]	2.41825	0.649028	0.649028	0.649028
ERBB3	[36.1:12:54760154-54783395:+]	3.02522	0.636435	0.636435	0.636435
RAB33A	[36.1:X:129133327-129146527:+]	3.11733	0.565305	0.565305	0.565305
IL1RAPL1	[36.1:X:28515480-29884761:+]	1.62096	0.0326756	0.0326756	0.0326756
DNM3	[36.1:1:170077261-170648480:+]	2.15373	0.114726	0.114726	0.114726
GPR17	[36.1:2:128120095-128130225:+]	5.46843	1.75584	1.75584	1.75584
CLASP2	[36.1:3:33512741-33734852:-]	0.00550511	0.00550511	0.00550511	-1.22075
PPM1E	[36.1:17:54188231-54417319:+]	0.898358	-0.0108093	-0.0108093	-0.0108093
STMN1	[36.1:1:26099194-26105955:-]	1.41301	0.127351	0.127351	0.127351
FLRT1	[36.1:11:63627817-63643634:+]	1.43322	0.162864	0.162864	0.162864
EPHB1	[36.1:3:135996950-136461999:+]	2.2947	0.0944484	0.0944484	0.0944484
HDAC2	[36.1:6:114364019-114399047:-]	1.12769	0.057011	0.057011	0.057011
PHF16	[36.1:X:46656680-46805585:+]	1.27511	0.0492728	0.0492728	0.0492728
CDC7	[36.1:1:91739012-91763908:+]	1.23873	-0.0664556	-0.0664556	-0.0664556
MYB	[36.1:6:135544146-135582003:+]	1.11365	0.269373	0.269373	0.269373
MCM10	[36.1:10:13246133-13293110:+]	1.48642	0.27151	0.27151	0.27151
ATAD5	[36.1:17:26183146-26246421:+]	0.993979	0.0661912	0.0661912	0.0661912
HMGB3	[36.1:X:149902421-149909906:+]	0.939542	0.0670395	0.0670395	0.0670395
CDC25A	[36.1:3:48173672-48204893:-]	0.745968	0.0759903	0.0759903	0.0759903
TOPBP1	[36.1:3:134802139-134863380:-]	0.842538	-0.0272001	-0.0272001	-0.0272001
HN1	[36.1:17:70642938-70662373:-]	1.35502	0.142713	0.142713	0.142713
SLCO5A1	[36.1:8:70747128-70909762:-]	0.780707	0.151304	0.151304	0.151304
NOL4	[36.1:18:29685062-30057513:-]	1.84821	-0.094303	-0.094303	-0.094303
YPEL1	[36.1:22:20381825-20420123:-]	1.28241	0.186732	0.186732	0.186732
CXXC4	[36.1:4:105612779-105631916:-]	1.64909	-0.111656	-0.111656	-0.111656
ZNF643	[36.1:1:40688366-40701977:+]	1.12978	0.076661	0.076661	0.076661
KLRC4	[36.1:12:10416857-10454012:-]	3.66543	0.820317	0.820317	0.820317
KLRC3	[36.1:12:10456178-10479861:-]	3.93694	0.880517	0.880517	0.880517
PCDH11Y	[36.1:Y:4928267-5670265:+]	3.84369	1.04261	1.04261	1.04261
PCDH11X	[36.1:X:90920960-91764882:+]	1.99664	0.500577	0.500577	0.500577
HRASLS	[36.1:3:194441608-194471338:+]	3.19189	0.650081	0.650081	0.650081
ZNF184	[36.1:6:27526506-27548858:-]	0.829994	0.0517491	0.0517491	0.0517491
CASK	[36.1:X:41263406-41667212:-]	1.13648	0.0567073	0.0567073	0.0567073
ZNF711	[36.1:X:84385653-84415024:+]	1.2143	-0.0390026	-0.0390026	-0.0390026
ZNF510	[36.1:9:98557968-98580159:-]	0.642139	-0.0247986	-0.0247986	-0.0247986
HOXD3	[36.1:2:176737051-176746072:+]	1.03119	0.155482	0.155482	0.155482
MATR3	[36.1:5:138637691-138694032:+]	0.475864	-0.0302553	-0.0302553	-0.0302553
VAX2	[36.1:2:70981228-71014084:+]	1.11978	0.11238	0.11238	0.11238
TMEM35	[36.1:X:100220519-100238009:+]	1.16055	0.0971681	0.0971681	0.0971681
NRXN1	[36.1:2:49999147-51113178:-]	-0.131278	-0.131278	-0.131278	-1.4959
SPTBN2	[36.1:11:66209299-66245446:-]	0.810481	0.145125	0.145125	0.145125
NCALD	[36.1:8:102767946-103206311:-]	-0.0974769	-0.0974769	-0.0974769	-1.60273
SOX2	[36.1:3:182912416-182914918:+]	-0.182651	-0.182651	-0.182651	-0.962821
SCG3	[36.1:15:49760842-49800515:+]	-0.549913	-0.549913	-0.549913	-2.8987
TTYH1	[36.1:19:59618417-59639892:+]	-0.478665	-0.478665	-0.478665	-2.29386
C1orf61	[36.1:1:154640679-154663289:-]	-0.580202	-0.580202	-0.580202	-2.39194
GPM6A	[36.1:4:176791079-177160642:-]	-0.404296	-0.404296	-0.404296	-1.85473
DPF1	[36.1:19:43394187-43406628:-]	-0.0791144	-0.0791144	-0.0791144	-1.04669
RUFY3	[36.1:4:71789735-71891789:+]	-0.112265	-0.112265	-0.112265	-1.03113
NRXN2	[36.1:11:64130222-64247236:-]	0.711969	-0.0717412	-0.0717412	-0.0717412
NCAM1	[36.1:11:112337205-112654368:+]	1.01109	-0.0478718	-0.0478718	-0.0478718
MAPT	[36.1:17:41327624-41461547:+]	-0.148485	-0.148485	-0.148485	-1.20835
SRGAP3	[36.1:3:8997278-9266311:-]	-0.00601188	-0.00601188	-0.00601188	-0.798029
FXYD6	[36.1:11:117212903-117252577:-]	-0.398261	-0.398261	-0.398261	-1.92445
ABAT	[36.1:16:8675928-8785933:+]	-0.219571	-0.219571	-0.219571	-1.59502
OLIG2	[36.1:21:33320109-33323370:+]	0.0920474	0.0920474	0.0920474	-1.36345
MAP2	[36.1:2:209997016-210307079:+]	-0.228034	-0.228034	-0.228034	-1.78246
BCAN	[36.1:1:154878364-154895944:+]	-0.706172	-0.706172	-0.706172	-3.06261
NLGN3	[36.1:X:70281436-70307776:+]	-0.172225	-0.172225	-0.172225	-1.61313
CSPG5	[36.1:3:47578732-47597286:-]	-0.302191	-0.302191	-0.302191	-2.15326
DPP6	[36.1:7:153215115-154316928:+]	-0.271655	-0.271655	-0.271655	-1.24977
MYO10	[36.1:5:16715016-16989385:-]	-0.140631	-0.140631	0.696322	-0.140631
BAI3	[36.1:6:69402564-70156120:+]	-0.253231	-0.253231	-0.253231	-1.96451
ASCL1	[36.1:12:101875594-101878421:+]	-0.341367	-0.341367	-0.341367	-2.43174
SEZ6L	[36.1:22:24895440-25109561:+]	0.0055828	0.0055828	0.0055828	-1.74113
CKB	[36.1:14:103055749-103058923:-]	-0.394254	-0.394254	-0.394254	-2.31929
CRB1	[36.1:1:195504031-195714208:+]	0.0313573	0.0313573	0.0313573	-1.68065
GRIA2	[36.1:4:158361186-158506677:+]	-0.703872	-0.703872	-0.703872	-3.0946
ARHGEF9	[36.1:X:62771573-62891718:-]	0.830739	-0.0202091	-0.0202091	-0.0202091
VEZF1	[36.1:17:53403909-53420614:-]	-0.0250347	-0.0250347	-0.0250347	-0.764633
MMP15	[36.1:16:56616783-56638306:+]	0.994765	0.136124	0.136124	0.136124
MARCKS	[36.1:6:114285220-114291345:+]	0.708428	-0.057355	-0.057355	-0.057355
BEX1	[36.1:X:102204235-102205824:-]	-0.614162	-0.614162	-0.614162	-2.45693
CNTN1	[36.1:12:39372625-39750361:+]	1.97097	0.161463	0.161463	0.161463
E2F3	[36.1:6:20510116-20601924:+]	0.85455	0.0980267	0.0980267	0.0980267
RBPJ	[36.1:4:25930430-26042376:+]	1.00687	0.0541626	0.0541626	0.0541626
BCOR	[36.1:X:39795443-39921526:-]	0.849692	0.0201552	0.0201552	0.0201552
P2RX7	[36.1:12:120055061-120108260:+]	1.51607	0.237217	0.237217	0.237217
CSNK1E	[36.1:22:37016643-37044035:-]	0.946239	0.0697528	0.0697528	0.0697528
ZNF248	[36.1:10:38130453-38186985:-]	1.13707	0.145719	0.145719	0.145719
PLCB4	[36.1:20:9024932-9409463:+]	1.48758	0.2151	0.2151	0.2151
PFN2	[36.1:3:151165381-151171583:-]	1.11788	-0.0512703	-0.0512703	-0.0512703
GRID2	[36.1:4:93444831-94912672:+]	2.19043	0.419924	0.419924	0.419924
MPPED2	[36.1:11:30388347-30558619:-]	-0.26806	-0.26806	-0.26806	-2.24094
TSPAN3	[36.1:15:75125386-75150568:-]	-0.147449	-0.147449	-0.147449	-0.891854
TTPA	[36.1:8:64135978-64161166:-]	0.0962667	1.0898	0.0962667	0.0962667
SIRT5	[36.1:6:13682812-13720503:+]	-0.0236489	0.541692	-0.0236489	-0.0236489
CASQ1	[36.1:1:158426989-158438300:+]	0.123543	1.21187	0.123543	0.123543
AKR7A3	[36.1:1:19481644-19487867:-]	3.13969e-05	0.897261	3.13969e-05	3.13969e-05
MRPL49	[36.1:11:64646304-64651419:+]	0.039609	1.04489	0.039609	0.039609
GUK1	[36.1:1:226394605-226403275:+]	0.0592783	0.939246	0.0592783	0.0592783
VSX1	[36.1:20:25000120-25011015:-]	0.258524	2.29613	0.258524	0.258524
NDRG2	[36.1:14:20554762-20563775:-]	-0.190187	1.53557	-0.190187	-0.190187
PPP2R5A	[36.1:1:210525502-210601828:+]	0.0865823	1.3035	0.0865823	0.0865823
RND1	[36.1:12:47537197-47545920:-]	0.0144562	1.04236	0.0144562	0.0144562
LYRM1	[36.1:16:20819927-20843829:+]	-0.0158666	1.00914	-0.0158666	-0.0158666
SEPW1	[36.1:19:52973654-52979751:+]	-0.0747303	1.08941	-0.0747303	-0.0747303
USP33	[36.1:1:77934260-77998125:-]	0.00757039	0.781856	0.00757039	0.00757039
ANKRD46	[36.1:8:101602176-101641188:-]	-0.0323577	-0.0323577	-0.0323577	-1.14361
SPAST	[36.1:2:32142184-32236534:+]	-0.0268902	-0.0268902	-0.0268902	-0.61831
PRPSAP2	[36.1:17:18702190-18775305:+]	-0.0466046	-0.0466046	-0.0466046	-0.791456
PDE6D	[36.1:2:232305379-232354220:-]	-0.0641621	0.87318	-0.0641621	-0.0641621
NSL1	[36.1:1:210966118-211031762:-]	0.0916288	1.14929	0.0916288	0.0916288
CRBN	[36.1:3:3166695-3196390:-]	-0.0324729	1.07426	-0.0324729	-0.0324729
CRYZL1	[36.1:21:33883517-33936030:-]	-0.052	0.984755	-0.052	-0.052
ACYP2	[36.1:2:54195914-54385941:+]	0.0230883	1.26664	0.0230883	0.0230883
MGST3	[36.1:1:163867074-163891481:+]	-0.0123738	0.966824	-0.0123738	-0.0123738
PEX19	[36.1:1:158513226-158521555:-]	-0.0323299	0.808877	-0.0323299	-0.0323299
MDH1	[36.1:2:63669626-63687835:+]	2.05127e-05	0.874746	2.05127e-05	2.05127e-05
ATP5L	[36.1:11:117777314-117786205:+]	0.0376312	0.79294	0.0376312	0.0376312
TSNAX	[36.1:1:229731022-229768893:+]	0.0110278	1.27497	0.0110278	0.0110278
MAT2B	[36.1:5:162862809-162878906:+]	-0.0636704	1.00044	-0.0636704	-0.0636704
YPEL5	[36.1:2:30223332-30236903:+]	0.0485455	1.11102	0.0485455	0.0485455
TCEAL1	[36.1:X:102770304-102772537:+]	-0.0945496	0.895355	-0.0945496	-0.0945496
CALM2	[36.1:2:47240807-47257174:-]	-0.0761241	0.815036	-0.0761241	-0.0761241
ATP5F1	[36.1:1:111793266-111806063:+]	-0.00100381	0.780367	-0.00100381	-0.00100381
COX5B	[36.1:2:97628953-97631089:+]	0.0362287	0.90928	0.0362287	0.0362287
PEX11B	[36.1:1:144227740-144235089:+]	0.0180891	0.701638	0.0180891	0.0180891
IMPA1	[36.1:8:82732746-82761115:-]	-0.0186844	1.16325	-0.0186844	-0.0186844
TTC1	[36.1:5:159370085-159425128:+]	-0.0332605	0.756202	-0.0332605	-0.0332605
GABARAPL2	[36.1:16:74157750-74169280:+]	-0.0549239	0.922924	-0.0549239	-0.0549239
NDUFS3	[36.1:11:47557200-47562690:+]	-0.0277465	0.708431	-0.0277465	-0.0277465
FBXO3	[36.1:11:33719066-33752647:-]	-0.121637	1.05186	-0.121637	-0.121637
CCDC121	[36.1:2:27702010-27705383:-]	0.0940135	0.953591	0.0940135	0.0940135
CRYL1	[36.1:13:19875806-19998012:-]	0.121384	1.39251	0.121384	0.121384
SNX11	[36.1:17:43539919-43555106:+]	0.00243594	0.77653	0.00243594	0.00243594
GABRB2	[36.1:5:160648014-160907708:-]	0.0993324	1.98361	0.0993324	0.0993324
SERPINI1	[36.1:3:168936205-169026048:+]	-0.063352	2.48432	-0.063352	-0.063352
KCNK1	[36.1:1:231816373-231874647:+]	0.0148394	2.41314	0.0148394	0.0148394
SNCG	[36.1:10:88708365-88712997:+]	0.106853	0.945283	0.106853	0.106853
CPNE6	[36.1:14:23610590-23617136:+]	0.363084	1.84789	0.363084	0.363084
KCNJ3	[36.1:2:155263339-155421260:+]	0.074638	1.41807	0.074638	0.074638
GRM1	[36.1:6:146390611-146800427:+]	0.250437	1.54818	0.250437	0.250437
VIP	[36.1:6:153113626-153122593:+]	0.215726	1.69346	0.215726	0.215726
HPCAL4	[36.1:1:39917227-39929948:-]	0.459575	2.43349	0.459575	0.459575
HPCA	[36.1:1:33127065-33132834:+]	0.320955	2.04557	0.320955	0.320955
CRYM	[36.1:16:21177340-21221918:-]	0.689669	3.53017	0.689669	0.689669
CCK	[36.1:3:42274321-42282666:-]	0.974384	4.42042	0.974384	0.974384
GPR22	[36.1:7:106897738-106903361:+]	0.380811	2.37715	0.380811	0.380811
CHN1	[36.1:2:175372338-175578361:-]	0.129728	1.4077	0.129728	0.129728
CA4	[36.1:17:55582079-55591686:+]	0.301474	1.53147	0.301474	0.301474
ADD3	[36.1:10:111755716-111885313:+]	0.0593586	1.76268	0.0593586	0.0593586
CAMK2G	[36.1:10:75241841-75304349:-]	0.141873	1.53591	0.141873	0.141873
NTSR2	[36.1:2:11715755-11727876:-]	0.481718	3.18364	0.481718	0.481718
AGXT2L1	[36.1:4:109882645-109903658:-]	0.638737	4.95087	0.638737	0.638737
MYBPC1	[36.1:12:100512878-100603789:+]	0.318818	3.41981	0.318818	0.318818
PPP1R1A	[36.1:12:53259291-53268710:-]	0.489983	2.37469	0.489983	0.489983
FEZF2	[36.1:3:62330399-62334061:-]	0.209951	1.74672	0.209951	0.209951
SLCO1A2	[36.1:12:21311651-21439638:-]	0.216771	1.8485	0.216771	0.216771
DHRS9	[36.1:2:169629545-169660923:+]	0.25379	1.88123	0.25379	0.25379
SLC30A10	[36.1:1:218154229-218168616:-]	0.067325	1.27029	0.067325	0.067325
ANXA3	[36.1:4:79691766-79750629:+]	0.186779	1.23152	0.186779	0.186779
FXYD1	[36.1:19:40322232-40325794:+]	-0.107119	1.93241	-0.107119	-0.107119
PARP8	[36.1:5:49998570-50173933:+]	-0.114804	-0.114804	-1.21729	-0.114804
MAGEH1	[36.1:X:55495263-55496724:+]	-0.27945	-0.27945	-1.90664	-0.27945
SLC16A7	[36.1:12:58276255-58461675:+]	-0.303987	-0.303987	-2.2232	-0.303987
PGBD5	[36.1:1:228524015-228579990:-]	-0.0179608	-0.0179608	-0.981618	-0.0179608
TPM3	[36.1:1:152394404-152431233:-]	-0.044732	-0.044732	-0.695894	-0.044732
CDC42	[36.1:1:22251707-22292023:+]	-0.0254359	-0.0254359	-0.750214	-0.0254359
ENPP4	[36.1:6:46205689-46222237:+]	-0.268514	-0.268514	-2.58068	-0.268514
MMD	[36.1:17:50824973-50854340:-]	-0.0749571	-0.0749571	-1.56336	-0.0749571
FAM49B	[36.1:8:130922898-131097829:-]	-0.0829154	-0.0829154	-1.05886	-0.0829154
ARRB1	[36.1:11:74654130-74740521:-]	0.0715319	0.0715319	-0.933569	0.0715319
ROGDI	[36.1:16:4786970-4792675:-]	0.0501095	0.734242	0.0501095	0.0501095
GRM3	[36.1:7:86111166-86332128:+]	0.448041	2.73585	0.448041	0.448041
PLCL1	[36.1:2:198539543-198721293:+]	0.116989	0.116989	-1.11011	0.116989
BEST1	[36.1:11:61473932-61488981:+]	0.103733	0.103733	-0.893777	0.103733
KIAA1598	[36.1:10:118634298-118754866:-]	-0.395397	-0.395397	-2.65308	-0.395397
ENPP2	[36.1:8:120638500-120720287:-]	-0.225589	-0.225589	-2.62943	-0.225589
EDIL3	[36.1:5:83273882-83716367:-]	-0.140832	-0.140832	-2.56547	-0.140832
SLC31A2	[36.1:9:114953059-114966243:+]	0.0371095	0.0371095	-1.72338	0.0371095
EVI2A	[36.1:17:26668801-26672843:-]	-0.22056	-0.22056	-2.63179	-0.22056
TMEM144	[36.1:4:159351090-159395886:+]	0.133906	2.64632	0.133906	0.133906
CLCA4	[36.1:1:86785347-86819025:+]	0.342036	1.80281	0.342036	0.342036
MBP	[36.1:18:72819777-72973762:-]	-0.069066	-0.069066	-2.2321	-0.069066
UGT8	[36.1:4:115739359-115817201:+]	2.76289	0.194912	0.194912	0.194912
BCAS1	[36.1:20:51993901-52120491:-]	0.283182	0.283182	-2.35591	0.283182
SH3GL3	[36.1:15:81907143-82078495:+]	-0.0221293	-0.0221293	-1.08596	-0.0221293
REPS2	[36.1:X:16874735-17081324:+]	-0.00823408	-0.00823408	-1.50201	-0.00823408
BASP1	[36.1:5:17270750-17329943:+]	-0.235794	-0.235794	-2.52705	-0.235794
DYNC1I1	[36.1:7:95239802-95565674:+]	-0.115973	-0.115973	-2.29177	-0.115973
SH3GL2	[36.1:9:17568771-17787122:+]	0.230759	0.230759	-2.37361	0.230759
FUT9	[36.1:6:96570566-96770209:+]	-0.247742	-0.247742	-1.727	-0.247742
ANKS1B	[36.1:12:97652700-98902563:-]	-0.0486926	-0.0486926	-1.49975	-0.0486926
CDR1	[36.1:X:139693091-139694389:-]	-0.485047	-0.485047	-2.75863	-0.485047
ATRNL1	[36.1:10:116843114-117698493:+]	0.0104837	0.0104837	-1.69389	0.0104837
GNAI1	[36.1:7:79602076-79686661:+]	-0.416534	-0.416534	-2.44479	-0.416534
AGTPBP1	[36.1:9:87351275-87546729:-]	-0.122696	-0.122696	-1.25928	-0.122696
EPB41L3	[36.1:18:5382388-5534280:-]	-0.305392	-0.305392	-2.53567	-0.305392
FHIT	[36.1:3:59710076-61212164:-]	-0.0316384	-0.0316384	-0.650132	-0.0316384
NANOS1	[36.1:10:120779218-120783844:+]	-0.0736426	-0.0736426	-1.11467	-0.0736426
TCEAL2	[36.1:X:101267316-101269340:+]	-0.445169	-0.445169	-2.18109	-0.445169
PPFIA2	[36.1:12:80177487-80677240:-]	0.102477	0.102477	-1.6692	0.102477
ANXA7	[36.1:10:74805210-74843814:-]	-0.0375824	0.779502	-0.0375824	-0.0375824
UROS	[36.1:10:127467137-127501786:-]	0.0762703	1.05908	0.0762703	0.0762703
PPA1	[36.1:10:71632592-71663196:-]	-0.123857	-0.123857	-1.3044	-0.123857
SAR1A	[36.1:10:71579966-71600272:-]	-0.107664	-0.107664	-0.751158	-0.107664
CUTC	[36.1:10:101481948-101505884:+]	-0.101108	-0.101108	-1.11131	-0.101108
MSRB2	[36.1:10:23424384-23450948:+]	-0.0574699	-0.0574699	-0.930267	-0.0574699
HPRT1	[36.1:X:133421923-133462364:+]	0.0428016	0.0428016	-1.1364	0.0428016
POPDC3	[36.1:6:105712470-105734563:-]	0.234795	0.234795	-1.68217	0.234795
MORF4L2	[36.1:X:102817082-102828283:-]	-0.0755096	-0.0755096	-0.770598	-0.0755096
KIAA0020	[36.1:9:2794152-2834130:-]	0.107925	-1.0624	0.107925	0.107925
AFAP1	[36.1:4:7811340-7992553:-]	-0.00337331	-1.15175	-0.00337331	-0.00337331
ADCY9	[36.1:16:3952653-4106187:-]	0.0306957	-0.695377	0.0306957	0.0306957
PHC2	[36.1:1:33561811-33613781:-]	-0.00407822	-0.758135	-0.00407822	-0.00407822
SRF	[36.1:6:43246898-43257222:+]	-0.04498	-0.697903	-0.04498	-0.04498
SEC61A1	[36.1:3:129253902-129273216:+]	-0.155166	-1.41926	-0.155166	-0.155166
CHST3	[36.1:10:73394126-73443318:+]	0.0638751	-1.00711	0.0638751	0.0638751
DNAJC13	[36.1:3:133619194-133740566:+]	-0.0326533	-0.695947	-0.0326533	-0.0326533
CDV3	[36.1:3:134775264-134791795:+]	-0.0396234	-1.03306	-0.0396234	-0.0396234
MLXIP	[36.1:12:121001143-121195396:+]	-0.0288253	-0.808129	-0.0288253	-0.0288253
STK10	[36.1:5:171401679-171547951:-]	0.024239	-0.807081	0.024239	0.024239
SP1	[36.1:12:52060245-52096497:+]	-0.0322649	-0.732021	-0.0322649	-0.0322649
SNTB2	[36.1:16:67778551-67900456:+]	-0.00709143	-0.847353	-0.00709143	-0.00709143
RREB1	[36.1:6:7052829-7196194:+]	-0.597641	-0.138763	-0.138763	-0.138763
LEPREL2	[36.1:12:6807833-6819279:+]	0.0269555	-0.622724	0.0269555	0.0269555
KIRREL	[36.1:1:156229687-156332478:+]	0.0792373	-0.798107	0.0792373	0.0792373
AKAP13	[36.1:15:83724875-84093590:+]	-0.200058	-1.36795	-0.200058	-0.200058
PLXNA1	[36.1:3:128190192-128238922:+]	-0.0636023	-1.00193	-0.0636023	-0.0636023
MYO1E	[36.1:15:57215460-57452363:-]	-1.03055	-0.10247	-0.10247	-0.10247
CTSA	[36.1:20:43952998-43960866:+]	-0.138721	-0.138721	-0.138721	0.690896
TMEM43	[36.1:3:14141546-14160181:+]	0.0655476	-0.77338	0.0655476	0.0655476
TPM4	[36.1:19:16048268-16074408:+]	-0.0561748	-1.03092	-0.0561748	-0.0561748
TSPAN9	[36.1:12:3056818-3265991:+]	0.0735862	-0.728347	0.0735862	0.0735862
FLNA	[36.1:X:153230091-153252845:-]	-0.0435445	-1.74739	-0.0435445	-0.0435445
PLOD3	[36.1:7:100635978-100647731:-]	0.014469	-0.876878	0.014469	0.014469
ZYX	[36.1:7:142788482-142798326:+]	0.0448202	0.0448202	1.03643	0.0448202
ACTN4	[36.1:19:43830167-43913010:+]	-0.0548114	-1.0604	-0.0548114	-0.0548114
NOTCH3	[36.1:19:15131444-15172792:-]	0.00283903	0.00283903	0.72937	0.00283903
COL4A2	[36.1:13:109757632-109963375:+]	-0.146298	-1.94115	-0.146298	-0.146298
SERPINH1	[36.1:11:74950818-74961494:+]	-0.0227257	-1.09065	-0.0227257	-0.0227257
LAMC1	[36.1:1:181259218-181381350:+]	-0.14599	-1.408	-0.14599	-0.14599
LMAN1	[36.1:18:55148088-55177471:-]	-0.0609158	-0.944149	-0.0609158	-0.0609158
P4HB	[36.1:17:77394323-77411833:-]	-0.0612934	-0.96058	-0.0612934	-0.0612934
HSP90B1	[36.1:12:102848319-102865834:+]	-0.08677	-1.02282	-0.08677	-0.08677
CKAP4	[36.1:12:105155910-105165864:-]	-0.0744426	-1.32263	-0.0744426	-0.0744426
TRAM2	[36.1:6:52470159-52549821:-]	0.0252032	-0.891527	0.0252032	0.0252032
GANAB	[36.1:11:62148874-62170680:-]	-0.109121	-0.8762	-0.109121	-0.109121
LAMA5	[36.1:20:60317511-60375763:-]	0.0471679	0.0471679	0.997875	0.0471679
PXN	[36.1:12:119132633-119187892:-]	-0.030947	-0.605877	-0.030947	-0.030947
UNC45A	[36.1:15:89274414-89298717:+]	-0.0938293	-0.0938293	0.459783	-0.0938293
QTRTD1	[36.1:3:115258301-115289959:+]	-0.0723158	-1.03758	-0.0723158	-0.0723158
FAM46A	[36.1:6:82512166-82519147:-]	0.0220317	-1.56977	0.0220317	0.0220317
PLEKHA4	[36.1:19:54032166-54063678:-]	0.0384567	0.0384567	0.832774	0.0384567
ZDHHC18	[36.1:1:27025788-27054795:+]	-0.0241485	-0.591517	-0.0241485	-0.0241485
AFF4	[36.1:5:132238970-132327253:-]	-0.0131221	-0.748259	-0.0131221	-0.0131221
RRP1B	[36.1:21:43903860-43940388:+]	-0.0742729	-0.837598	-0.0742729	-0.0742729
EXT1	[36.1:8:118880783-119193239:-]	-0.115338	-0.941023	-0.115338	-0.115338
MBTPS1	[36.1:16:82644869-82708018:-]	-0.0569272	-1.00032	-0.0569272	-0.0569272
GNL2	[36.1:1:37805004-37834109:-]	-0.0526619	-1.02822	-0.0526619	-0.0526619
RBM15B	[36.1:3:51403771-51410379:+]	-0.0383448	-0.824933	-0.0383448	-0.0383448
GNL1	[36.1:6:30621633-30632987:-]	-0.0699417	-0.605867	-0.0699417	-0.0699417
MIER2	[36.1:19:252444-287175:-]	0.00796467	-0.469728	0.00796467	0.00796467
XPO6	[36.1:16:28016801-28130691:-]	-0.136568	-0.832506	-0.136568	-0.136568
ZNF146	[36.1:19:41397344-41421516:+]	-0.0292711	-1.12955	-0.0292711	-0.0292711
EEF2	[36.1:19:3927054-3936461:-]	-0.0529518	-0.883888	-0.0529518	-0.0529518
BRD4	[36.1:19:15209301-15304356:-]	-0.0206804	-1.06896	-0.0206804	-0.0206804
STK11	[36.1:19:1156798-1179434:+]	-0.0366143	-0.0366143	0.420936	-0.0366143
FZR1	[36.1:19:3457318-3489325:+]	0.0145461	0.0145461	0.423968	0.0145461
C19orf29	[36.1:19:3561626-3577813:-]	0.0112198	0.0112198	0.492985	0.0112198
GTF2F1	[36.1:19:6330580-6344291:-]	0.0126173	0.0126173	0.670308	0.0126173
ARHGEF18	[36.1:19:7353678-7443371:+]	-0.0320461	-0.0320461	0.800766	-0.0320461
UPF1	[36.1:19:18803744-18840039:+]	0.0110916	0.0110916	0.681316	0.0110916
AP3D1	[36.1:19:2051993-2102556:-]	-0.0558504	-1.15251	-0.0558504	-0.0558504
GNA11	[36.1:19:3045408-3074997:+]	-0.0651116	-0.0651116	0.606946	-0.0651116
WIZ	[36.1:19:15393318-15421762:-]	-0.0304884	-0.646153	-0.0304884	-0.0304884
DOT1L	[36.1:19:2115148-2181015:+]	0.042967	-1.00421	0.042967	0.042967
CHERP	[36.1:19:16489700-16514305:-]	0.0370879	0.0370879	0.580855	0.0370879
AKAP8L	[36.1:19:15351859-15390833:-]	0.0392474	0.0392474	0.84022	0.0392474
TYK2	[36.1:19:10322209-10352211:-]	-0.0438565	-0.0438565	0.634694	-0.0438565
SPPL2B	[36.1:19:2279629-2306100:+]	0.0728611	0.0728611	0.864939	0.0728611
C19orf6	[36.1:19:960650-972141:-]	0.103559	0.103559	0.933523	0.103559
MYO9B	[36.1:19:17073528-17185104:+]	-0.00841117	-0.908514	-0.00841117	-0.00841117
GATAD2A	[36.1:19:19430397-19478789:+]	-0.0328789	-0.897148	-0.0328789	-0.0328789
TCF3	[36.1:19:1560293-1601277:-]	0.0202811	-0.646887	0.0202811	0.0202811
PTBP1	[36.1:19:748411-763327:+]	-0.0891678	-1.10282	-0.0891678	-0.0891678
NCLN	[36.1:19:3136598-3160573:+]	0.0291313	0.0291313	0.771649	0.0291313
PLCG1	[36.1:20:39199575-39237771:+]	0.0449672	0.0449672	1.02921	0.0449672
NFATC3	[36.1:16:66676876-66818338:+]	-0.0247704	-0.685796	-0.0247704	-0.0247704
TRRAP	[36.1:7:98314049-98448800:+]	-0.129681	-1.14843	-0.129681	-0.129681
NUP188	[36.1:9:130749798-130809195:+]	-0.0692268	-0.919814	-0.0692268	-0.0692268
CIZ1	[36.1:9:129968165-130006483:-]	-0.0669249	-0.873919	-0.0669249	-0.0669249
ZBTB43	[36.1:9:128607126-128637338:+]	-0.112356	-0.932337	-0.112356	-0.112356
GOLGA2	[36.1:9:130057929-130078089:-]	-0.109702	-1.08303	-0.109702	-0.109702
BICD2	[36.1:9:94513466-94566919:-]	-0.0786284	-0.969549	-0.0786284	-0.0786284
LARP1	[36.1:5:154072655-154177358:+]	-0.160292	-1.09684	-0.160292	-0.160292
GOLGA3	[36.1:12:131855568-131915499:-]	-0.106549	-0.917891	-0.106549	-0.106549
MORC2	[36.1:22:29652598-29694187:-]	0.0111711	-0.882496	0.0111711	0.0111711
TTC28	[36.1:22:26707241-26889455:-]	-0.0871454	-0.869684	-0.0871454	-0.0871454
NCL	[36.1:2:232027703-232037455:-]	-0.109834	-1.16465	-0.109834	-0.109834
NIPBL	[36.1:5:36912742-37101678:+]	-0.0292481	-0.840193	-0.0292481	-0.0292481
SAFB	[36.1:19:5574164-5619489:+]	0.0154168	-0.85137	0.0154168	0.0154168
ELAVL1	[36.1:19:7929457-7976529:-]	-0.0563826	-0.820488	-0.0563826	-0.0563826
LMNB2	[36.1:19:2379164-2407958:-]	-0.0828445	-1.40862	-0.0828445	-0.0828445
DNMT1	[36.1:19:10105022-10166811:-]	-0.0424308	-1.11106	-0.0424308	-0.0424308
SMARCA4	[36.1:19:10932606-11033953:+]	-0.0867473	-1.29698	-0.0867473	-0.0867473
ILF3	[36.1:19:10625988-10664095:+]	0.0252496	-0.70544	0.0252496	0.0252496
KHSRP	[36.1:19:6364115-6375822:-]	-0.0670113	-0.905261	-0.0670113	-0.0670113
HCFC1	[36.1:X:152866202-152890013:-]	-0.0863942	-0.775153	-0.0863942	-0.0863942
RAD54L2	[36.1:3:51636716-51672674:+]	-0.0687985	-1.30628	-0.0687985	-0.0687985
HELZ	[36.1:17:62497016-62671781:-]	-0.110477	-0.898396	-0.110477	-0.110477
MED12	[36.1:X:70255131-70279029:+]	-0.116423	-0.805081	-0.116423	-0.116423
KPNB1	[36.1:17:43082274-43116003:+]	-0.164067	-1.05836	-0.164067	-0.164067
DDX42	[36.1:17:59205299-59250409:+]	-0.178442	-1.08752	-0.178442	-0.178442
CHD4	[36.1:12:6549509-6586812:-]	-0.198855	-1.33899	-0.198855	-0.198855
GCN1L1	[36.1:12:119049397-119116896:-]	-0.108343	-0.899026	-0.108343	-0.108343
EP400	[36.1:12:131000461-131130964:+]	-0.0927014	-0.786922	-0.0927014	-0.0927014
THOC2	[36.1:X:122562093-122694585:-]	-0.0890085	-0.922634	-0.0890085	-0.0890085
TPR	[36.1:1:184547407-184611080:-]	-0.172724	-1.27087	-0.172724	-0.172724
SRRM2	[36.1:16:2742331-2761414:+]	-0.043219	-0.912039	-0.043219	-0.043219
RBBP6	[36.1:16:24458409-24491685:+]	-0.1366	-1.16513	-0.1366	-0.1366
BPTF	[36.1:17:63252242-63410956:+]	-0.115522	-0.933294	-0.115522	-0.115522
ANKRD11	[36.1:16:87861536-88084470:-]	-0.158996	-1.44383	-0.158996	-0.158996
RBM10	[36.1:X:46889575-46931156:+]	-0.0985857	-0.994348	-0.0985857	-0.0985857
ZNF629	[36.1:16:30697271-30706024:-]	-0.115665	-1.03901	-0.115665	-0.115665
ABL1	[36.1:9:132579089-132752883:+]	-0.202739	-1.43204	-0.202739	-0.202739
SSRP1	[36.1:11:56850035-56859927:-]	-0.140941	-1.0669	-0.140941	-0.140941
BRPF1	[36.1:3:9748434-9764699:+]	0.0059838	-0.670518	0.0059838	0.0059838
UBN1	[36.1:16:4837913-4872364:+]	-0.108941	-0.97188	-0.108941	-0.108941
MAML1	[36.1:5:179092457-179136890:+]	-0.0606579	-0.881455	-0.0606579	-0.0606579
TRIO	[36.1:5:14196829-14563310:+]	0.21023	-1.14865	0.21023	0.21023
TOP1	[36.1:20:39090876-39186541:+]	-0.151011	-1.1087	-0.151011	-0.151011
GPR161	[36.1:1:166320621-166372248:-]	-0.0193821	-0.681709	-0.0193821	-0.0193821
BMS1	[36.1:10:42599814-42646856:+]	-0.0193178	-0.936033	-0.0193178	-0.0193178
PPM1G	[36.1:2:27457565-27486000:-]	-0.122932	-0.988728	-0.122932	-0.122932
DCP1A	[36.1:3:53292489-53356677:-]	-0.10907	-0.92236	-0.10907	-0.10907
PCSK7	[36.1:11:116580998-116608021:-]	-0.104298	-0.941174	-0.104298	-0.104298
CASP2	[36.1:7:142695524-142714907:+]	-0.0198429	-0.621432	-0.0198429	-0.0198429
FER	[36.1:5:108111422-108551272:+]	-0.0349532	-0.967807	-0.0349532	-0.0349532
NCOR2	[36.1:12:123374914-123586102:-]	-0.0153934	-0.725359	-0.0153934	-0.0153934
DIAPH1	[36.1:5:140874772-140978747:-]	-0.032375	-0.58721	-0.032375	-0.032375
TARS	[36.1:5:33476655-33503953:+]	-0.0884275	-1.02005	-0.0884275	-0.0884275
CDK6	[36.1:7:92072171-92301148:-]	-0.0480977	-0.0480977	1.37739	-0.0480977
ABCD2	[36.1:12:38232813-38300237:-]	0.0110701	0.0110701	1.36728	0.0110701
GAS1	[36.1:9:88749098-88751924:-]	0.300472	0.300472	2.15733	0.300472
TGIF2	[36.1:20:34635424-34655767:+]	0.112463	0.112463	1.19385	0.112463
TBX2	[36.1:17:56832039-56841609:+]	0.0762124	0.0762124	0.785733	0.0762124
DOCK6	[36.1:19:11170971-11234128:-]	-0.0126392	-0.0126392	0.559964	-0.0126392
CAMK2B	[36.1:7:44225416-44331749:-]	0.202079	0.202079	2.16048	0.202079
CALM1	[36.1:14:89933126-89944363:+]	0.018869	0.018869	0.919816	0.018869
SHOX2	[36.1:3:159296494-159306646:-]	-0.0301261	-0.0301261	1.51335	-0.0301261
IRS2	[36.1:13:109204185-109236916:-]	0.095471	0.095471	1.48708	0.095471
GRIK1	[36.1:21:29831125-30234153:-]	0.310431	0.310431	2.17808	0.310431
MEIS1	[36.1:2:66516036-66653395:+]	0.253808	0.253808	2.01098	0.253808
ADAM19	[36.1:5:156836890-156935346:-]	0.165002	0.165002	1.39945	0.165002
JAG1	[36.1:20:10566334-10602636:-]	-0.136766	-0.136766	1.08479	-0.136766
LHFP	[36.1:13:38815029-39075356:-]	-0.0449747	-0.0449747	1.23397	-0.0449747
TMEM147	[36.1:19:40728385-40730268:+]	-0.0210434	-0.0210434	0.776068	-0.0210434
TMED1	[36.1:19:10804114-10807983:-]	-0.0405425	-0.0405425	0.66103	-0.0405425
RIN1	[36.1:11:65856118-65860576:-]	-0.553089	0.0893723	0.0893723	0.0893723
PEPD	[36.1:19:38569696-38704641:-]	0.0274021	0.0274021	0.908418	0.0274021
HS3ST3B1	[36.1:17:14145175-14193444:+]	0.136569	0.136569	1.8182	0.136569
CDH4	[36.1:20:59260877-59945694:+]	0.362193	0.362193	2.62641	0.362193
ACSL3	[36.1:2:223433976-223516363:+]	-0.00709798	-0.00709798	1.44393	-0.00709798
RGS6	[36.1:14:71469586-72100407:+]	0.238622	0.238622	2.13265	0.238622
KCNF1	[36.1:2:10969514-10971807:+]	0.411047	0.411047	2.59518	0.411047
LMO2	[36.1:11:33836698-33870412:-]	-0.10196	-0.10196	1.36971	-0.10196
FZD7	[36.1:2:202607555-202611405:+]	-2.03093	-0.315313	-0.315313	-0.315313
SLC2A10	[36.1:20:44771533-44798393:+]	-1.15984	-0.26007	-0.26007	-0.26007
RBCK1	[36.1:20:336709-359610:+]	0.0550764	0.0550764	0.817473	0.0550764
POFUT1	[36.1:20:30259357-30290128:+]	0.0285616	0.0285616	0.727983	0.0285616
MCC	[36.1:5:112385695-112852426:-]	-0.05305	-0.05305	0.967661	-0.05305
CD97	[36.1:19:14353213-14380535:+]	-1.19315	-0.0978817	-0.0978817	-0.0978817
PLA2G5	[36.1:1:20269288-20290981:+]	-2.3385	-0.136957	-0.136957	-0.136957
ARNTL	[36.1:11:13255901-13365389:+]	-1.26376	-0.181524	-0.181524	-0.181524
ANXA5	[36.1:4:122808598-122837802:-]	-1.0637	-0.165988	-0.165988	-0.165988
PIPOX	[36.1:17:24394044-24408362:+]	-1.90223	-0.432381	-0.432381	-0.432381
ELOVL2	[36.1:6:11088978-11152610:-]	-0.174711	-0.174711	2.64356	-0.174711
VAV3	[36.1:1:107915305-108309068:-]	0.118096	0.118096	2.11922	0.118096
MEOX2	[36.1:7:15617362-15692833:-]	-0.179624	-0.179624	3.01403	-0.179624
NR2E1	[36.1:6:108593955-108616706:+]	-2.0442	-0.493276	-0.493276	-0.493276
SIPA1L1	[36.1:14:71065795-71275875:+]	-0.0262352	-0.0262352	1.19348	-0.0262352
LRP10	[36.1:14:22410800-22417133:+]	-0.880375	-0.0878049	-0.0878049	-0.0878049
LAMB2	[36.1:3:49133551-49145603:-]	-0.223805	-0.223805	1.03819	-0.223805
OSBPL3	[36.1:7:24802684-24986293:-]	-1.78356	-0.247849	-0.247849	-0.247849
TRIP6	[36.1:7:100302886-100309012:+]	-1.60814	-0.302548	-0.302548	-0.302548
GSTK1	[36.1:7:142670658-142676344:+]	-0.866872	-0.064974	-0.064974	-0.064974
PTPN14	[36.1:1:212597634-212791265:-]	-0.872175	0.112447	0.112447	0.112447
TEAD3	[36.1:6:35549352-35572839:-]	-0.508201	-0.0109651	-0.0109651	-0.0109651
EPHB4	[36.1:7:100238123-100263079:-]	-0.815863	-0.0813135	-0.0813135	-0.0813135
PCSK5	[36.1:9:77695441-77998177:+]	-1.82875	-0.327907	-0.327907	-0.327907
DLC1	[36.1:8:12985243-13416767:-]	-0.86851	-0.0269319	-0.0269319	-0.0269319
CD151	[36.1:11:822952-828835:+]	-0.134584	-0.134584	0.839636	-0.134584
ITGA7	[36.1:12:54364619-54387949:-]	-0.0897346	-0.0897346	1.41381	-0.0897346
RASGRP1	[36.1:15:36567596-36644224:-]	-0.0359613	-0.0359613	1.54922	-0.0359613
ACSBG1	[36.1:15:76250242-76313954:-]	-0.101427	-0.101427	2.24048	-0.101427
MLC1	[36.1:22:48839947-48866485:-]	-0.397026	-0.397026	1.35743	-0.397026
SLC4A4	[36.1:4:72271867-72656663:+]	-0.0343757	-0.0343757	2.04929	-0.0343757
FGFR3	[36.1:4:1765421-1780396:+]	0.20792	0.20792	1.92426	0.20792
PTPRA	[36.1:20:2792841-2967315:+]	-0.0511489	-0.0511489	1.00561	-0.0511489
ITGB8	[36.1:7:20337250-20421907:+]	-0.0143723	-0.0143723	1.18284	-0.0143723
EYA2	[36.1:20:44956916-45250899:+]	-0.112174	-0.112174	1.61675	-0.112174
NES	[36.1:1:154905179-154913813:-]	-0.179946	-0.179946	1.63642	-0.179946
DENND2A	[36.1:7:139864689-139987755:-]	0.0895558	0.0895558	1.75296	0.0895558
DAG1	[36.1:3:49482569-49548052:+]	-0.0456792	-0.0456792	0.749238	-0.0456792
SPRY2	[36.1:13:79808112-79813087:-]	-0.239114	-0.239114	1.51334	-0.239114
PDGFA	[36.1:7:503421-526007:-]	-0.126218	-0.126218	2.23209	-0.126218
SLC12A4	[36.1:16:66535731-66560026:-]	-0.0423249	-0.0423249	0.964747	-0.0423249
GLG1	[36.1:16:73043357-73198518:-]	-0.160332	-0.160332	0.898852	-0.160332
SSH3	[36.1:11:66827577-66836647:+]	-0.858865	-0.148799	-0.148799	-0.148799
PMP22	[36.1:17:15073821-15109369:-]	-1.44507	-0.249594	-0.249594	-0.249594
SOCS2	[36.1:12:92487729-92494110:+]	0.401591	0.401591	2.95322	0.401591
EGFR	[36.1:7:55054208-55242525:+]	1.00686	1.00686	5.55741	1.00686
SLC6A11	[36.1:3:10832886-10955146:+]	0.221399	0.221399	1.39493	0.221399
SLC6A9	[36.1:1:44234742-44269721:-]	0.00469783	0.00469783	0.762858	0.00469783
LFNG	[36.1:7:2524023-2535337:+]	0.127905	0.127905	1.39219	0.127905
GNG7	[36.1:19:2462217-2653746:-]	0.08455	0.08455	1.18848	0.08455
SEMA6D	[36.1:15:45263695-45853712:+]	-0.00504062	-0.00504062	1.43774	-0.00504062
FZD3	[36.1:8:28407692-28477901:+]	-0.0397692	-0.0397692	1.46651	-0.0397692
BTBD2	[36.1:19:1936447-1966702:-]	-0.00655045	-0.00655045	0.658558	-0.00655045
ZNF446	[36.1:19:63679564-63684409:+]	0.0732354	0.0732354	0.659224	0.0732354
DMWD	[36.1:19:50978104-50987900:-]	0.0995984	0.0995984	0.862399	0.0995984
GRIK5	[36.1:19:47194313-47261797:-]	-0.0655571	-0.0655571	0.796302	-0.0655571
CREB5	[36.1:7:28305465-28832036:+]	0.0697815	0.0697815	1.53039	0.0697815
WSCD1	[36.1:17:5914658-5968471:+]	-0.0508093	-0.0508093	1.59471	-0.0508093
TRIB2	[36.1:2:12774466-12800311:+]	0.0230275	0.0230275	1.72114	0.0230275
BLM	[36.1:15:89061583-89159690:+]	-0.120385	-0.120385	1.31505	-0.120385
GPR56	[36.1:16:56211459-56256445:+]	-0.116174	-0.116174	0.956812	-0.116174
SEMA6A	[36.1:5:115807150-115938450:-]	-0.254647	-0.254647	1.03327	-0.254647
NPAS3	[36.1:14:32478210-33340702:+]	-0.155689	-0.155689	0.881798	-0.155689
SOX9	[36.1:17:67628756-67634156:+]	-0.214503	-0.214503	1.46731	-0.214503
QTRT1	[36.1:19:10673131-10685041:+]	0.113183	0.113183	1.23464	0.113183
CC2D1A	[36.1:19:13864993-13902692:+]	0.00189037	0.00189037	0.527898	0.00189037
AKT2	[36.1:19:45428064-45483132:-]	0.12051	0.12051	1.04677	0.12051
LRFN3	[36.1:19:41119596-41127937:+]	-0.02179	-0.02179	0.676535	-0.02179
RBM42	[36.1:19:40811791-40820427:+]	-0.0279874	-0.0279874	0.75141	-0.0279874
HMG20B	[36.1:19:3523943-3530081:+]	-0.0885499	-0.0885499	0.486884	-0.0885499
TMEM161A	[36.1:19:19091426-19110270:-]	0.0376772	0.0376772	0.851203	0.0376772
APBA3	[36.1:19:3701771-3712673:-]	-0.0126078	-0.0126078	0.520072	-0.0126078
RFXANK	[36.1:19:19164008-19173678:+]	-0.0176083	-0.0176083	0.789604	-0.0176083
KEAP1	[36.1:19:10457796-10475054:-]	-0.0300795	-0.0300795	0.588126	-0.0300795
NR2F6	[36.1:19:17203692-17217151:-]	0.0428191	0.0428191	0.448573	0.0428191
ERCC2	[36.1:19:50546686-50565669:-]	-0.0246147	-0.0246147	0.745537	-0.0246147
KIAA0355	[36.1:19:39437296-39538311:+]	-0.0656075	-0.0656075	0.502716	-0.0656075
HSPBP1	[36.1:19:60465404-60483301:-]	0.065045	0.065045	0.894788	0.065045
ZNF606	[36.1:19:63180252-63208125:-]	-0.0301058	-0.0301058	-0.0301058	-1.10413
ZNF671	[36.1:19:62922931-62930795:-]	-0.11431	-0.11431	0.933945	-0.11431
ZNF264	[36.1:19:62394681-62426026:+]	0.087351	0.087351	1.15292	0.087351
ZNF8	[36.1:19:63482130-63499066:+]	-0.000319901	-0.000319901	0.817907	-0.000319901
ZNF211	[36.1:19:62836396-62845948:+]	0.0307297	0.0307297	1.20654	0.0307297
ZNF304	[36.1:19:62554487-62563078:+]	-0.00197834	-0.00197834	0.688414	-0.00197834
ZNF134	[36.1:19:62817440-62826536:+]	0.0482541	0.0482541	1.07868	0.0482541
ZNF419	[36.1:19:62690891-62697860:+]	0.0978934	0.0978934	1.11493	0.0978934
ZNF45	[36.1:19:49108621-49121398:-]	-0.00843746	-0.00843746	0.969208	-0.00843746
ZNF227	[36.1:19:49408531-49433261:+]	0.0300719	0.0300719	1.0931	0.0300719
ZNF235	[36.1:19:49482440-49501010:-]	0.021817	0.021817	0.768767	0.021817
PRPF31	[36.1:19:59310649-59326954:+]	0.0034003	0.0034003	0.830128	0.0034003
MEGF8	[36.1:19:47521601-47574761:+]	0.0358206	0.0358206	1.33537	0.0358206
CD3EAP	[36.1:19:50601307-50605864:+]	0.00393124	0.00393124	0.593535	0.00393124
PRKD2	[36.1:19:51869413-51912224:-]	0.0592936	0.0592936	0.878556	0.0592936
IRF3	[36.1:19:54854641-54860936:-]	0.0127862	0.0127862	0.751456	0.0127862
B3GALT1	[36.1:2:168383428-168435612:+]	0.164508	0.164508	1.58745	0.164508
CDH2	[36.1:18:23784932-24011189:-]	-0.0512608	-0.0512608	1.11521	-0.0512608
MAB21L1	[36.1:13:34946319-34948788:-]	0.313759	0.313759	1.74786	0.313759
CDH6	[36.1:5:31229553-31360994:+]	0.113675	0.113675	1.50571	0.113675
SEPT11	[36.1:4:78089905-78178792:+]	-0.0175031	-0.0175031	0.767881	-0.0175031
KLHL4	[36.1:X:86659425-86811706:+]	-0.0313325	-0.0313325	2.1744	-0.0313325
EXTL3	[36.1:8:28615050-28667123:+]	0.129677	0.129677	1.13314	0.129677
KLHDC8A	[36.1:1:203572271-203592662:-]	0.0205925	0.0205925	1.69037	0.0205925
SMO	[36.1:7:128615949-128640622:+]	-0.0326963	-0.0326963	0.6437	-0.0326963
GLI2	[36.1:2:121266327-121466321:+]	0.0189644	0.0189644	0.628385	0.0189644
RFX2	[36.1:19:5944175-6061568:-]	-0.0207223	-0.0207223	0.573263	-0.0207223
GNAS	[36.1:20:56848190-56919645:+]	0.11619	0.11619	0.872551	0.11619
ZFHX4	[36.1:8:77756070-77942076:+]	0.0942259	0.0942259	1.70441	0.0942259
LRP5	[36.1:11:67836656-67973319:+]	0.0334884	0.0334884	0.828315	0.0334884
KLHL25	[36.1:15:84103561-84139193:-]	-0.024937	-0.024937	0.578514	-0.024937
RGS12	[36.1:4:3285672-3411438:+]	0.0382556	0.0382556	0.674305	0.0382556
CLIP2	[36.1:7:73341741-73458209:+]	-0.104785	-0.104785	1.07175	-0.104785
POMT2	[36.1:14:76811052-76856970:-]	-0.0240308	-0.0240308	0.773335	-0.0240308
SARS2	[36.1:19:44097746-44113376:-]	0.041907	0.041907	0.700161	0.041907
TLE2	[36.1:19:2948636-2980022:-]	-0.0241494	-0.0241494	1.33963	-0.0241494
VPS16	[36.1:20:2769373-2795380:+]	-0.0590721	-0.0590721	0.809074	-0.0590721
JUND	[36.1:19:18251570-18253432:-]	0.0218495	0.0218495	0.772331	0.0218495
MYO5C	[36.1:15:50271811-50375262:-]	0.311191	0.311191	1.89874	0.311191
TGFB3	[36.1:14:75494195-75517251:-]	-0.948608	0.0778708	0.0778708	0.0778708
ILK	[36.1:11:6581540-6588677:+]	-0.900305	-0.0785471	-0.0785471	-0.0785471
SNTA1	[36.1:20:31459424-31495359:-]	0.0182307	1.52011	0.0182307	0.0182307
GJA1	[36.1:6:121798444-121812572:+]	-1.70151	-0.260506	-0.260506	-0.260506
NDP	[36.1:X:43692844-43717788:-]	-0.323694	1.45891	-0.323694	-0.323694
UAP1	[36.1:1:160797920-160836257:+]	0.0803443	0.0803443	0.0803443	0.953877
YAP1	[36.1:11:101486497-101609359:+]	-1.20531	-0.269452	-0.269452	-0.269452
LTBP1	[36.1:2:33025896-33478080:+]	-1.84121	-0.0854459	-0.0854459	-0.0854459
SYPL1	[36.1:7:105518187-105540293:-]	-1.44152	-0.282427	-0.282427	-0.282427
RABGAP1L	[36.1:1:172395171-173193950:+]	-0.137586	-0.137586	-1.01572	-0.137586
ALDH3B1	[36.1:11:67532624-67553319:+]	0.0169645	0.0169645	0.0169645	0.634846
LOX	[36.1:5:121429918-121441867:-]	0.258243	0.258243	0.258243	2.91497
FHL2	[36.1:2:105335872-105421392:-]	0.506442	0.506442	0.506442	2.77026
IGFBP6	[36.1:12:51777703-51782395:+]	0.393572	0.393572	0.393572	2.31373
DCBLD2	[36.1:3:99997504-100103223:-]	0.52886	0.52886	0.52886	2.2773
BNC2	[36.1:9:16399501-16860786:-]	0.465907	0.465907	0.465907	1.96529
CASP8	[36.1:2:201806411-201860679:+]	-0.77657	-0.0286198	-0.0286198	-0.0286198
HEXA	[36.1:15:70422832-70455457:-]	-0.0112834	-0.0112834	-0.0112834	0.819855
COL8A2	[36.1:1:36333433-36338437:-]	0.187717	0.187717	0.187717	1.59896
TES	[36.1:7:115637817-115686073:+]	0.182284	0.182284	0.182284	1.30436
AIM1	[36.1:6:107066423-107125028:+]	0.287586	0.287586	0.287586	2.30974
ENG	[36.1:9:129617116-129656805:-]	0.074119	0.074119	0.074119	0.693728
FXYD5	[36.1:19:40337467-40352626:+]	0.0639532	0.0639532	0.0639532	1.15092
LY75	[36.1:2:160368112-160469508:-]	-0.0858355	-0.0858355	-0.0858355	1.44844
PLAU	[36.1:10:75340896-75347261:+]	0.121771	0.121771	0.121771	2.02112
SH2B3	[36.1:12:110328135-110373810:+]	0.0406323	0.0406323	0.0406323	0.859017
CDCP1	[36.1:3:45098773-45162918:-]	0.218497	0.218497	0.218497	1.27259
TRIM38	[36.1:6:26071050-26093510:+]	-1.24172	-0.0241821	-0.0241821	-0.0241821
SP100	[36.1:2:230989115-231118561:+]	-0.990677	-0.1929	-0.1929	-0.1929
FES	[36.1:15:89228713-89240010:+]	-0.0110582	-0.0110582	-0.0110582	0.630283
S100A4	[36.1:1:151782719-151784906:-]	-0.157441	-0.157441	-0.157441	1.27823
P4HA2	[36.1:5:131556202-131591455:-]	0.174132	0.174132	0.174132	1.70131
COL5A1	[36.1:9:136673473-136876510:+]	0.39491	0.39491	0.39491	1.88169
COL1A2	[36.1:7:93861809-93898480:+]	0.461078	0.461078	0.461078	2.59132
COL1A1	[36.1:17:45616456-45633999:-]	0.51292	0.51292	0.51292	2.63225
THBS1	[36.1:15:37660572-37676960:+]	0.469829	0.469829	0.469829	1.95179
IL1R1	[36.1:2:102136834-102162766:+]	0.316822	0.316822	0.316822	1.75944
LAMB1	[36.1:7:107351499-107431040:-]	-0.0597931	-0.0597931	-0.0597931	1.66041
LTBP2	[36.1:14:74034639-74148787:-]	0.291772	0.291772	0.291772	1.41517
RAB27A	[36.1:15:53283072-53369293:-]	0.309165	0.309165	0.309165	1.94664
HEXB	[36.1:5:73971604-74052869:+]	0.0231782	0.0231782	0.0231782	1.02587
TMBIM1	[36.1:2:218847161-218865524:-]	-1.68787	-0.349976	-0.349976	-0.349976
COPZ2	[36.1:17:43458532-43470151:-]	-1.57433	-0.290108	-0.290108	-0.290108
ANXA4	[36.1:2:69822610-69907095:+]	-1.62403	-0.33841	-0.33841	-0.33841
SRPX2	[36.1:X:99785819-99812952:+]	0.092675	0.092675	0.092675	2.18874
ZNF217	[36.1:20:51617017-51633043:-]	-2.03672	-0.46374	-0.46374	-0.46374
MRC2	[36.1:17:58058494-58124690:+]	-1.0761	-0.0912114	-0.0912114	-0.0912114
WWTR1	[36.1:3:150720722-150858472:-]	0.0672012	0.0672012	0.0672012	1.1055
SERPINE1	[36.1:7:100557125-100569026:+]	0.08309	0.08309	0.08309	2.23778
CLCF1	[36.1:11:66888215-66897782:-]	0.0397592	0.0397592	0.0397592	0.742512
LRRFIP1	[36.1:2:238265668-238353693:+]	-0.00123063	-0.00123063	-0.00123063	0.668884
FURIN	[36.1:15:89212889-89227691:+]	0.0326014	0.0326014	0.0326014	0.71153
RBMS1	[36.1:2:160838758-161058551:-]	-0.0230814	-0.0230814	-0.0230814	1.06532
NRP1	[36.1:10:33506432-33663839:-]	0.266287	0.266287	0.266287	1.50557
MYH9	[36.1:22:35007272-35113958:-]	0.0375297	0.0375297	0.0375297	1.1368
ADAM12	[36.1:10:127693415-128067055:-]	0.167945	0.167945	0.167945	1.51266
MVP	[36.1:16:29739288-29766856:+]	0.115504	0.115504	0.115504	1.60997
IQGAP1	[36.1:15:88732477-88846479:+]	-0.278953	-0.278953	-0.278953	0.952058
CAST	[36.1:5:96023697-96136143:+]	-0.0148852	-0.0148852	-0.0148852	1.08554
SHC1	[36.1:1:153201398-153213464:-]	0.119108	0.119108	0.119108	1.24241
ITGA5	[36.1:12:53075312-53099317:-]	0.130787	0.130787	0.130787	1.39369
FNDC3B	[36.1:3:173240112-173601181:+]	-0.0658568	-0.0658568	-0.0658568	1.00098
GLT25D1	[36.1:19:17527460-17555402:+]	-0.135889	-0.135889	-0.135889	0.647858
TCIRG1	[36.1:11:67563059-67574942:+]	-0.0188762	-0.0188762	-0.0188762	1.28124
TGOLN2	[36.1:2:85392305-85408885:-]	-0.0388721	-0.0388721	-0.0388721	0.699988
TNFRSF1A	[36.1:12:6308184-6321522:-]	-1.37251	-0.291851	-0.291851	-0.291851
ANXA1	[36.1:9:74956601-74975129:+]	-2.57225	-0.604467	-0.604467	-0.604467
PTRF	[36.1:17:37807996-37828800:-]	-1.555	-0.170433	-0.170433	-0.170433
EHD2	[36.1:19:52908502-52938203:+]	-0.85863	-0.0399826	-0.0399826	-0.0399826
EFEMP2	[36.1:11:65390488-65396852:-]	-1.85887	-0.398863	-0.398863	-0.398863
TIMP1	[36.1:X:47326634-47331134:+]	-0.264965	-0.264965	-0.264965	1.6166
LGALS1	[36.1:22:36401559-36405755:+]	-1.15517	-0.123268	-0.123268	-0.123268
LGALS3	[36.1:14:54665625-54681944:+]	-2.74584	-0.513842	-0.513842	-0.513842
CHI3L1	[36.1:1:201414680-201422545:-]	-3.59848	-0.96881	-0.96881	-0.96881
CLIC1	[36.1:6:31806337-31813074:-]	-1.76285	-0.298363	-0.298363	-0.298363
CCDC109B	[36.1:4:110700866-110828321:+]	-2.1039	-0.540383	-0.540383	-0.540383
EMP3	[36.1:19:53520454-53525622:+]	-2.5783	-0.587298	-0.587298	-0.587298
ANXA2	[36.1:15:58426642-58477479:-]	-0.246383	-0.246383	-0.246383	1.00817
PDPN	[36.1:1:13782839-13817039:+]	-2.58996	-0.423596	-0.423596	-0.423596
PYGL	[36.1:14:50441687-50480984:-]	-1.39557	-0.157793	-0.157793	-0.157793
ARSJ	[36.1:4:115040888-115120327:-]	-1.94418	-0.0638681	-0.0638681	-0.0638681
SWAP70	[36.1:11:9642204-9731084:+]	-1.458	-0.266831	-0.266831	-0.266831
TRADD	[36.1:16:65745354-65751313:-]	-0.0459384	-0.0459384	-0.0459384	0.438389
PLS3	[36.1:X:114701746-114791248:+]	-1.79458	-0.114591	-0.114591	-0.114591
ICAM3	[36.1:19:10305452-10311300:-]	-1.28771	0.0187174	0.0187174	0.0187174
VAMP5	[36.1:2:85665042-85674027:+]	-1.25084	-0.0784813	-0.0784813	-0.0784813
RRAS	[36.1:19:54830361-54835212:-]	-0.0806149	-0.0806149	-0.0806149	0.91087
PROCR	[36.1:20:33223435-33228826:+]	0.0615878	0.0615878	0.0615878	0.941234
RAB32	[36.1:6:146906521-146917779:+]	-1.42235	-0.0986783	-0.0986783	-0.0986783
ASL	[36.1:7:65178211-65195765:+]	-0.94418	-0.0293685	-0.0293685	-0.0293685
RELB	[36.1:19:50196505-50233292:+]	-0.020707	-0.020707	-0.020707	0.512991
TGFBI	[36.1:5:135392579-135427406:+]	0.0663197	0.0663197	0.0663197	1.90533
SLC16A3	[36.1:17:77779582-77790658:+]	0.0489147	0.0489147	0.0489147	1.10361
IL15RA	[36.1:10:6034340-6060148:-]	0.0553834	0.0553834	0.0553834	0.906604
ELF4	[36.1:X:129026530-129072334:-]	0.0143336	0.0143336	0.0143336	0.835338
SLC10A3	[36.1:X:153368842-153372189:-]	0.125874	0.125874	0.125874	0.983849
GCNT1	[36.1:9:78246402-78312152:+]	0.0962339	0.0962339	0.0962339	1.15489
DSC2	[36.1:18:26900004-26936375:-]	0.0504566	0.0504566	0.0504566	0.858016
MAPK13	[36.1:6:36206240-36215820:+]	0.103016	0.103016	0.103016	0.816183
HK3	[36.1:5:176240476-176258939:-]	0.127477	0.127477	0.127477	0.818059
MAN2B1	[36.1:19:12618322-12638828:-]	-0.114377	-0.114377	-0.114377	0.889117
GRN	[36.1:17:39778017-39786000:+]	-0.0790841	-0.0790841	-0.0790841	0.757804
CEBPB	[36.1:20:48240783-48242619:+]	-0.0414785	-0.0414785	-0.0414785	0.836702
MGAT1	[36.1:5:180150149-180168364:-]	0.0508092	0.0508092	0.0508092	0.747138
POLD4	[36.1:11:66875595-66877593:-]	-0.00381438	-0.00381438	-0.00381438	0.844964
VDR	[36.1:12:46521587-46585081:-]	0.0894094	0.0894094	0.0894094	0.833662
NOD2	[36.1:16:49288551-49324488:+]	0.0893574	0.0893574	0.0893574	0.976297
DAB2	[36.1:5:39407537-39461092:-]	0.0444915	0.0444915	0.0444915	1.39642
PTGER4	[36.1:5:40715789-40729594:+]	0.0970303	0.0970303	0.0970303	0.904348
THBD	[36.1:20:22974270-22978301:-]	0.36019	0.36019	0.36019	1.7938
PLAUR	[36.1:19:48842088-48866539:-]	0.189503	0.189503	0.189503	1.8459
CASP5	[36.1:11:104370180-104384957:-]	-0.0367885	-0.0367885	-0.0367885	0.791493
CASP4	[36.1:11:104318804-104344535:-]	-0.0455775	-0.0455775	-0.0455775	1.28587
CASP1	[36.1:11:104401206-104411067:-]	-1.88772	-0.306892	-0.306892	-0.306892
SLAMF8	[36.1:1:158063103-158073906:+]	0.180417	0.180417	0.180417	1.52861
RHOG	[36.1:11:3804784-3818789:-]	-0.0408353	-0.0408353	-0.0408353	0.695894
CTSB	[36.1:8:11737442-11763055:-]	0.133568	0.133568	0.133568	1.42853
CTSC	[36.1:11:87666408-87710586:-]	-0.070623	-0.070623	-0.070623	1.46826
TGFBR2	[36.1:3:30622998-30710638:+]	0.033182	0.033182	0.033182	1.08255
IL4R	[36.1:16:27232752-27283600:+]	0.124476	0.124476	0.124476	1.27312
LHFPL2	[36.1:5:77816794-77980404:-]	0.0197749	0.0197749	0.0197749	0.723996
GNA15	[36.1:19:3087191-3114766:+]	0.16027	0.16027	0.16027	1.13187
TNFRSF1B	[36.1:1:12149647-12191864:+]	0.0435616	0.0435616	0.0435616	0.947832
CCR5	[36.1:3:46386637-46392701:+]	0.135398	0.135398	0.135398	1.03767
DOK3	[36.1:5:176861511-176869992:-]	0.0277974	0.0277974	0.0277974	0.753163
BATF	[36.1:14:75058537-75083088:+]	-0.0214065	-0.0214065	-0.0214065	0.553509
RAC2	[36.1:22:35951256-35970251:-]	0.0783004	0.0783004	0.0783004	1.11359
NCF2	[36.1:1:181791320-181826634:-]	0.150137	0.150137	0.150137	1.65558
KYNU	[36.1:2:143351665-143516355:+]	0.10837	0.10837	0.10837	0.940139
DSE	[36.1:6:116707976-116866138:+]	0.321594	0.321594	0.321594	1.84811
C1orf38	[36.1:1:28071642-28085783:+]	0.0292588	0.0292588	0.0292588	1.44739
ITGAM	[36.1:16:31178539-31251714:+]	0.0585145	0.0585145	0.0585145	0.938843
MS4A4A	[36.1:11:59804715-59833021:+]	-0.0874133	-0.0874133	-2.15611	-0.0874133
MSR1	[36.1:8:16009758-16094671:-]	-0.0132815	-0.0132815	-0.0132815	1.36606
IFI30	[36.1:19:18145579-18149927:+]	-0.161824	-0.161824	-0.161824	1.59909
NCF4	[36.1:22:35586976-35604005:+]	0.0610428	0.0610428	0.0610428	1.19266
CD14	[36.1:5:139991501-139993439:-]	-0.16976	-0.16976	-0.16976	1.24961
SIGLEC9	[36.1:19:56319977-56325379:+]	0.0671462	0.0671462	0.0671462	1.06833
PTPN6	[36.1:12:6926001-6940740:+]	0.0253449	0.0253449	0.0253449	0.826965
MYO1F	[36.1:19:8491996-8548307:-]	0.111043	0.111043	0.111043	0.990205
LAIR1	[36.1:19:59557047-59568533:-]	0.189056	0.189056	0.189056	1.48387
LAPTM5	[36.1:1:30977903-31003254:-]	-0.113549	-0.113549	-0.113549	1.24491
ITGB2	[36.1:21:45130296-45165303:-]	-0.0474827	-0.0474827	-0.0474827	1.19532
TLR2	[36.1:4:154824891-154846693:+]	-0.113698	-0.113698	-0.113698	1.21735
PTPRC	[36.1:1:196874760-196993168:+]	-0.0726531	-0.0726531	-0.0726531	1.26518
ALOX5	[36.1:10:45189635-45261571:+]	-0.0395359	-0.0395359	-0.0395359	0.951429
LCP1	[36.1:13:45598059-45654395:-]	0.0996708	0.0996708	0.0996708	1.26766
CD4	[36.1:12:6768912-6800237:+]	0.0301644	0.0301644	0.0301644	1.2205
LCP2	[36.1:5:169607666-169657400:-]	0.000658337	0.000658337	0.000658337	1.19165
CSTA	[36.1:3:123526701-123543897:+]	0.0231225	0.0231225	0.0231225	1.99202
SERPINA1	[36.1:14:93914451-93926782:-]	-0.0392755	-0.0392755	-0.0392755	1.18874
MAFB	[36.1:20:38747929-38751606:-]	-0.130677	-0.130677	-0.130677	1.52962
SYNGR2	[36.1:17:73676266-73680604:+]	-0.111536	-0.111536	-0.910752	-0.111536
STXBP2	[36.1:19:7608013-7618759:+]	0.0282744	0.0282744	0.0282744	0.764395
ARPC1B	[36.1:7:98810265-98830360:+]	0.0943695	0.0943695	0.0943695	1.731
SIGLEC7	[36.1:19:56337370-56348743:+]	-0.0245544	-0.0245544	-0.0245544	0.586753
NPC2	[36.1:14:74016396-74029837:-]	-0.128765	-0.128765	-0.128765	1.1427
TRPM2	[36.1:21:44594474-44687392:+]	0.0181804	0.0181804	0.0181804	0.59328
FMNL1	[36.1:17:40655075-40680468:+]	0.0717658	0.0717658	0.0717658	0.856791
LY96	[36.1:8:75066144-75103868:+]	-0.00530009	-0.00530009	-0.00530009	2.10463
SLC11A1	[36.1:2:218954996-218969861:+]	0.0116245	0.0116245	0.0116245	0.984384
MFSD1	[36.1:3:160002551-160030230:+]	-0.0779861	-0.0779861	-0.0779861	0.816998
SQRDL	[36.1:15:43714548-43770772:+]	-0.058052	-0.058052	-0.058052	1.43982
S100A11	[36.1:1:150271606-150276135:-]	-0.156692	-0.156692	-0.156692	1.50857
TNFAIP8	[36.1:5:118632317-118758193:+]	0.0262404	0.0262404	0.0262404	1.49056
C5AR1	[36.1:19:52504915-52517167:+]	0.214539	0.214539	0.214539	1.51362
LILRB2	[36.1:19:59469487-59476818:-]	0.0608447	0.0608447	0.0608447	0.973113
AMPD3	[36.1:11:10428800-10485702:+]	0.0246637	0.0246637	0.0246637	0.829767
STAB1	[36.1:3:52504396-52533551:+]	0.149415	0.149415	0.149415	1.34926
MAN1A1	[36.1:6:119540958-119712625:-]	0.165279	0.165279	0.165279	1.36705
CTSZ	[36.1:20:57003635-57015697:-]	0.0913877	0.0913877	0.0913877	1.05829
STAT6	[36.1:12:55775458-55791428:-]	0.0111578	0.0111578	0.0111578	0.778167
FCGR2B	[36.1:1:159899564-159914575:+]	0.00782985	0.00782985	0.00782985	2.3198
ST14	[36.1:11:129534892-129585467:+]	0.195442	0.195442	0.195442	1.11817
ACSL1	[36.1:4:185913743-185984209:-]	-0.0102502	-0.0102502	-1.34388	-0.0102502
SCPEP1	[36.1:17:52410487-52439532:+]	-0.0998483	-0.0998483	-1.0313	-0.0998483
ACPP	[36.1:3:133518941-133569832:+]	0.0870093	0.0870093	0.0870093	0.926606
RAB11FIP1	[36.1:8:37835628-37876161:-]	0.0747506	0.0747506	0.0747506	0.750829
TNFRSF11A	[36.1:18:58143528-58204484:+]	0.0751061	0.0751061	0.0751061	0.931955
WIPF1	[36.1:2:175132548-175255873:-]	0.0517935	0.0517935	0.0517935	0.809668
TNFAIP3	[36.1:6:138230151-138246142:+]	0.157475	0.157475	0.157475	1.29262
PTPN22	[36.1:1:114157960-114215857:-]	0.130007	0.130007	0.130007	1.05945
SAT1	[36.1:X:23711211-23714248:+]	0.0719228	0.0719228	0.0719228	1.33621
PLK3	[36.1:1:45038623-45044254:+]	-0.0446009	-0.0446009	-0.0446009	0.730308
SEC24D	[36.1:4:119863426-119979270:-]	-0.0470917	-0.0470917	-0.0470917	0.808064
CLEC2B	[36.1:12:9896235-9913725:-]	-0.0124725	-0.0124725	-0.0124725	2.00902
MAN2A1	[36.1:5:109053055-109231328:+]	0.0559383	0.0559383	0.0559383	1.39826
BDKRB2	[36.1:14:95740950-95780542:+]	0.179283	0.179283	0.179283	1.10181
CD2AP	[36.1:6:47553484-47702958:+]	-0.0223258	-0.0223258	-0.0223258	0.989745
SFT2D2	[36.1:1:166461870-166479002:+]	0.12388	0.12388	0.12388	0.931815
RUNX2	[36.1:6:45404032-45626797:+]	0.133798	0.133798	0.133798	0.959503
ITGA4	[36.1:2:182029864-182110742:+]	0.105953	0.105953	0.105953	1.32822
HFE	[36.1:6:26195427-26205036:+]	-0.608656	-0.050336	-0.050336	-0.050336
FHOD1	[36.1:16:65820793-65838926:-]	0.0920455	0.0920455	0.0920455	0.751199
TRIM22	[36.1:11:5667495-5688669:+]	-1.90729	-0.379113	-0.379113	-0.379113
PHF11	[36.1:13:48967802-49001118:+]	-1.46555	-0.296564	-0.296564	-0.296564
RBKS	[36.1:2:27857770-27966767:-]	0.00876231	1.11435	0.00876231	0.00876231
MGST2	[36.1:4:140806372-140844857:+]	-1.09847	-0.0790182	-0.0790182	-0.0790182
C1orf54	[36.1:1:148511822-148519951:+]	-1.41654	-0.123419	-0.123419	-0.123419
BLVRB	[36.1:19:45645541-45663517:-]	-1.08356	-0.140148	-0.140148	-0.140148
CYBRD1	[36.1:2:172087233-172122885:+]	-1.37011	-0.243018	-0.243018	-0.243018
ARHGAP29	[36.1:1:94407051-94475895:-]	-0.949028	0.0827084	0.0827084	0.0827084
CNN2	[36.1:19:977298-990064:+]	0.327668	0.327668	0.327668	1.59298
TLR4	[36.1:9:119506431-119519589:+]	-0.183253	-0.183253	-1.80047	-0.183253
PIGP	[36.1:21:37359523-37367328:-]	-0.154797	-0.154797	-1.15997	-0.154797
UCP2	[36.1:11:73363364-73371537:-]	-0.0763663	-0.0763663	-1.38765	-0.0763663
FOLR2	[36.1:11:71605486-71610637:+]	0.0213669	0.0213669	-1.52239	0.0213669
TEC	[36.1:4:47832557-47966571:-]	-0.058732	-0.058732	-0.777396	-0.058732
S100A13	[36.1:1:151857996-151865572:-]	-2.33661	-0.437672	-0.437672	-0.437672

## Sheet: PA_I__Lambert
ID	Type	Cor_Proneural	Cor_Neural	Cor_Classical	Cor_Mesenchymal	PVal_Proneural	PVal_Neural	PVal_Classical	PVal_Mesenchymal
GSM1094814	Mesenchymal	-0.152	-0.152	-0.027	0.181	0.999987	0.999986	0.772847	2.70576e-07
GSM1094815	Mesenchymal	-0.108	-0.132	-0.035	0.197	0.998524	0.999869	0.829371	2.23126e-08
GSM1094816	Mesenchymal	-0.342	-0.091	-0.06	0.363	1	0.993835	0.950422	0
GSM1094817	Mesenchymal	-0.186	-0.158	-0.047	0.276	1	0.999994	0.90286	5.66214e-15
GSM1094818	Mesenchymal	-0.24	-0.172	-0.055	0.262	1	0.999999	0.935792	1.2057e-13
GSM1094819	Mesenchymal	-0.35	-0.17	-0.07	0.457	1	0.999999	0.973185	0
GSM1094820	Mesenchymal	-0.19	-0.186	-0.055	0.312	1	1	0.933913	0
GSM1094821	Mesenchymal	-0.211	-0.102	-0.078	0.3	1	0.997434	0.983992	0
GSM1094822	Mesenchymal	-0.222	-0.239	-0.023	0.227	1	1	0.73328	1.33735e-10
GSM1094823	Mesenchymal	-0.194	-0.182	-0.059	0.239	1	1	0.948158	1.34229e-11
GSM1094824	Mesenchymal	-0.267	-0.242	-0.01	0.331	1	1	0.61175	0
GSM1094825	Mesenchymal	-0.141	-0.2	-0.072	0.248	0.999952	1	0.975699	2.16649e-12
GSM1094826	Mesenchymal	-0.209	-0.223	-0.03	0.225	1	1	0.791712	1.79943e-10
GSM1094827	Mesenchymal	-0.236	-0.217	-0.106	0.299	1	1	0.99828	0
GSM1094828	Mesenchymal	-0.202	-0.201	-0.056	0.294	1	1	0.93648	0
GSM1094829	Mesenchymal	-0.309	-0.135	-0.033	0.266	1	0.999904	0.817335	4.72955e-14
GSM1094830	Mesenchymal	-0.206	-0.206	-0.072	0.242	1	1	0.975817	7.59837e-12
GSM1094831	Mesenchymal	-0.284	-0.247	-0.007	0.285	1	1	0.570971	6.66134e-16
GSM1094832	Mesenchymal	-0.341	-0.215	0.004	0.245	1	1	0.454358	3.85825e-12
GSM1094833	Mesenchymal	-0.257	-0.159	-0.054	0.284	1	0.999994	0.930751	8.88178e-16
GSM1094834	Mesenchymal	-0.235	-0.04	-0.043	0.183	1	0.866306	0.880927	1.97515e-07
GSM1094835	Mesenchymal	-0.259	-0.115	-0.013	0.231	1	0.999252	0.641424	6.57274e-11
GSM1094836	Mesenchymal	-0.222	-0.025	-0.014	0.193	1	0.754225	0.651172	4.17704e-08
GSM1094837	Mesenchymal	-0.177	-0.184	0.004	0.213	1	1	0.455823	1.62581e-09
GSM1094838	Mesenchymal	-0.149	-0.217	-0.047	0.248	0.99998	1	0.9024	2.43516e-12
GSM1094839	Mesenchymal	-0.085	-0.133	-0.041	0.148	0.990196	0.999879	0.868241	2.13463e-05
GSM1094840	Mesenchymal	-0.288	-0.172	-0.061	0.279	1	0.999999	0.951934	2.55351e-15
GSM1094841	Mesenchymal	-0.186	-0.175	-0.046	0.206	1	0.999999	0.897093	5.32022e-09
GSM1094842	Mesenchymal	-0.091	-0.208	-0.103	0.242	0.993752	1	0.997651	7.11053e-12
GSM1094843	Mesenchymal	-0.25	-0.146	-0.015	0.301	1	0.999973	0.664519	0
GSM1094844	Mesenchymal	-0.056	-0.108	-0.046	0.15	0.937248	0.998507	0.899061	1.80975e-05
GSM1094846	Mesenchymal	-0.338	-0.011	-0.021	0.176	1	0.623853	0.716564	5.45122e-07
GSM1094847	Mesenchymal	-0.198	-0.139	-0.05	0.222	1	0.99994	0.916371	3.50231e-10
GSM1094848	Mesenchymal	-0.329	-0.138	-0.074	0.406	1	0.999933	0.978837	0
GSM1094849	Mesenchymal	-0.166	-0.157	-0.039	0.198	0.999998	0.999993	0.856497	1.90351e-08
GSM1094850	Mesenchymal	-0.256	-0.131	-0.024	0.277	1	0.999852	0.743032	4.10783e-15
GSM1094851	Mesenchymal	-0.283	-0.046	-0.052	0.362	1	0.896656	0.924078	0
GSM1094852	Mesenchymal	-0.186	-0.159	-0.007	0.256	1	0.999994	0.572683	4.04343e-13
GSM1094853	Mesenchymal	-0.229	-0.093	-0.053	0.311	1	0.994886	0.928634	0
GSM1094854	Mesenchymal	-0.365	-0.209	-0.062	0.408	1	1	0.955527	0
GSM1094856	Mesenchymal	-0.205	-0.106	-0.062	0.242	1	0.998245	0.955849	7.21756e-12
GSM1094857	Mesenchymal	-0.173	-0.078	-0.047	0.187	0.999999	0.984204	0.902564	1.10282e-07
GSM1094858	Mesenchymal	-0.222	-0.13	-0.083	0.21	1	0.999823	0.988744	2.59087e-09
GSM1094859	Mesenchymal	-0.183	-0.146	-0.05	0.187	1	0.999972	0.91437	1.15465e-07
GSM1094860	Mesenchymal	-0.304	-0.149	-0.016	0.361	1	0.999981	0.674471	0
GSM1094861	Mesenchymal	-0.217	-0.081	-0.044	0.28	1	0.987206	0.88907	1.9984e-15
GSM1094862	Mesenchymal	-0.296	-0.16	-0.078	0.373	1	0.999995	0.98423	0

## Sheet: AS_II_AS_III_GBM_IV__Rembrandt
ID	Type	Cor_Proneural	Cor_Neural	Cor_Classical	Cor_Mesenchymal	PVal_Proneural	PVal_Neural	PVal_Classical	PVal_Mesenchymal
E09673	Mesenchymal	-0.244	-0.308	0.003	0.303	1	1	0.462273	0
E09811	Mesenchymal	-0.199	-0.283	-0.034	0.224	1	1	0.824055	2.39918e-10
E10025	Classical	0.005	-0.19	0.1	-0.039	0.442052	1	0.00304346	0.856221
HF0606	Mesenchymal	0.071	-0.447	0.031	0.157	0.0260312	1	0.194029	7.59886e-06
HF0757	Mesenchymal	-0.238	-0.405	0.015	0.325	1	1	0.339613	0
HF0855	Classical	0.034	-0.413	0.108	0.002	0.171649	1	0.00152387	0.475128
HF0914	Mesenchymal	0.031	-0.352	0.017	0.069	0.195629	1	0.319753	0.0281304
HF0953	Mesenchymal	-0.282	-0.263	-0.024	0.412	1	1	0.741867	0
HF0982	Classical	-0.247	-0.363	0.184	0.107	1	1	1.81855e-07	0.00164933
HF1000	Proneural	0.205	-0.284	0.138	-0.089	6.39218e-09	1	6.9269e-05	0.99266
HF1334	Classical	0.015	-0.374	0.135	0.008	0.338104	1	0.000102774	0.411084
HF1345	Classical	-0.142	-0.394	0.186	0.1	0.999954	1	1.31782e-07	0.00286778
HF1366	Mesenchymal	-0.305	-0.294	0.054	0.529	1	1	0.0679826	0
HF1380	Classical	0.039	-0.322	0.148	-0.049	0.139592	1	2.14007e-05	0.911834
HF1381	Classical	-0.092	-0.308	0.086	-0.039	0.994359	1	0.00867901	0.860502
HF1407	Mesenchymal	-0.197	-0.346	0.032	0.213	1	1	0.187945	1.56419e-09
E09239	Mesenchymal	-0.432	-0.369	0.126	0.33	1	1	0.000268902	0
E09826	Classical	-0.369	-0.337	0.199	0.112	1	1	1.72018e-08	0.000991954
E09914	Mesenchymal	-0.168	-0.291	0.032	0.094	0.999998	1	0.189012	0.0046518
E09948	Classical	0.045	-0.413	0.077	0.053	0.106799	1	0.0165414	0.0710078
E09966	Classical	-0.273	-0.455	0.319	-0.034	1	1	0	0.822072
E10105	Proneural	0.151	-0.438	0.138	0.044	1.47319e-05	1	6.80659e-05	0.112542
E10162	Classical	-0.156	-0.435	0.142	0.031	0.999992	1	4.31826e-05	0.194743
E10645	Classical	0.125	-0.358	0.138	-0.082	0.000271715	1	7.138e-05	0.988025
HF0017	Classical	-0.001	-0.357	0.185	0.073	0.506532	1	1.45104e-07	0.0225945
HF0108	Proneural	0.261	-0.415	0.081	-0.029	1.531e-13	1	0.012951	0.783963
HF0850	Mesenchymal	-0.059	-0.395	0.043	0.149	0.946775	1	0.12096	1.99573e-05
HF1242	Mesenchymal	-0.054	-0.427	0.026	0.117	0.929909	1	0.236017	0.000649596
HF1255	Mesenchymal	-0.371	-0.307	0.094	0.176	1	1	0.00483079	5.41391e-07
HF1280	Mesenchymal	-0.358	-0.329	0.103	0.328	1	1	0.00219772	0
HF1286	Mesenchymal	-0.416	-0.37	0.25	0.265	1	1	1.4051e-12	6.03961e-14
HF1295	Unkown	0.046	-0.296	0.008	-0.008	0.104116	1	0.411664	0.587706
HF1494	Classical	0.072	-0.422	0.134	0.047	0.0242553	1	0.000104833	0.0982809
E09214	Classical	-0.036	-0.333	0.071	0.015	0.837519	1	0.0256947	0.345013
E09233	Mesenchymal	-0.341	-0.399	0.162	0.201	1	1	3.788e-06	1.21797e-08
E09405	Mesenchymal	-0.324	-0.305	-0.006	0.469	1	1	0.561053	0
E09483	Mesenchymal	-0.397	-0.343	0.147	0.364	1	1	2.44182e-05	0
E09535	Mesenchymal	-0.431	-0.354	0.128	0.244	1	1	0.000214627	5.53646e-12
E09569	Classical	0.057	-0.4	0.152	0.026	0.059363	1	1.41585e-05	0.241767
E09602	Mesenchymal	-0.42	-0.31	0.07	0.372	1	1	0.0270936	0
E09605	Mesenchymal	-0.246	-0.317	-0.056	0.191	1	1	0.936595	6.39861e-08
E09698	Mesenchymal	-0.376	-0.377	0.151	0.381	1	1	1.44089e-05	0
E09722	Proneural	0.216	-0.451	0.108	-0.039	9.72106e-10	1	0.001437	0.859114
E09730	Mesenchymal	-0.2	-0.388	0.135	0.279	1	1	9.90931e-05	2.44249e-15
E09742	Classical	-0.241	-0.362	0.315	0.023	1	1	0	0.264006
E09782	Mesenchymal	-0.46	-0.345	0.208	0.217	1	1	4.12383e-09	7.79226e-10
E09810	Classical	-0.383	-0.376	0.286	0.039	1	1	5.55112e-16	0.142679
E09829	Classical	-0.342	-0.425	0.299	0.043	1	1	0	0.120864
E09833	Classical	-0.418	-0.345	0.289	0.105	1	1	2.22045e-16	0.00193141
E09842	Classical	-0.404	-0.341	0.268	0.101	1	1	3.57492e-14	0.00259499
E09907	Mesenchymal	-0.247	-0.42	0.062	0.219	1	1	0.0447761	6.13234e-10
E10012	Classical	-0.317	-0.387	0.326	-0.023	1	1	0	0.735229
E10488	Mesenchymal	-0.299	-0.31	0.069	0.51	1	1	0.0294752	0
HF0024	Mesenchymal	-0.349	-0.338	0.044	0.214	1	1	0.114141	1.43716e-09
HF0031	Mesenchymal	-0.361	-0.383	0.155	0.295	1	1	8.84139e-06	0
HF0138	Classical	-0.426	-0.357	0.204	0.107	1	1	7.62321e-09	0.00158087
HF0212	Mesenchymal	-0.365	-0.325	0.121	0.254	1	1	0.000436488	6.29052e-13
HF0445	Mesenchymal	-0.208	-0.359	0.109	0.236	1	1	0.00134975	2.5104e-11
HF0583	Mesenchymal	-0.394	-0.331	0.072	0.251	1	1	0.0237855	1.14253e-12
HF0627	Classical	-0.334	-0.406	0.256	0.17	1	1	3.88467e-13	1.26714e-06
HF0654	Mesenchymal	-0.014	-0.46	0.095	0.138	0.645021	1	0.00434898	6.90651e-05
HF0894	Classical	-0.359	-0.419	0.285	0.159	1	1	6.66134e-16	5.26678e-06
HF0986	Classical	-0.321	-0.382	0.294	0.182	1	1	0	2.16102e-07
HF0990	Classical	-0.224	-0.418	0.39	0.016	1	1	0	0.334132
HF1139	Classical	-0.363	-0.411	0.342	0.071	1	1	0	0.0246907
HF1178	Mesenchymal	-0.331	-0.358	0.096	0.205	1	1	0.0040476	6.27605e-09
HF1262	Mesenchymal	-0.39	-0.398	0.199	0.26	1	1	1.7439e-08	2.03393e-13
HF1318	Mesenchymal	-0.059	-0.448	0.074	0.223	0.948681	1	0.0209002	2.78361e-10
HF1356	Mesenchymal	-0.295	-0.306	0.036	0.425	1	1	0.164286	0
HF1397	Mesenchymal	-0.379	-0.404	0.199	0.219	1	1	1.59744e-08	6.10567e-10
HF1540	Classical	-0.408	-0.406	0.269	0.19	1	1	2.30926e-14	7.34085e-08
HF1585	Mesenchymal	-0.372	-0.279	0.048	0.357	1	1	0.0950333	0
E09503	Classical	0.061	-0.326	0.184	-0.089	0.046702	1	1.7885e-07	0.992583
HF0510	Classical	-0.353	-0.367	0.141	0.128	1	1	5.18105e-05	0.000215414
HF1167	Classical	-0.372	-0.29	0.232	0.086	1	1	5.22986e-11	0.0089743
HF0184	Classical	-0.375	-0.393	0.417	0.041	1	1	0	0.130032
HF0460	Mesenchymal	-0.394	-0.381	0.195	0.242	1	1	3.42606e-08	7.98051e-12
HF1458	Classical	-0.346	-0.441	0.304	0.095	1	1	0	0.00431794

## Sheet: PA_I__Sharma
ID	Type	Cor_Proneural	Cor_Neural	Cor_Classical	Cor_Mesenchymal	PVal_Proneural	PVal_Neural	PVal_Classical	PVal_Mesenchymal
GSM132714	Mesenchymal	-0.223	-0.187	0.016	0.311	1	1	0.327981	0
GSM132715	Mesenchymal	-0.233	-0.141	0.059	0.286	1	0.999953	0.0534906	5.55112e-16
GSM132716	Neural	-0.124	0.168	0.081	0.158	0.999683	1.76509e-06	0.0129548	6.2658e-06
GSM132717	Mesenchymal	-0.123	-0.133	0.055	0.256	0.999636	0.999878	0.0650708	4.03788e-13
GSM132718	Mesenchymal	-0.141	-0.118	0.042	0.251	0.999949	0.99945	0.123602	1.21148e-12
GSM132719	Mesenchymal	-0.232	-0.144	0.07	0.295	1	0.999965	0.0269583	0
GSM132720	Mesenchymal	-0.092	-0.133	0.079	0.234	0.9943	0.999884	0.0148713	3.42892e-11
GSM132722	Mesenchymal	-0.219	-0.116	0.095	0.268	1	0.999287	0.00445616	2.9643e-14
GSM132723	Mesenchymal	-0.136	-0.176	0.045	0.224	0.999913	0.999999	0.106276	2.41218e-10
GSM132728	Mesenchymal	-0.217	-0.148	0.028	0.366	1	0.999979	0.217062	0
GSM132729	Mesenchymal	-0.092	-0.186	0.023	0.277	0.994551	1	0.266896	4.10783e-15
GSM132730	Mesenchymal	-0.265	-0.197	0.076	0.357	1	1	0.0182257	0
GSM132733	Mesenchymal	-0.146	-0.149	0.017	0.253	0.999974	0.999981	0.324089	7.63722e-13
GSM132736	Mesenchymal	-0.202	-0.149	0.02	0.249	1	0.99998	0.287228	1.96532e-12
GSM132738	Mesenchymal	-0.149	-0.153	0.053	0.223	0.999981	0.999989	0.0718863	2.72004e-10
GSM132741	Mesenchymal	-0.127	0.114	0.041	0.178	0.999761	0.000815756	0.127881	4.40283e-07
GSM132744	Mesenchymal	-0.25	-0.126	0.047	0.339	1	0.999743	0.0982056	0
GSM132747	Mesenchymal	-0.231	-0.157	-0.018	0.458	1	0.999993	0.69157	0
GSM132748	Mesenchymal	-0.24	0	-0.001	0.369	1	0.500069	0.509111	0
GSM132750	Mesenchymal	-0.15	-0.119	0.013	0.288	0.999983	0.99949	0.35667	2.22045e-16
GSM132751	Mesenchymal	-0.156	-0.18	0.059	0.311	0.999992	1	0.052485	0
GSM132752	Mesenchymal	-0.242	-0.14	0.021	0.339	1	0.999945	0.277972	0
GSM132753	Mesenchymal	-0.332	-0.136	0.046	0.311	1	0.999916	0.101199	0
GSM132754	Mesenchymal	-0.134	-0.206	0.134	0.199	0.999893	1	0.000108738	1.70446e-08
GSM132759	Mesenchymal	-0.167	-0.204	0.029	0.299	0.999998	1	0.215686	0
GSM132761	Mesenchymal	-0.141	-0.147	0.049	0.289	0.99995	0.999977	0.0892044	2.22045e-16
GSM132763	Mesenchymal	-0.136	-0.072	0.111	0.199	0.999916	0.976465	0.00106595	1.59847e-08
GSM132765	Mesenchymal	-0.186	-0.167	0.071	0.287	1	0.999998	0.0251765	3.33067e-16
GSM132768	Mesenchymal	-0.199	-0.225	0.043	0.329	1	1	0.118999	0
GSM132769	Mesenchymal	-0.162	-0.219	0.099	0.276	0.999996	1	0.00308824	5.55112e-15
GSM132770	Mesenchymal	-0.196	-0.2	-0.001	0.39	1	1	0.512712	0
GSM132771	Mesenchymal	-0.139	-0.198	0.039	0.273	0.999935	1	0.140052	1.02141e-14
GSM132772	Mesenchymal	-0.082	-0.216	0.095	0.238	0.987804	1	0.00454433	1.64906e-11
GSM132773	Mesenchymal	-0.169	-0.135	0.067	0.26	0.999998	0.999907	0.0323922	1.76192e-13
GSM132774	Mesenchymal	-0.213	-0.168	0.097	0.302	1	0.999998	0.00383732	0
GSM132775	Mesenchymal	-0.174	-0.021	0.094	0.247	0.999999	0.720723	0.00492909	2.9694e-12
GSM132776	Mesenchymal	-0.106	-0.162	0.086	0.238	0.998235	0.999996	0.00882112	1.62625e-11
GSM132777	Mesenchymal	-0.176	-0.14	0.04	0.345	0.999999	0.999943	0.136736	0
GSM132778	Mesenchymal	-0.263	-0.049	-0.003	0.338	1	0.912676	0.534853	0
GSM132779	Mesenchymal	-0.305	-0.066	0.111	0.195	1	0.96571	0.0011339	3.07732e-08
GSM132780	Mesenchymal	-0.168	-0.034	-0.028	0.305	0.999998	0.826886	0.780691	0
