# Supplementary material for: Comparative transcriptomics reveals similarities and differences between astrocytoma grades
Source: BMC Cancer. 2015 Dec 16;15:952. doi: 10.1186/s12885-015-1939-9 (PMC4682229; doi:10.1186/s12885-015-1939-9)
Supplement: Additional file 1 — Contains supporting Tables S1–S7. Table S1: Summary of considered astrocytoma samples. Table S2: Summary of t-test results for PA I, AS II, AS III and GBM IV. Table S3: Signature genes distinguishing PA I from AS II, AS III and GBM IV. Table S4: Regulatory network associated with expression differences of signature genes. Table S5: Summary of integrated gene annotations. Table S6: Verhaak classification results for PA I, AS II, AS III and GBM IV. Table S7: Correlation statistics for macrophage marker genes included in the Verhaak-classifier. (ZIP 3287 kb) [file 12885_2015_1939_MOESM1_ESM.zip › TabS7_MacrophageMarkersInVerhaakSignatureR2.xls]

## Sheet: GeneExpressionSummary
Gene	Proneural	Neural	Classical	Mesenchymal	Avg_PA_I	Avg_AS_II	Avg_AS_III	Avg_GBM_IV
FCGR2B	0.00782985	0.00782985	0.00782985	2.3198	3.13043	1.2691	1.05969	1.29644
TGFBI	0.0663197	0.0663197	0.0663197	1.90533	3.13768	4.56276	4.18834	5.75953
CTSC	-0.070623	-0.070623	-0.070623	1.46826	4.32066	2.09863	1.82977	2.0549
MSR1	-0.0132815	-0.0132815	-0.0132815	1.36606	0.175319	0.970362	0.586686	0.509195
CD14	-0.16976	-0.16976	-0.16976	1.24961	4.81996	4.19901	3.8322	4.05605
CD4	0.0301644	0.0301644	0.0301644	1.2205	0.132192	1.99961	1.57177	1.33781
TLR2	-0.113698	-0.113698	-0.113698	1.21735	5.12643	3.15918	2.92389	2.90852
ITGB2	-0.0474827	-0.0474827	-0.0474827	1.19532	4.13288	2.8569	2.46216	2.37094
TGFBR2	0.033182	0.033182	0.033182	1.08255	0.965815	1.23092	0.81923	0.945505
HEXB	0.0231782	0.0231782	0.0231782	1.02587	2.18413	0.985803	1.01963	1.58102
ITGAM	0.0585145	0.0585145	0.0585145	0.938843	3.62693	1.22044	0.469819	0.827597
IL15RA	0.0553834	0.0553834	0.0553834	0.906604	0.138871	0.442119	0.0491781	0.150342
SLCO5A1	0.780707	0.151304	0.151304	0.151304	0	0	0.00291302	0
SLC31A2	0.0371095	0.0371095	-1.72338	0.0371095	0.508532	-1.17789	-1.52345	-1.7456
GADD45G	1.1432	0.0353167	0.0353167	0.0353167	-1.10685	1.22764	1.2525	0.587032
PDGFA	-0.126218	-0.126218	2.23209	-0.126218	1.11232	-0.25777	0.122855	0.940633

## Sheet: CorrelationStatistics
	Proneural	Neural	Classical	Mesenchymal
Avg_PA_I	-0.588	-0.572	-0.042	0.556
Avg_AS_II	-0.255	-0.38	-0.012	0.637
Avg_AS_III	-0.212	-0.427	0.086	0.582
Avg_GBM_IV	-0.302	-0.381	0.188	0.596

## Sheet: CorrelationStatistics_PValues
	Proneural	Neural	Classical	Mesenchymal
Avg_PA_I	0.992	0.99	0.561	0.013
Avg_AS_II	0.83	0.927	0.517	0.004
Avg_AS_III	0.785	0.951	0.376	0.009
Avg_GBM_IV	0.872	0.927	0.243	0.007

## Sheet: PA_I_Lambert
ID	Type	Cor_Proneural	Cor_Neural	Cor_Classical	Cor_Mesenchymal	PVal_Proneural	PVal_Neural	PVal_Classical	PVal_Mesenchymal
GSM1094814	Mesenchymal	-0.544	-0.601	-0.018	0.358	0.985258	0.993131	0.525682	0.0864627
GSM1094815	Mesenchymal	-0.56	-0.568	0.043	0.518	0.987944	0.989184	0.437563	0.0200031
GSM1094816	Mesenchymal	-0.533	-0.478	-0.075	0.66	0.983338	0.969331	0.60922	0.00268958
GSM1094817	Mesenchymal	-0.605	-0.626	-0.008	0.517	0.993454	0.995241	0.512058	0.0201136
GSM1094818	Mesenchymal	-0.571	-0.549	-0.018	0.59	0.98957	0.986228	0.525851	0.0080767
GSM1094819	Mesenchymal	-0.586	-0.52	-0.086	0.675	0.991464	0.980605	0.623938	0.00205505
GSM1094820	Mesenchymal	-0.57	-0.527	-0.056	0.636	0.989433	0.981949	0.581572	0.00402634
GSM1094821	Mesenchymal	-0.562	-0.483	-0.261	0.575	0.98832	0.971029	0.835135	0.00992307
GSM1094822	Mesenchymal	-0.542	-0.54	0.073	0.53	0.985015	0.984568	0.393845	0.0173735
GSM1094823	Mesenchymal	-0.556	-0.616	-0.015	0.353	0.987356	0.994447	0.521704	0.0901938
GSM1094824	Mesenchymal	-0.6	-0.58	-0.05	0.559	0.993029	0.990711	0.572922	0.0121325
GSM1094825	Mesenchymal	-0.578	-0.573	0.003	0.584	0.990463	0.989819	0.495378	0.00882464
GSM1094826	Mesenchymal	-0.551	-0.521	0.004	0.494	0.986538	0.980792	0.494532	0.0260185
GSM1094827	Mesenchymal	-0.551	-0.568	0.044	0.559	0.986602	0.989089	0.436268	0.0121703
GSM1094828	Mesenchymal	-0.546	-0.483	-0.076	0.684	0.985633	0.970936	0.610421	0.00172205
GSM1094829	Mesenchymal	-0.585	-0.567	-0.008	0.586	0.991344	0.988985	0.512418	0.00849183
GSM1094830	Mesenchymal	-0.559	-0.54	0.018	0.462	0.987822	0.984571	0.473141	0.0359715
GSM1094831	Mesenchymal	-0.594	-0.626	-0.013	0.392	0.992422	0.995267	0.519349	0.0667374
GSM1094832	Mesenchymal	-0.573	-0.535	0.059	0.608	0.989783	0.983602	0.413659	0.00625147
GSM1094833	Mesenchymal	-0.546	-0.503	-0.03	0.651	0.985749	0.976513	0.543601	0.00315198
GSM1094834	Mesenchymal	-0.562	-0.534	-0.074	0.443	0.988253	0.983412	0.607852	0.0428333
GSM1094835	Mesenchymal	-0.638	-0.693	0.211	0.329	0.996062	0.998547	0.216894	0.107056
GSM1094836	Mesenchymal	-0.479	-0.415	-0.176	0.506	0.969649	0.945211	0.742278	0.0227747
GSM1094837	Mesenchymal	-0.601	-0.583	-0.104	0.465	0.993102	0.991103	0.649306	0.0349235
GSM1094838	Mesenchymal	-0.564	-0.549	-0.084	0.502	0.988591	0.986215	0.621365	0.0236451
GSM1094839	Mesenchymal	-0.549	-0.573	0.012	0.641	0.986188	0.989833	0.482645	0.00374227
GSM1094840	Mesenchymal	-0.554	-0.503	-0.011	0.637	0.987039	0.976379	0.516686	0.00397551
GSM1094841	Mesenchymal	-0.551	-0.531	-0.119	0.513	0.986462	0.982754	0.670151	0.0210306
GSM1094842	Mesenchymal	-0.62	-0.664	0.17	0.403	0.994816	0.997499	0.265075	0.0607874
GSM1094843	Mesenchymal	-0.553	-0.468	-0.02	0.695	0.98693	0.966161	0.52998	0.00139718
GSM1094844	Mesenchymal	-0.554	-0.49	-0.086	0.492	0.986967	0.972937	0.62489	0.0263892
GSM1094846	Mesenchymal	-0.298	-0.598	-0.037	0.248	0.868843	0.992784	0.554668	0.177358
GSM1094847	Mesenchymal	-0.584	-0.665	0.097	0.363	0.991204	0.997522	0.360489	0.0837874
GSM1094848	Mesenchymal	-0.587	-0.498	-0.123	0.608	0.991612	0.975089	0.675523	0.00620142
GSM1094849	Mesenchymal	-0.574	-0.658	0.107	0.413	0.989903	0.997202	0.346953	0.055834
GSM1094850	Mesenchymal	-0.595	-0.641	-0.041	0.537	0.992458	0.996241	0.559375	0.0159475
GSM1094851	Mesenchymal	-0.559	-0.523	-0.113	0.579	0.987847	0.981218	0.662016	0.00943479
GSM1094852	Mesenchymal	-0.555	-0.559	0.094	0.554	0.987217	0.98779	0.364885	0.0129925
GSM1094853	Mesenchymal	-0.555	-0.479	-0.141	0.642	0.98714	0.969697	0.698463	0.00367672
GSM1094854	Mesenchymal	-0.67	-0.507	-0.015	0.608	0.997729	0.977388	0.522693	0.00622084
GSM1094856	Mesenchymal	-0.551	-0.54	-0.119	0.47	0.986552	0.984579	0.669146	0.0330859
GSM1094857	Mesenchymal	-0.561	-0.588	-0.095	0.42	0.988056	0.991665	0.637118	0.0524272
GSM1094858	Mesenchymal	-0.586	-0.543	-0.016	0.354	0.991529	0.985075	0.523524	0.0892569
GSM1094859	Mesenchymal	-0.494	-0.601	-0.191	0.283	0.974137	0.993056	0.761272	0.143813
GSM1094860	Mesenchymal	-0.625	-0.577	-0.116	0.521	0.995217	0.990395	0.665202	0.0192999
GSM1094861	Mesenchymal	-0.534	-0.484	-0.113	0.553	0.983451	0.971408	0.661881	0.0130806
GSM1094862	Mesenchymal	-0.585	-0.483	-0.133	0.717	0.991335	0.97102	0.687928	0.000894641

## Sheet: AS_II_AS_III_GBM_IV_Rembrandt
ID	Type	Cor_Proneural	Cor_Neural	Cor_Classical	Cor_Mesenchymal	PVal_Proneural	PVal_Neural	PVal_Classical	PVal_Mesenchymal
E09673	Mesenchymal	-0.337	-0.371	-0.088	0.574	0.898811	0.921721	0.626901	0.0100484
E09811	Mesenchymal	-0.347	-0.405	-0.252	0.615	0.906035	0.940083	0.826793	0.00564433
E10025	Classical	0.101	-0.167	-0.12	0.303	0.354999	0.731889	0.671414	0.12726
HF0606	Mesenchymal	-0.385	-0.443	-0.048	0.557	0.929708	0.957331	0.570113	0.0124942
HF0757	Mesenchymal	-0.407	-0.38	-0.056	0.567	0.941267	0.927013	0.581085	0.0110703
HF0855	Classical	0.094	-0.225	-0.097	0.27	0.3639	0.799451	0.639616	0.155902
HF0914	Mesenchymal	0.106	-0.064	-0.21	0.496	0.347399	0.592435	0.782137	0.0253979
HF0953	Mesenchymal	-0.426	-0.315	-0.08	0.869	0.950018	0.882971	0.616283	6.38079e-06
HF0982	Classical	-0.389	-0.502	0.081	0.321	0.931564	0.976288	0.383454	0.112407
HF1000	Proneural	0.093	-0.326	0.241	0.37	0.365518	0.890715	0.184702	0.079368
HF1334	Classical	-0.08	-0.314	0.117	0.477	0.615956	0.881627	0.333696	0.0307146
HF1345	Classical	-0.375	-0.6	0.408	0.393	0.923885	0.992963	0.0584303	0.0661024
HF1366	Mesenchymal	-0.456	-0.239	0.044	0.875	0.961952	0.813219	0.435488	4.51145e-06
HF1380	Classical	0.191	-0.21	0.205	0.364	0.239115	0.782766	0.223523	0.0830148
HF1381	Classical	-0.006	-0.151	-0.162	0.393	0.508176	0.712125	0.725766	0.0658321
HF1407	Mesenchymal	-0.195	-0.354	-0.066	0.679	0.764834	0.910464	0.595556	0.00191375
E09239	Mesenchymal	-0.463	-0.395	0.021	0.704	0.964478	0.935136	0.468845	0.00116126
E09826	Classical	-0.198	-0.377	0.132	0.727	0.769369	0.925192	0.31268	0.000716626
E09914	Mesenchymal	-0.3	-0.47	-0.188	0.354	0.870557	0.967049	0.757231	0.0892528
E09948	Classical	0.117	-0.163	-0.075	0.339	0.3328	0.726908	0.609408	0.0994942
E09966	Classical	-0.36	-0.556	0.462	0.348	0.914427	0.987309	0.035856	0.0933725
E10105	Proneural	-0.14	-0.341	0.311	0.54	0.697528	0.902167	0.120281	0.0153834
E10162	Classical	0.078	-0.295	-0.054	0.26	0.387569	0.866708	0.578134	0.16536
E10645	Classical	0.198	-0.298	0.19	0.264	0.23106	0.868939	0.240197	0.161395
HF0017	Classical	0.279	-0.184	0.14	0.318	0.147919	0.752268	0.302113	0.115218
HF0108	Proneural	-0.011	-0.354	0.115	0.455	0.516002	0.911023	0.335428	0.0384078
HF0850	Mesenchymal	-0.314	-0.46	0.073	0.445	0.881536	0.963515	0.394387	0.0419938
HF1242	Mesenchymal	-0.044	-0.383	-0.175	0.451	0.563719	0.928327	0.741059	0.03974
HF1255	Mesenchymal	-0.48	-0.566	-0.102	0.567	0.970096	0.988809	0.64663	0.0110455
HF1280	Mesenchymal	-0.369	-0.265	0.165	0.823	0.92016	0.83969	0.271303	4.42767e-05
HF1286	Mesenchymal	-0.395	-0.356	0.211	0.691	0.93525	0.911733	0.216674	0.0015217
HF1295	Unkown	-0.034	-0.057	-0.214	0.275	0.549741	0.583038	0.786542	0.151523
HF1494	Classical	-0.335	-0.515	0.069	0.476	0.897811	0.979417	0.399741	0.0312943
E09214	Classical	-0.021	-0.349	-0.17	0.386	0.530684	0.907371	0.735471	0.0700141
E09233	Mesenchymal	-0.45	-0.544	0.239	0.286	0.959757	0.985371	0.18633	0.141343
E09405	Mesenchymal	-0.46	-0.338	-0.161	0.683	0.963581	0.900013	0.72384	0.00176364
E09483	Mesenchymal	-0.374	-0.274	-0.016	0.856	0.922947	0.847631	0.524117	1.15455e-05
E09535	Mesenchymal	-0.474	-0.59	0.248	0.296	0.968199	0.991976	0.176701	0.13273
E09569	Classical	-0.005	-0.375	0.157	0.44	0.506885	0.923917	0.28101	0.0442146
E09602	Mesenchymal	-0.4	-0.278	-0.003	0.749	0.937789	0.851137	0.505041	0.000417205
E09605	Mesenchymal	-0.409	-0.463	-0.264	0.458	0.942077	0.96454	0.838545	0.0373387
E09698	Mesenchymal	-0.371	-0.361	0.022	0.579	0.921645	0.915274	0.467231	0.00933375
E09722	Proneural	0.194	-0.062	0.046	0.416	0.235252	0.590708	0.433127	0.0546799
E09730	Mesenchymal	-0.383	-0.312	0.065	0.749	0.928406	0.880541	0.406115	0.000418254
E09742	Classical	-0.164	-0.274	0.43	0.421	0.727802	0.847792	0.0480808	0.0522506
E09782	Mesenchymal	-0.379	-0.395	0.167	0.605	0.926408	0.935108	0.267622	0.00651281
E09810	Classical	-0.32	-0.332	0.282	0.516	0.88649	0.895462	0.145399	0.0202975
E09829	Classical	-0.344	-0.558	0.355	0.346	0.904011	0.987615	0.0888376	0.0944939
E09833	Classical	-0.298	-0.295	0.326	0.591	0.868532	0.866402	0.108766	0.00794021
E09842	Classical	-0.32	-0.418	0.081	0.49	0.886598	0.94644	0.382298	0.0270448
E09907	Mesenchymal	-0.152	-0.317	-0.037	0.712	0.71248	0.88423	0.554072	0.000982343
E10012	Classical	-0.154	-0.213	0.331	0.49	0.715075	0.786155	0.105444	0.0268952
E10488	Mesenchymal	-0.472	-0.271	0.099	0.837	0.967583	0.844817	0.357399	2.6513e-05
HF0024	Mesenchymal	-0.28	-0.32	-0.068	0.472	0.853468	0.88674	0.599017	0.0323469
HF0031	Mesenchymal	-0.469	-0.46	0.103	0.744	0.966705	0.963562	0.352534	0.000479186
HF0138	Classical	-0.348	-0.508	0.367	0.392	0.906403	0.97772	0.080811	0.0667795
HF0212	Mesenchymal	-0.423	-0.432	-0.001	0.598	0.948725	0.952767	0.502081	0.00716086
HF0445	Mesenchymal	-0.4	-0.425	0.018	0.468	0.937377	0.949774	0.474073	0.0336931
HF0583	Mesenchymal	-0.273	-0.204	0.042	0.81	0.846619	0.775992	0.438808	7.15667e-05
HF0627	Classical	-0.262	-0.407	0.291	0.377	0.836099	0.94116	0.137053	0.0747431
HF0654	Mesenchymal	-0.321	-0.517	0.086	0.496	0.887475	0.979883	0.375912	0.0253467
HF0894	Classical	-0.255	-0.4	0.371	0.444	0.8294	0.937857	0.0786411	0.0426522
HF0986	Classical	0.228	-0.096	0.472	0.229	0.198279	0.638874	0.0324361	0.196558
HF0990	Classical	-0.113	-0.262	0.477	0.432	0.661604	0.836689	0.0308623	0.0475618
HF1139	Classical	-0.127	-0.285	0.529	0.323	0.680278	0.857381	0.0175636	0.110954
HF1178	Mesenchymal	-0.289	-0.417	0.175	0.325	0.861396	0.945785	0.258209	0.110021
HF1262	Mesenchymal	-0.37	-0.367	0.279	0.71	0.921033	0.919259	0.147445	0.00102193
HF1318	Mesenchymal	-0.274	-0.36	-0.017	0.516	0.847837	0.914745	0.524269	0.0204832
HF1356	Mesenchymal	-0.395	-0.361	0.02	0.774	0.935189	0.915208	0.470422	0.000214419
HF1397	Mesenchymal	-0.211	-0.303	0.253	0.548	0.784096	0.872949	0.171776	0.0139253
HF1540	Classical	-0.201	-0.353	0.414	0.352	0.77257	0.910125	0.0553586	0.0908303
HF1585	Mesenchymal	-0.381	-0.316	0.069	0.556	0.927117	0.883605	0.399082	0.0126939
E09503	Classical	0.289	-0.021	0.302	0.382	0.138982	0.531279	0.127545	0.0719676
HF0510	Classical	-0.337	-0.302	-0.013	0.721	0.898768	0.871887	0.518651	0.000815975
HF1167	Classical	0.232	-0.161	0.115	0.13	0.193525	0.723935	0.335359	0.315047
HF0184	Classical	-0.223	-0.399	0.553	0.303	0.797284	0.937238	0.0130973	0.127062
HF0460	Mesenchymal	-0.397	-0.414	0.324	0.695	0.93613	0.944396	0.110634	0.00141292
HF1458	Classical	-0.284	-0.303	0.338	0.459	0.857053	0.8734	0.100214	0.0369659

## Sheet: PA_I_Sharma
ID	Type	Cor_Proneural	Cor_Neural	Cor_Classical	Cor_Mesenchymal	PVal_Proneural	PVal_Neural	PVal_Classical	PVal_Mesenchymal
GSM132714.CEL.gz	Mesenchymal	-0.492	-0.397	-0.19	0.515	0.973493	0.936264	0.759609	0.0205562
GSM132715.CEL.gz	Mesenchymal	-0.512	-0.434	-0.206	0.643	0.978771	0.953323	0.777744	0.00359204
GSM132716.CEL.gz	Neural	-0.284	-0.233	-0.445	0.108	0.856576	0.807556	0.957758	0.344895
GSM132717.CEL.gz	Mesenchymal	-0.55	-0.38	-0.326	0.655	0.986351	0.926747	0.89085	0.00296155
GSM132718.CEL.gz	Mesenchymal	-0.561	-0.396	-0.203	0.661	0.988041	0.935473	0.774206	0.00266874
GSM132719.CEL.gz	Mesenchymal	-0.628	-0.463	0.024	0.753	0.995415	0.96464	0.465286	0.000384072
GSM132720.CEL.gz	Mesenchymal	-0.513	-0.441	-0.122	0.539	0.978834	0.9565	0.673946	0.0155753
GSM132722.CEL.gz	Mesenchymal	-0.593	-0.477	-0.018	0.646	0.992241	0.969154	0.525762	0.0034404
GSM132723.CEL.gz	Mesenchymal	-0.483	-0.396	-0.158	0.347	0.970829	0.935801	0.720892	0.0942711
GSM132728.CEL.gz	Mesenchymal	-0.567	-0.428	-0.295	0.588	0.988975	0.950704	0.866629	0.00833077
GSM132729.CEL.gz	Mesenchymal	-0.531	-0.483	-0.045	0.566	0.982836	0.971062	0.565214	0.0112007
GSM132730.CEL.gz	Mesenchymal	-0.581	-0.399	-0.163	0.731	0.990909	0.937001	0.726742	0.00064992
GSM132733.CEL.gz	Mesenchymal	-0.509	-0.361	-0.241	0.738	0.977967	0.915199	0.815682	0.000549231
GSM132736.CEL.gz	Mesenchymal	-0.433	-0.315	-0.287	0.519	0.952963	0.882437	0.859727	0.0197649
GSM132738.CEL.gz	Mesenchymal	-0.433	-0.312	-0.096	0.565	0.953248	0.879992	0.638858	0.01124
GSM132741.CEL.gz	Mesenchymal	-0.222	-0.224	-0.311	0.387	0.795241	0.797869	0.87988	0.0690957
GSM132744.CEL.gz	Mesenchymal	-0.532	-0.311	-0.261	0.843	0.983128	0.879603	0.835913	2.03761e-05
GSM132747.CEL.gz	Mesenchymal	-0.559	-0.36	-0.209	0.776	0.987817	0.914797	0.781269	0.000205678
GSM132748.CEL.gz	Mesenchymal	-0.557	-0.311	-0.296	0.657	0.987512	0.879446	0.86743	0.00286788
GSM132750.CEL.gz	Mesenchymal	-0.415	-0.25	-0.243	0.679	0.945137	0.824548	0.817402	0.00191938
GSM132751.CEL.gz	Mesenchymal	-0.475	-0.359	-0.083	0.566	0.9686	0.913767	0.619745	0.0112109
GSM132752.CEL.gz	Mesenchymal	-0.555	-0.42	-0.115	0.687	0.987121	0.947398	0.664734	0.00164673
GSM132753.CEL.gz	Mesenchymal	-0.437	-0.292	-0.208	0.493	0.954736	0.863435	0.779851	0.0261854
GSM132754.CEL.gz	Mesenchymal	-0.354	-0.242	-0.14	0.57	0.910724	0.816836	0.697854	0.0105805
GSM132759.CEL.gz	Mesenchymal	-0.483	-0.377	-0.152	0.671	0.970984	0.925128	0.713498	0.00222959
GSM132761.CEL.gz	Mesenchymal	-0.445	-0.373	-0.162	0.501	0.957781	0.922353	0.725893	0.0240864
GSM132763.CEL.gz	Mesenchymal	0.062	-0.166	-0.281	0.215	0.409711	0.730941	0.854537	0.211816
GSM132765.CEL.gz	Mesenchymal	-0.521	-0.386	-0.158	0.68	0.980757	0.92996	0.721113	0.00188117
GSM132768.CEL.gz	Mesenchymal	-0.498	-0.345	-0.208	0.681	0.975159	0.904415	0.780183	0.00184351
GSM132769.CEL.gz	Mesenchymal	-0.513	-0.369	-0.132	0.665	0.978987	0.920221	0.686858	0.00245463
GSM132770.CEL.gz	Mesenchymal	-0.495	-0.25	-0.294	0.77	0.974465	0.824388	0.865107	0.0002407
GSM132771.CEL.gz	Mesenchymal	-0.434	-0.37	-0.128	0.616	0.953418	0.920591	0.681023	0.00552066
GSM132772.CEL.gz	Mesenchymal	-0.492	-0.4	0.119	0.422	0.973596	0.937542	0.331006	0.0519004
GSM132773.CEL.gz	Mesenchymal	-0.532	-0.442	0.035	0.445	0.98297	0.956818	0.448188	0.0420487
GSM132774.CEL.gz	Mesenchymal	-0.533	-0.467	-0.008	0.379	0.983278	0.965988	0.511137	0.0739151
GSM132775.CEL.gz	Mesenchymal	-0.391	-0.216	-0.25	0.399	0.932833	0.789516	0.824579	0.0630424
GSM132776.CEL.gz	Mesenchymal	-0.429	-0.337	-0.104	0.531	0.951413	0.898908	0.64879	0.0171995
GSM132777.CEL.gz	Mesenchymal	-0.546	-0.492	-0.065	0.642	0.985665	0.973521	0.5947	0.00369662
GSM132778.CEL.gz	Mesenchymal	-0.521	-0.29	-0.42	0.529	0.980745	0.862255	0.947561	0.0175338
GSM132779.CEL.gz	Mesenchymal	-0.475	-0.322	-0.028	0.411	0.968446	0.887757	0.541	0.0570351
GSM132780.CEL.gz	Mesenchymal	-0.457	-0.261	-0.422	0.318	0.962527	0.835403	0.948114	0.115007
